# Supplementary material for: Low fluid shear stress stimulates the uptake of noxious endothelial extracellular vesicles via MCAM and PECAM‐1 cell adhesion molecules
Source: J Extracell Vesicles. 2024 Oct 14;13(10):e12414. doi: 10.1002/jev2.12414 (PMC11472237; doi:10.1002/jev2.12414)
Supplement: Supplementary file 2 — Supplementary Information [file JEV2-13-e12414-s001.xlsx]

## Sheet: Description of Tables
Supplementary Table 1: Mass spectrometry data and bioinformatic analysis for large and small HUVEC EVs produced under HSS and LSS conditions
Sheet
Protein list HSS-lEVs	Complete quantitative proteomic data from 5 independent biological HSS-lEVs replicates
Protein list LSS-lEVs	Complete quantitative proteomic data from 5 independent biological LSS-lEVs replicates
Protein list HSS-sEVs	Complete quantitative proteomic data from 5 independent biological HSS-sEVs replicates
Protein list LSS-sEVs	Complete quantitative proteomic data from 5 independent biological LSS-sEVs replicates
Quantif. HSS-lEV vs LSS-lEV	Quantitative analysis of protiens identified in HSS-lEVs vs LSS-lEVs
Quantif. HSS-sEV vs LSS-sEV	Quantitative analysis of protiens identified in HSS-sEVs vs LSS-sEVs
Quantif. LSS-lEV vs LSS-sEV	Quantitative analysis of protiens identified in LSS-lEVs vs LSS-sEVs
Quantif. HSS-lEV vs HSS-sEV	Quantitative analysis of protiens identified in HSS-lEVs vs HSS-sEVs
Antiox. machinery proteins	List of proteins involved in the anti-oxidant machinery and enriched in HSS-lEVs comared to LSS-lEVs

## Sheet: Protein list HSS-lEVs
Sample: HSS-lEVs
#	Identifier	Description	Species	Mol. weight (Da)	Gene Name	Times found (visible)	Score (best Analysis)	Matching peptides
								All in best Analysis
1	P98160	Basement membrane-specific heparan sulfate proteoglycan core protein	Homo sapiens	468830	HSPG2	5	166.333	42
2	Q00610	Clathrin heavy chain 1	Homo sapiens	191615	CLTC CLH17 CLTCL2 KIAA0034	5	158.875	40
3	P02751	Fibronectin	Homo sapiens	262625	FN1 FN	5	135.421	37
4	Q16555	Dihydropyrimidinase-related protein 2	Homo sapiens	62293.6	DPYSL2 CRMP2 ULIP2	5	128.209	31
5	P07900	Heat shock protein HSP 90-alpha	Homo sapiens	84659.7	HSP90AA1 HSP90A HSPC1 HSPCA	5	109.608	30
6	P11142	Heat shock cognate 71 kDa protein	Homo sapiens	70898.1	HSPA8 HSC70 HSP73 HSPA10	5	98.7084	27
7	P07996	Thrombospondin-1	Homo sapiens	129383	THBS1 TSP TSP1	5	80.7713	26
8	Q9Y490	Talin-1	Homo sapiens	269767	TLN1 KIAA1027 TLN	5	86.4447	23
9	P08238	Heat shock protein HSP 90-beta	Homo sapiens	83264.2	HSP90AB1 HSP90B HSPC2 HSPCB	5	75.3706	21
10	P21333	Filamin-A	Homo sapiens	280739	FLNA FLN FLN1	5	71.6443	21
11	P60709	Actin, cytoplasmic 1	Homo sapiens	41736.8	ACTB	5	97.6129	21
12	P07437	Tubulin beta chain	Homo sapiens	49670.8	TUBB TUBB5 OK/SW-cl.56	5	76.4528	20
13	Q71U36	Tubulin alpha-1A chain	Homo sapiens	50135.6	TUBA1A TUBA3	5	76.0546	20
14	O75369	Filamin-B	Homo sapiens	278164	FLNB FLN1L FLN3 TABP TAP	5	68.4645	19
15	P14618	Pyruvate kinase PKM	Homo sapiens	57936.9	PKM OIP3 PK2 PK3 PKM2	5	66.4373	19
16	P68363	Tubulin alpha-1B chain	Homo sapiens	50151.6	TUBA1B	5	71.2809	19
17	Q9BQE3	Tubulin alpha-1C chain	Homo sapiens	49895.4	TUBA1C TUBA6	4	70.6949	19
18	Q13813	Spectrin alpha chain, non-erythrocytic 1	Homo sapiens	284539	SPTAN1 NEAS SPTA2	5	52.3547	18
19	P06576	ATP synthase subunit beta, mitochondrial	Homo sapiens	56559.9	ATP5F1B ATP5B ATPMB ATPSB	5	63.293	17
20	P68371	Tubulin beta-4B chain	Homo sapiens	49831	TUBB4B TUBB2C	5	64.9517	17
21	Q01082	Spectrin beta chain, non-erythrocytic 1	Homo sapiens	274609	SPTBN1 SPTB2	5	52.6121	17
22	P04406	Glyceraldehyde-3-phosphate dehydrogenase	Homo sapiens	36053.2	GAPDH GAPD CDABP0047 OK/SW-cl.12	5	74.1403	16
23	P05121	Plasminogen activator inhibitor 1	Homo sapiens	45060	SERPINE1 PAI1 PLANH1	5	52.4123	16
24	Q13885	Tubulin beta-2A chain	Homo sapiens	49907	TUBB2A TUBB2	5	61.7017	16
25	P00558	Phosphoglycerate kinase 1	Homo sapiens	44614.7	PGK1 PGKA MIG10 OK/SW-cl.110	5	57.241	15
26	P11021	78 kDa glucose-regulated protein	Homo sapiens	72333	HSPA5 GRP78	5	54.5764	15
27	P18206	Vinculin	Homo sapiens	123799	VCL	5	51.0694	15
28	P31150	Rab GDP dissociation inhibitor alpha	Homo sapiens	50582.7	GDI1 GDIL OPHN2 RABGDIA XAP4	5	63.8611	15
29	P50395	Rab GDP dissociation inhibitor beta	Homo sapiens	50663.3	GDI2 RABGDIB	5	54.3517	15
30	Q12860	Contactin-1	Homo sapiens	113320	CNTN1	5	51.0949	15
31	Q14195	Dihydropyrimidinase-related protein 3	Homo sapiens	61963.3	DPYSL3 CRMP4 DRP3 ULIP ULIP1	5	56.1672	15
32	Q9BVA1	Tubulin beta-2B chain	Homo sapiens	49953.1	TUBB2B	1	58.4822	15
33	P00367	Glutamate dehydrogenase 1, mitochondrial	Homo sapiens	61397.9	GLUD1 GLUD	5	39.0662	14
34	P04350	Tubulin beta-4A chain	Homo sapiens	49585.8	TUBB4A TUBB4 TUBB5	5	50.7099	14
35	P12277	Creatine kinase B-type	Homo sapiens	42644.3	CKB CKBB	5	61.6533	14
36	Q15063	Periostin	Homo sapiens	93314	POSTN OSF2	5	56.2754	14
37	P06733	Alpha-enolase	Homo sapiens	47169	ENO1 ENO1L1 MBPB1 MPB1	5	45.8399	13
38	P09104	Gamma-enolase	Homo sapiens	47268.6	ENO2	5	51.5643	13
39	P14625	Endoplasmin	Homo sapiens	92468.9	HSP90B1 GRP94 TRA1	5	38.0633	13
40	P35579	Myosin-9	Homo sapiens	226532	MYH9	5	40.3978	13
41	P61764	Syntaxin-binding protein 1	Homo sapiens	67568.7	STXBP1 UNC18A	5	46.8104	13
42	P68104	Elongation factor 1-alpha 1	Homo sapiens	50140.9	EEF1A1 EEF1A EF1A LENG7	5	47.0437	13
43	Q86VP6	Cullin-associated NEDD8-dissociated protein 1	Homo sapiens	136376	CAND1 KIAA0829 TIP120 TIP120A	5	40.5617	13
44	O43707	Alpha-actinin-4	Homo sapiens	104854	ACTN4	5	39.7521	12
45	P04264	Keratin, type II cytoskeletal 1	Homo sapiens	66038.8	KRT1 KRTA	5	47.0027	12
46	P07355	Annexin A2	Homo sapiens	38604.1	ANXA2 ANX2 ANX2L4 CAL1H LPC2D	5	45.1562	12
47	P08670	Vimentin	Homo sapiens	53651.7	VIM	5	42.7966	12
48	P25705	ATP synthase subunit alpha, mitochondrial	Homo sapiens	59750.6	ATP5F1A ATP5A ATP5A1 ATP5AL2 ATPM	5	40.2237	12
49	P35908v2	RecName: Full=Keratin, type II cytoskeletal 2 epidermal; AltName: Full=Cytokeratin-2e; Short=CK-2e; AltName: Full=Epithelial keratin-2e; AltName: Full=Keratin-2 epidermis; AltName: Full=Keratin-2e; Short=K2e; AltName: Full=Type-II keratin Kb2	Homo sapiens	65433	KRT2 KRT2A KRT2E	4	48.8675	12
50	P53396	ATP-citrate synthase	Homo sapiens	120839	ACLY	5	37.9962	12
51	P55786	Puromycin-sensitive aminopeptidase	Homo sapiens	103276	NPEPPS PSA	5	37.014	12
52	P63104	14-3-3 protein zeta/delta	Homo sapiens	27745.1	YWHAZ	5	34.9086	12
53	P68366	Tubulin alpha-4A chain	Homo sapiens	49924.4	TUBA4A TUBA1	5	47.8995	12
54	Q13509	Tubulin beta-3 chain	Homo sapiens	50432.7	TUBB3 TUBB4	5	46.9099	12
55	O95782	AP-2 complex subunit alpha-1	Homo sapiens	107546	AP2A1 ADTAA CLAPA1	5	32.2433	11
56	P04114	Apolipoprotein B-100	Homo sapiens	515605	APOB	5	34.5287	11
57	P35908	Keratin, type II cytoskeletal 2 epidermal	Homo sapiens	65432.9	KRT2 KRT2A KRT2E	2	42.9423	11
58	P62258	14-3-3 protein epsilon	Homo sapiens	29173.9	YWHAE	5	34.4058	11
59	P01024	Complement C3	Homo sapiens	187148	C3 CPAMD1	5	31.4233	10
60	P04275	von Willebrand factor	Homo sapiens	309265	VWF F8VWF	5	35.0715	10
61	P05091	Aldehyde dehydrogenase, mitochondrial	Homo sapiens	56381.3	ALDH2 ALDM	5	33.7421	10
62	P0C0L4	Complement C4-A	Homo sapiens	192786	C4A CO4 CPAMD2	5	33.5611	10
63	P12814	Alpha-actinin-1	Homo sapiens	103058	ACTN1	5	31.9525	10
64	P22314	Ubiquitin-like modifier-activating enzyme 1	Homo sapiens	117849	UBA1 A1S9T UBE1	5	40.3818	10
65	P38606	V-type proton ATPase catalytic subunit A	Homo sapiens	68304.1	ATP6V1A ATP6A1 ATP6V1A1 VPP2	5	37.536	10
66	P49327	Fatty acid synthase	Homo sapiens	273427	FASN FAS	5	33.6603	10
67	P63010	AP-2 complex subunit beta	Homo sapiens	104553	AP2B1 ADTB2 CLAPB1	5	34.3544	10
68	P68032	Actin, alpha cardiac muscle 1	Homo sapiens	42019	ACTC1 ACTC	5	27.0776	10
69	Q05639	Elongation factor 1-alpha 2	Homo sapiens	50470.2	EEF1A2 EEF1AL STN	5	34.2915	10
70	Q12805	EGF-containing fibulin-like extracellular matrix protein 1	Homo sapiens	54640.6	EFEMP1 FBLN3 FBNL	5	33.3454	10
71	Q13201	Multimerin-1	Homo sapiens	138110	MMRN1 ECM EMILIN4 GPIA* MMRN	5	33.0643	10
72	Q14204	Cytoplasmic dynein 1 heavy chain 1	Homo sapiens	532408	DYNC1H1 DHC1 DNCH1 DNCL DNECL DYHC KIAA0325	5	40.6069	10
73	Q9BUF5	Tubulin beta-6 chain	Homo sapiens	49857.1	TUBB6	5	36.0275	10
74	O94925	Glutaminase kidney isoform, mitochondrial	Homo sapiens	73461.1	GLS GLS1 KIAA0838	5	36.0117	9
75	P01023	Alpha-2-macroglobulin	Homo sapiens	163291	A2M CPAMD5 FWP007	5	27.9293	9
76	P02768-1	SWISS-PROT:P02768-1 Tax_Id=9606 Gene_Symbol=ALB Isoform 1 of Serum albumin precursor	Homo sapiens	69366.7	ALB GIG20 GIG42 PRO0903 PRO1708 PRO2044 PRO2619 PRO2675 UNQ696/PRO1341	5	28.2951	9
77	P04075	Fructose-bisphosphate aldolase A	Homo sapiens	39420	ALDOA ALDA	5	37.4391	9
78	P06396	Gelsolin	Homo sapiens	85697.5	GSN	4	32.9345	9
79	P07195	L-lactate dehydrogenase B chain	Homo sapiens	36638.5	LDHB	5	26.944	9
80	P0DMV9	RecName: Full=Heat shock 70 kDa protein 1B {ECO:0000312|HGNC:HGNC:5233}; AltName: Full=Heat shock 70 kDa protein 2; Short=HSP70-2 {ECO:0000303|PubMed:14656967, ECO:0000303|PubMed:2538825}; Short=HSP70.2	Homo sapiens	70052	HSPA1B HSP72	5	26.5287	9
81	P10809	60 kDa heat shock protein, mitochondrial	Homo sapiens	61054.7	HSPD1 HSP60	5	33.9952	9
82	P11216	Glycogen phosphorylase, brain form	Homo sapiens	96696	PYGB	5	34.0893	9
83	P13639	Elongation factor 2	Homo sapiens	95338.2	EEF2 EF2	5	31.6506	9
84	P13929	Beta-enolase	Homo sapiens	46986.9	ENO3	5	31.1781	9
85	P18669	Phosphoglycerate mutase 1	Homo sapiens	28803.9	PGAM1 PGAMA CDABP0006	5	35.2954	9
86	P40926	Malate dehydrogenase, mitochondrial	Homo sapiens	35503.3	MDH2	5	32.0747	9
87	P46821	Microtubule-associated protein 1B	Homo sapiens	270634	MAP1B	5	26.7619	9
88	P54652	Heat shock-related 70 kDa protein 2	Homo sapiens	70021	HSPA2	5	28.0268	9
89	Q07954	Prolow-density lipoprotein receptor-related protein 1	Homo sapiens	504606	LRP1 A2MR APR	5	33.0922	9
90	Q14194	Dihydropyrimidinase-related protein 1	Homo sapiens	62183.8	CRMP1 DPYSL1 ULIP3	5	40.8713	9
91	Q99798	Aconitate hydratase, mitochondrial	Homo sapiens	85425.5	ACO2	5	30.0642	9
92	Q9BPU6	Dihydropyrimidinase-related protein 5	Homo sapiens	61421.3	DPYSL5 CRMP5 ULIP6	5	35.6733	9
93	Q9NY65	Tubulin alpha-8 chain	Homo sapiens	50093.6	TUBA8 TUBAL2	4	32.7089	9
94	O75083	WD repeat-containing protein 1	Homo sapiens	66193.5	WDR1	5	33.5963	8
95	O94856	Neurofascin	Homo sapiens	150027	NFASC KIAA0756	5	25.0002	8
96	P02452	Collagen alpha-1(I) chain	Homo sapiens	138942	COL1A1	5	28.1977	8
97	P02679	Fibrinogen gamma chain	Homo sapiens	51511.7	FGG PRO2061	3	24.9964	8
98	P04259	Keratin, type II cytoskeletal 6B	Homo sapiens	60067	KRT6B K6B KRTL1	5	23.9312	8
99	P09972	Fructose-bisphosphate aldolase C	Homo sapiens	39455.9	ALDOC ALDC	5	29.1753	8
100	P12259	Coagulation factor V	Homo sapiens	251704	F5	5	22.163	8
101	P17600	Synapsin-1	Homo sapiens	74111.4	SYN1	5	28.6784	8
102	P31939	Bifunctional purine biosynthesis protein PURH	Homo sapiens	64615.9	ATIC PURH OK/SW-cl.86	5	22.1545	8
103	P34932	Heat shock 70 kDa protein 4	Homo sapiens	94331	HSPA4 APG2	5	30.8521	8
104	P48735	Isocitrate dehydrogenase [NADP], mitochondrial	Homo sapiens	50909.3	IDH2	5	22.2063	8
105	P55072	Transitional endoplasmic reticulum ATPase	Homo sapiens	89321.8	VCP	5	22.5035	8
106	P62937	Peptidyl-prolyl cis-trans isomerase A	Homo sapiens	18012.5	PPIA CYPA	5	24.2935	8
107	Q01064	Calcium/calmodulin-dependent 3',5'-cyclic nucleotide phosphodiesterase 1B	Homo sapiens	61379.8	PDE1B PDE1B1 PDES1B	5	22.4792	8
108	Q14697	Neutral alpha-glucosidase AB	Homo sapiens	106874	GANAB G2AN KIAA0088	5	30.8382	8
109	Q15582	Transforming growth factor-beta-induced protein ig-h3	Homo sapiens	74680.9	TGFBI BIGH3	5	21.177	8
110	Q92747	Actin-related protein 2/3 complex subunit 1A	Homo sapiens	41569.3	ARPC1A SOP2L	5	32.5632	8
111	Q96QK1	Vacuolar protein sorting-associated protein 35	Homo sapiens	91707.1	VPS35 MEM3 TCCCTA00141	5	20.9447	8
112	O14818	Proteasome subunit alpha type-7	Homo sapiens	27886.9	PSMA7 HSPC	5	24.4167	7
113	O94973	AP-2 complex subunit alpha-2	Homo sapiens	103960	AP2A2 ADTAB CLAPA2 HIP9 HYPJ KIAA0899	5	26.6137	7
114	P00492	Hypoxanthine-guanine phosphoribosyltransferase	Homo sapiens	24579.4	HPRT1 HPRT	5	23.4496	7
115	P06744	Glucose-6-phosphate isomerase	Homo sapiens	63147.1	GPI	5	21.3724	7
116	P08237	ATP-dependent 6-phosphofructokinase, muscle type	Homo sapiens	85182.6	PFKM PFKX	5	29.2791	7
117	P09936	Ubiquitin carboxyl-terminal hydrolase isozyme L1	Homo sapiens	24824.3	UCHL1	5	31.0412	7
118	P11217	Glycogen phosphorylase, muscle form	Homo sapiens	97092.1	PYGM	5	23.5735	7
119	P23526	Adenosylhomocysteinase	Homo sapiens	47716.1	AHCY SAHH	5	21.7431	7
120	P27348	14-3-3 protein theta	Homo sapiens	27764.3	YWHAQ	3	23.9201	7
121	P35443	Thrombospondin-4	Homo sapiens	105869	THBS4 TSP4	5	24.5403	7
122	P35527	Keratin, type I cytoskeletal 9	Homo sapiens	62064.4	KRT9	5	39.0842	7
123	P38646	Stress-70 protein, mitochondrial	Homo sapiens	73680.5	HSPA9 GRP75 HSPA9B mt-HSP70	5	22.0641	7
124	P48668	Keratin, type II cytoskeletal 6C	Homo sapiens	60025	KRT6C KRT6E	1	22.6626	7
125	P50990	T-complex protein 1 subunit theta	Homo sapiens	59620.6	CCT8 C21orf112 CCTQ KIAA0002	5	21.4873	7
126	P60174	Triosephosphate isomerase	Homo sapiens	30791	TPI1 TPI	5	28.1327	7
127	P60842	Eukaryotic initiation factor 4A-I	Homo sapiens	46153.9	EIF4A1 DDX2A EIF4A	5	24.0667	7
128	P61204	ADP-ribosylation factor 3	Homo sapiens	20600.8	ARF3	5	27.4211	7
129	P61981	14-3-3 protein gamma	Homo sapiens	28302.6	YWHAG	5	21.2479	7
130	P62826	GTP-binding nuclear protein Ran	Homo sapiens	24423.1	RAN ARA24 OK/SW-cl.81	5	27.2417	7
131	P78371	T-complex protein 1 subunit beta	Homo sapiens	57488.2	CCT2 99D8.1 CCTB	5	27.6595	7
132	P84077	ADP-ribosylation factor 1	Homo sapiens	20696.8	ARF1	5	28.4252	7
133	Q02750	Dual specificity mitogen-activated protein kinase kinase 1	Homo sapiens	43439	MAP2K1 MEK1 PRKMK1	5	30.5683	7
134	Q06830	Peroxiredoxin-1	Homo sapiens	22110.4	PRDX1 PAGA PAGB TDPX2	5	18.2519	7
135	Q08209	Serine/threonine-protein phosphatase 2B catalytic subunit alpha isoform	Homo sapiens	58687.9	PPP3CA CALNA CNA	5	20.3048	7
136	Q16851	UTP--glucose-1-phosphate uridylyltransferase	Homo sapiens	56940.3	UGP2 UGP1	5	22.6031	7
137	Q92598	Heat shock protein 105 kDa	Homo sapiens	96865	HSPH1 HSP105 HSP110 KIAA0201	5	25.6988	7
138	O00429	Dynamin-1-like protein	Homo sapiens	81877.2	DNM1L DLP1 DRP1	5	23.6052	6
139	O43426	Synaptojanin-1	Homo sapiens	173103	SYNJ1 KIAA0910	5	20.921	6
140	O75390	Citrate synthase, mitochondrial	Homo sapiens	51712.5	CS	5	17.0893	6
141	P00352	Retinal dehydrogenase 1	Homo sapiens	54861.9	ALDH1A1 ALDC ALDH1 PUMB1	4	17.4944	6
142	P01008	Antithrombin-III	Homo sapiens	52602.4	SERPINC1 AT3 PRO0309	5	18.9759	6
143	P13645	Keratin, type I cytoskeletal 10	Homo sapiens	58827.1	KRT10 KPP	5	27.6851	6
144	P13647	Keratin, type II cytoskeletal 5	Homo sapiens	62378.4	KRT5	5	15.3402	6
145	P13796	Plastin-2	Homo sapiens	70288.4	LCP1 PLS2	5	17.7041	6
146	P15104	Glutamine synthetase	Homo sapiens	42064.4	GLUL GLNS	5	24.2341	6
147	P20742	Pregnancy zone protein	Homo sapiens	163863	PZP CPAMD6	5	19.4216	6
148	P23528	Cofilin-1	Homo sapiens	18502.5	CFL1 CFL	5	25.9403	6
149	P26038	Moesin	Homo sapiens	67820.1	MSN	5	22.1885	6
150	P29401	Transketolase	Homo sapiens	67877.7	TKT	5	25.8131	6
151	P30041	Peroxiredoxin-6	Homo sapiens	25035	PRDX6 AOP2 KIAA0106	5	17.2464	6
152	P30101	Protein disulfide-isomerase A3	Homo sapiens	56782.4	PDIA3 ERP57 ERP60 GRP58	5	16.9331	6
153	P30153	Serine/threonine-protein phosphatase 2A 65 kDa regulatory subunit A alpha isoform	Homo sapiens	65308.6	PPP2R1A	5	21.5012	6
154	P31946	14-3-3 protein beta/alpha	Homo sapiens	28082.4	YWHAB	1	16.6226	6
155	P36871	Phosphoglucomutase-1	Homo sapiens	61449.1	PGM1	5	20.8324	6
156	P49419	Alpha-aminoadipic semialdehyde dehydrogenase	Homo sapiens	58487.2	ALDH7A1 ATQ1	5	20.8416	6
157	P61158	Actin-related protein 3	Homo sapiens	47371.2	ACTR3 ARP3	5	25.3841	6
158	P62805	Histone H4	Homo sapiens	11367.3	HIST1H4A H4/A H4FA HIST1H4B H4/I H4FI HIST1H4C H4/G H4FG HIST1H4D H4/B H4FB HIST1H4E H4/J H4FJ HIST1H4F H4/C H4FC HIST1H4H H4/H H4FH HIST1H4I H4/M H4FM HIST1H4J H4/E H4FE HIST1H4K H4/D H4FD HIST1H4L H4/K H4FK HIST2H4A H4/N H4F2 H4FN HIST2H4 HIST2H4B H4/O H4FO HIST4H4	5	14.5313	6
159	P69905	Hemoglobin subunit alpha	Homo sapiens	15257.5	HBA1 HBA2	5	18.5391	6
160	Q05193	Dynamin-1	Homo sapiens	97408.3	DNM1 DNM	5	24.8876	6
161	Q10567	AP-1 complex subunit beta-1	Homo sapiens	104637	AP1B1 ADTB1 BAM22 CLAPB2	5	17.0494	6
162	Q14315	Filamin-C	Homo sapiens	291022	FLNC ABPL FLN2	5	20.3085	6
163	Q15149	Plectin	Homo sapiens	531791	PLEC PLEC1	5	22.1676	6
164	Q16658	Fascin	Homo sapiens	54530	FSCN1 FAN1 HSN SNL	5	20.5087	6
165	Q99962	Endophilin-A1	Homo sapiens	39962.3	SH3GL2 CNSA2 SH3D2A	5	18.4645	6
166	Q9UBB6	Neurochondrin	Homo sapiens	78864.3	NCDN KIAA0607	5	22.8264	6
167	Q9Y4G6	Talin-2	Homo sapiens	271613	TLN2 KIAA0320	5	21.4336	6
168	O00148	ATP-dependent RNA helicase DDX39A	Homo sapiens	49129.5	DDX39A DDX39	5	14.4147	5
169	O00391	Sulfhydryl oxidase 1	Homo sapiens	82577.8	QSOX1 QSCN6 UNQ2520/PRO6013	5	14.2674	5
170	O15144	Actin-related protein 2/3 complex subunit 2	Homo sapiens	34333	ARPC2 ARC34 PRO2446	5	15.7416	5
171	P02538	Keratin, type II cytoskeletal 6A	Homo sapiens	60045	KRT6A K6A KRT6D	4	13.4657	5
172	P02771	Alpha-fetoprotein	Homo sapiens	68677.6	AFP HPAFP	5	20.4634	5
173	P04745	Alpha-amylase 1	Homo sapiens	57767.9	AMY1A AMY1 AMY1B AMY1 AMY1C AMY1	2	16.5763	5
174	P05388	60S acidic ribosomal protein P0	Homo sapiens	34273.5	RPLP0	5	16.8389	5
175	P05546	Heparin cofactor 2	Homo sapiens	57070.6	SERPIND1 HCF2	5	17.2555	5
176	P06737	Glycogen phosphorylase, liver form	Homo sapiens	97148.6	PYGL	3	13.5838	5
177	P07954	Fumarate hydratase, mitochondrial	Homo sapiens	54637	FH	5	26.3929	5
178	P08865	40S ribosomal protein SA	Homo sapiens	32854.1	RPSA LAMBR LAMR1	5	21.4878	5
179	P09471	Guanine nucleotide-binding protein G(o) subunit alpha	Homo sapiens	40050.6	GNAO1	5	13.3918	5
180	P11413	Glucose-6-phosphate 1-dehydrogenase	Homo sapiens	59256.8	G6PD	5	14.1979	5
181	P12111	Collagen alpha-3(VI) chain	Homo sapiens	343670	COL6A3	5	17.8024	5
182	P15121	Aldose reductase	Homo sapiens	35853.4	AKR1B1 ALDR1	5	16.552	5
183	P17987	T-complex protein 1 subunit alpha	Homo sapiens	60343.6	TCP1 CCT1 CCTA	5	19.6472	5
184	P21281	V-type proton ATPase subunit B, brain isoform	Homo sapiens	56500.8	ATP6V1B2 ATP6B2 VPP3	5	19.5379	5
185	P24821	Tenascin	Homo sapiens	240854	TNC HXB	5	18.5114	5
186	P25787	Proteasome subunit alpha type-2	Homo sapiens	25898.6	PSMA2 HC3 PSC3	5	18.6912	5
187	P26639	Threonine--tRNA ligase, cytoplasmic	Homo sapiens	83435.1	TARS	5	19.3166	5
188	P26641	Elongation factor 1-gamma	Homo sapiens	50118.8	EEF1G EF1G PRO1608	5	15.1768	5
189	P28482	Mitogen-activated protein kinase 1	Homo sapiens	41389.7	MAPK1 ERK2 PRKM1 PRKM2	5	18.9739	5
190	P30086	Phosphatidylethanolamine-binding protein 1	Homo sapiens	21056.8	PEBP1 PBP PEBP	5	19.1933	5
191	P31323	cAMP-dependent protein kinase type II-beta regulatory subunit	Homo sapiens	46302.1	PRKAR2B	5	20.3983	5
192	P37802	Transgelin-2	Homo sapiens	22391.5	TAGLN2 KIAA0120 CDABP0035	5	15.7389	5
193	P40925	Malate dehydrogenase, cytoplasmic	Homo sapiens	36426.1	MDH1 MDHA	5	18.5117	5
194	P43034	Platelet-activating factor acetylhydrolase IB subunit alpha	Homo sapiens	46638	PAFAH1B1 LIS1 MDCR MDS PAFAHA	5	15.5185	5
195	P49591	Serine--tRNA ligase, cytoplasmic	Homo sapiens	58777.3	SARS SERS	5	15.4153	5
196	P49721	Proteasome subunit beta type-2	Homo sapiens	22836.3	PSMB2	5	23.0635	5
197	P49747	Cartilage oligomeric matrix protein	Homo sapiens	82860.5	COMP	5	16.6879	5
198	P51149	Ras-related protein Rab-7a	Homo sapiens	23489.8	RAB7A RAB7	5	13.0562	5
199	P54578	Ubiquitin carboxyl-terminal hydrolase 14	Homo sapiens	56069.1	USP14 TGT	5	15.7008	5
200	P61586	Transforming protein RhoA	Homo sapiens	21768.1	RHOA ARH12 ARHA RHO12	5	17.456	5
201	P61970	Nuclear transport factor 2	Homo sapiens	14478.5	NUTF2 NTF2	5	14.1342	5
202	P62140	Serine/threonine-protein phosphatase PP1-beta catalytic subunit	Homo sapiens	37186.9	PPP1CB	5	14.3871	5
203	Q01813	ATP-dependent 6-phosphofructokinase, platelet type	Homo sapiens	85596.1	PFKP PFKF	5	19.7914	5
204	Q13838	Spliceosome RNA helicase DDX39B	Homo sapiens	48991.4	DDX39B BAT1 UAP56	5	15.199	5
205	Q14240	Eukaryotic initiation factor 4A-II	Homo sapiens	46402.3	EIF4A2 DDX2B EIF4F	5	16.582	5
206	Q15019	Septin-2	Homo sapiens	41487.5	SEPT2 DIFF6 KIAA0158 NEDD5	5	16.7644	5
207	Q16181	Septin-7	Homo sapiens	50680	SEPT7 CDC10	5	20.4024	5
208	Q92777	Synapsin-2	Homo sapiens	62847.2	SYN2	5	15.0773	5
209	Q99497	Protein/nucleic acid deglycase DJ-1	Homo sapiens	19891.1	PARK7	5	23.3232	5
210	Q99536	Synaptic vesicle membrane protein VAT-1 homolog	Homo sapiens	41920.3	VAT1	5	16.456	5
211	Q99715	Collagen alpha-1(XII) chain	Homo sapiens	333147	COL12A1 COL12A1L	5	12.8772	5
212	Q9C0C2	182 kDa tankyrase-1-binding protein	Homo sapiens	181796	TNKS1BP1 KIAA1741 TAB182	5	18.1128	5
213	Q9NVA2	Septin-11	Homo sapiens	49398.3	SEPT11	5	18.6952	5
214	Q9UQ16	Dynamin-3	Homo sapiens	97746.1	DNM3 KIAA0820	5	16.6626	5
215	Q9Y2A7	Nck-associated protein 1	Homo sapiens	128790	NCKAP1 HEM2 KIAA0587 NAP1	5	22.5442	5
216	O60641	Clathrin coat assembly protein AP180	Homo sapiens	92502.2	SNAP91 KIAA0656	5	21.0037	4
217	O75891	Cytosolic 10-formyltetrahydrofolate dehydrogenase	Homo sapiens	98829.3	ALDH1L1 FTHFD	5	14.1574	4
218	O94760	N(G),N(G)-dimethylarginine dimethylaminohydrolase 1	Homo sapiens	31121.8	DDAH1 DDAH	5	11.2867	4
219	O95757	Heat shock 70 kDa protein 4L	Homo sapiens	94512.5	HSPA4L APG1 OSP94	5	12.9112	4
220	P00338	L-lactate dehydrogenase A chain	Homo sapiens	36688.7	LDHA PIG19	5	9.81719	4
221	P04083	Annexin A1	Homo sapiens	38714.3	ANXA1 ANX1 LPC1	5	15.8311	4
222	P04899	Guanine nucleotide-binding protein G(i) subunit alpha-2	Homo sapiens	40450.9	GNAI2 GNAI2B	5	14.2891	4
223	P05062	Fructose-bisphosphate aldolase B	Homo sapiens	39473	ALDOB ALDB	5	16.2059	4
224	P07237	Protein disulfide-isomerase	Homo sapiens	57116.4	P4HB ERBA2L PDI PDIA1 PO4DB	5	14.1634	4
225	P07737	Profilin-1	Homo sapiens	15054.2	PFN1	5	11.115	4
226	P08123	Collagen alpha-2(I) chain	Homo sapiens	129314	COL1A2	5	14.0973	4
227	P08134	Rho-related GTP-binding protein RhoC	Homo sapiens	22006.4	RHOC ARH9 ARHC	5	15.0914	4
228	P08253	72 kDa type IV collagenase	Homo sapiens	73882.3	MMP2 CLG4A	5	16.8262	4
229	P08758	Annexin A5	Homo sapiens	35936.8	ANXA5 ANX5 ENX2 PP4	5	10.296	4
230	P09211	Glutathione S-transferase P	Homo sapiens	23355.8	GSTP1 FAEES3 GST3	5	15.4876	4
231	P09622	Dihydrolipoyl dehydrogenase, mitochondrial	Homo sapiens	54177.3	DLD GCSL LAD PHE3	5	14.3194	4
232	P10515	Dihydrolipoyllysine-residue acetyltransferase component of pyruvate dehydrogenase complex, mitochondrial	Homo sapiens	68996.7	DLAT DLTA	5	14.8731	4
233	P11717	Cation-independent mannose-6-phosphate receptor	Homo sapiens	274375	IGF2R MPRI	5	11.5371	4
234	P11940	Polyadenylate-binding protein 1	Homo sapiens	70670.9	PABPC1 PAB1 PABP1 PABPC2	5	9.53823	4
235	P15311	Ezrin	Homo sapiens	69412.8	EZR VIL2	5	16.2768	4
236	P17066	Heat shock 70 kDa protein 6	Homo sapiens	71028.2	HSPA6 HSP70B'	3	11.9557	4
237	P17612	cAMP-dependent protein kinase catalytic subunit alpha	Homo sapiens	40589.7	PRKACA PKACA	5	15.1095	4
238	P18085	ADP-ribosylation factor 4	Homo sapiens	20510.8	ARF4 ARF2	3	15.8804	4
239	P19367	Hexokinase-1	Homo sapiens	102486	HK1	5	11.7543	4
240	P21399	Cytoplasmic aconitate hydratase	Homo sapiens	98398.9	ACO1 IREB1	5	12.6822	4
241	P21796	Voltage-dependent anion-selective channel protein 1	Homo sapiens	30772.6	VDAC1 VDAC	5	16.8683	4
242	P21980	Protein-glutamine gamma-glutamyltransferase 2	Homo sapiens	77328.9	TGM2	5	16.4524	4
243	P22061	Protein-L-isoaspartate(D-aspartate) O-methyltransferase	Homo sapiens	24636.4	PCMT1	5	13.7396	4
244	P22392	Nucleoside diphosphate kinase B	Homo sapiens	17298	NME2 NM23B	5	12.2659	4
245	P23921	Ribonucleoside-diphosphate reductase large subunit	Homo sapiens	90070.2	RRM1 RR1	5	16.2013	4
246	P25786	Proteasome subunit alpha type-1	Homo sapiens	29555.6	PSMA1 HC2 NU PROS30 PSC2	5	16.2536	4
247	P26599	Polypyrimidine tract-binding protein 1	Homo sapiens	57221.4	PTBP1 PTB	5	17.6847	4
248	P32119	Peroxiredoxin-2	Homo sapiens	21891.9	PRDX2 NKEFB TDPX1	5	16.166	4
249	P34931	Heat shock 70 kDa protein 1-like	Homo sapiens	70375.1	HSPA1L	5	12.8581	4
250	P40123	Adenylyl cyclase-associated protein 2	Homo sapiens	52824	CAP2	5	12.5862	4
251	P48643	T-complex protein 1 subunit epsilon	Homo sapiens	59671	CCT5 CCTE KIAA0098	5	13.8955	4
252	P49189	4-trimethylaminobutyraldehyde dehydrogenase	Homo sapiens	53801.9	ALDH9A1 ALDH4 ALDH7 ALDH9	5	9.85911	4
253	P49368	T-complex protein 1 subunit gamma	Homo sapiens	60533.9	CCT3 CCTG TRIC5	5	10.0137	4
254	P50213	Isocitrate dehydrogenase [NAD] subunit alpha, mitochondrial	Homo sapiens	39591.7	IDH3A	5	16.3584	4
255	P50454	Serpin H1	Homo sapiens	46440.6	SERPINH1 CBP1 CBP2 HSP47 SERPINH2 PIG14	5	13.825	4
256	P52907	F-actin-capping protein subunit alpha-1	Homo sapiens	32922.8	CAPZA1	5	17.244	4
257	P55263	Adenosine kinase	Homo sapiens	40545.4	ADK	5	15.0941	4
258	P59998	Actin-related protein 2/3 complex subunit 4	Homo sapiens	19667	ARPC4 ARC20	5	15.5219	4
259	P60953	Cell division control protein 42 homolog	Homo sapiens	21258.6	CDC42	5	18.7613	4
260	P61019	Ras-related protein Rab-2A	Homo sapiens	23545.6	RAB2A RAB2	5	13.8183	4
261	P61106	Ras-related protein Rab-14	Homo sapiens	23897	RAB14	5	12.5207	4
262	P61160	Actin-related protein 2	Homo sapiens	44760.8	ACTR2 ARP2	5	16.0039	4
263	P61978	Heterogeneous nuclear ribonucleoprotein K	Homo sapiens	50976.3	HNRNPK HNRPK	5	16.6965	4
264	P63096	Guanine nucleotide-binding protein G(i) subunit alpha-1	Homo sapiens	40361.1	GNAI1	5	14.5369	4
265	P68402	Platelet-activating factor acetylhydrolase IB subunit beta	Homo sapiens	25569.3	PAFAH1B2 PAFAHB	5	16.2621	4
266	P78539	Sushi repeat-containing protein SRPX	Homo sapiens	51571.9	SRPX ETX1	5	13.9142	4
267	P80404	4-aminobutyrate aminotransferase, mitochondrial	Homo sapiens	56438.9	ABAT GABAT	5	16.324	4
268	P84085	ADP-ribosylation factor 5	Homo sapiens	20529.7	ARF5	1	15.8652	4
269	Q01484	Ankyrin-2	Homo sapiens	433715	ANK2 ANKB	5	15.5225	4
270	Q01518	Adenylyl cyclase-associated protein 1	Homo sapiens	51901.5	CAP1 CAP	5	18.5039	4
271	Q12884	Prolyl endopeptidase FAP	Homo sapiens	87712.6	FAP	5	17.6179	4
272	Q13177	Serine/threonine-protein kinase PAK 2	Homo sapiens	58042.6	PAK2	5	13.9211	4
273	Q14974	Importin subunit beta-1	Homo sapiens	97170.2	KPNB1 NTF97	5	15.1723	4
274	Q16798	NADP-dependent malic enzyme, mitochondrial	Homo sapiens	67068.5	ME3	5	18.4936	4
275	Q16881	Thioredoxin reductase 1, cytoplasmic	Homo sapiens	70756.1	TXNRD1 GRIM12 KDRF	5	21.5754	4
276	Q562R1	Beta-actin-like protein 2	Homo sapiens	42003.2	ACTBL2	2	11.1509	4
277	Q92599	Septin-8	Homo sapiens	55756.3	SEPT8 KIAA0202	5	14.9662	4
278	Q92743	Serine protease HTRA1	Homo sapiens	51287	HTRA1 HTRA PRSS11	5	19.538	4
279	Q93088	Betaine--homocysteine S-methyltransferase 1	Homo sapiens	44998.5	BHMT	5	13.4706	4
280	Q96CW1	AP-2 complex subunit mu	Homo sapiens	49654.7	AP2M1 CLAPM1 KIAA0109	5	13.9708	4
281	Q96FW1	Ubiquitin thioesterase OTUB1	Homo sapiens	31284.1	OTUB1 OTB1 OTU1 HSPC263	5	11.6706	4
282	Q9BXJ4	Complement C1q tumor necrosis factor-related protein 3	Homo sapiens	26994.4	C1QTNF3 CTRP3 UNQ753/PRO1484	5	14.0393	4
283	Q9HCJ6	Synaptic vesicle membrane protein VAT-1 homolog-like	Homo sapiens	45899.4	VAT1L KIAA1576	5	14.2567	4
284	Q9NUQ9	Protein FAM49B	Homo sapiens	36748	FAM49B BM-009	5	14.3993	4
285	O00154	Cytosolic acyl coenzyme A thioester hydrolase	Homo sapiens	41796	ACOT7 BACH	5	8.89974	3
286	O00231	26S proteasome non-ATPase regulatory subunit 11	Homo sapiens	47463.8	PSMD11	5	8.30735	3
287	O00299	Chloride intracellular channel protein 1	Homo sapiens	26922.7	CLIC1 G6 NCC27	5	9.01868	3
288	O00410	Importin-5	Homo sapiens	123630	IPO5 KPNB3 RANBP5	5	8.94961	3
289	O14786	Neuropilin-1	Homo sapiens	103134	NRP1 NRP VEGF165R	5	9.4595	3
290	O15020	Spectrin beta chain, non-erythrocytic 2	Homo sapiens	271325	SPTBN2 KIAA0302 SCA5	5	8.29685	3
291	O43505	Beta-1,4-glucuronyltransferase 1	Homo sapiens	47119.1	B3GNT1 B3GNT6	5	15.8602	3
292	O75914	Serine/threonine-protein kinase PAK 3	Homo sapiens	62309.6	PAK3 OPHN3	5	12.7128	3
293	O95445	Apolipoprotein M	Homo sapiens	21253.3	APOM G3A NG20 HSPC336	5	4.70753	3
294	P00505	Aspartate aminotransferase, mitochondrial	Homo sapiens	47517.7	GOT2	5	9.56347	3
295	P00742	Coagulation factor X	Homo sapiens	54731.7	F10	5	13.3906	3
296	P00966	Argininosuccinate synthase	Homo sapiens	46530.4	ASS1 ASS	5	10.8999	3
297	P02100	Hemoglobin subunit epsilon	Homo sapiens	16202.8	HBE1 HBE	2	8.25389	3
298	P02511	Alpha-crystallin B chain	Homo sapiens	20158.9	CRYAB CRYA2 HSPB5	5	8.52283	3
299	P02649	Apolipoprotein E	Homo sapiens	36154.1	APOE	2	7.69667	3
300	P02675	Fibrinogen beta chain	Homo sapiens	55928.2	FGB	2	8.68722	3
301	P04792	Heat shock protein beta-1	Homo sapiens	22782.5	HSPB1 HSP27 HSP28	5	11.832	3
302	P05141	ADP/ATP translocase 2	Homo sapiens	32852.2	SLC25A5 ANT2	5	7.5222	3
303	P07196	Neurofilament light polypeptide	Homo sapiens	61516.6	NEFL NF68 NFL	5	10.3813	3
304	P07205	Phosphoglycerate kinase 2	Homo sapiens	44796.1	PGK2 PGKB	5	12.2738	3
305	P07339	Cathepsin D	Homo sapiens	44552.2	CTSD CPSD	5	11.2053	3
306	P07814	Bifunctional glutamate/proline--tRNA ligase	Homo sapiens	170591	EPRS GLNS PARS QARS QPRS PIG32	5	12.5025	3
307	P07942	Laminin subunit beta-1	Homo sapiens	198038	LAMB1	5	11.7396	3
308	P08133	Annexin A6	Homo sapiens	75873.3	ANXA6 ANX6	5	7.06241	3
309	P09382	Galectin-1	Homo sapiens	14715.7	LGALS1	5	11.2151	3
310	P09417	Dihydropteridine reductase	Homo sapiens	25789.5	QDPR DHPR SDR33C1	5	8.65986	3
311	P0CG39	POTE ankyrin domain family member J	Homo sapiens	117390	POTEJ	5	9.12476	3
312	P11766	Alcohol dehydrogenase class-3	Homo sapiens	39724.2	ADH5 ADHX FDH	5	12.686	3
313	P11908	Ribose-phosphate pyrophosphokinase 2	Homo sapiens	34769.1	PRPS2	4	9.32124	3
314	P12109	Collagen alpha-1(VI) chain	Homo sapiens	108529	COL6A1	5	9.39628	3
315	P12236	ADP/ATP translocase 3	Homo sapiens	32866.3	SLC25A6 ANT3 CDABP0051	5	11.376	3
316	P12532	Creatine kinase U-type, mitochondrial	Homo sapiens	47036.8	CKMT1A CKMT CKMT1B CKMT	5	10.4396	3
317	P12956	X-ray repair cross-complementing protein 6	Homo sapiens	69843.1	XRCC6 G22P1	5	9.6915	3
318	P13010	X-ray repair cross-complementing protein 5	Homo sapiens	82704.6	XRCC5 G22P2	5	7.74092	3
319	P13797	Plastin-3	Homo sapiens	70811	PLS3	5	10.4615	3
320	P13861	cAMP-dependent protein kinase type II-alpha regulatory subunit	Homo sapiens	45518.4	PRKAR2A PKR2 PRKAR2	5	12.1237	3
321	P15170	Eukaryotic peptide chain release factor GTP-binding subunit ERF3A	Homo sapiens	55755.9	GSPT1 ERF3A	5	11.0218	3
322	P15531	Nucleoside diphosphate kinase A	Homo sapiens	17148.7	NME1 NDPKA NM23	5	7.31916	3
323	P17174	Aspartate aminotransferase, cytoplasmic	Homo sapiens	46247.5	GOT1	5	7.14071	3
324	P17301	Integrin alpha-2	Homo sapiens	129295	ITGA2 CD49B	5	9.9755	3
325	P17858	ATP-dependent 6-phosphofructokinase, liver type	Homo sapiens	85018.5	PFKL	5	9.39449	3
326	P19021	Peptidyl-glycine alpha-amidating monooxygenase	Homo sapiens	108332	PAM	5	7.4161	3
327	P20336	Ras-related protein Rab-3A	Homo sapiens	24983.9	RAB3A	5	9.01816	3
328	P21266	Glutathione S-transferase Mu 3	Homo sapiens	26559.6	GSTM3 GST5	1	5.87547	3
329	P21810	Biglycan	Homo sapiens	41654.1	BGN SLRR1A	5	10.3275	3
330	P21964	Catechol O-methyltransferase	Homo sapiens	30037.1	COMT	5	11.3652	3
331	P22234	Multifunctional protein ADE2	Homo sapiens	47079.2	PAICS ADE2 AIRC PAIS	5	12.7861	3
332	P22694	cAMP-dependent protein kinase catalytic subunit beta	Homo sapiens	40622.7	PRKACB	5	11.3741	3
333	P23368	NAD-dependent malic enzyme, mitochondrial	Homo sapiens	65443.6	ME2	5	9.16549	3
334	P23381	Tryptophan--tRNA ligase, cytoplasmic	Homo sapiens	53165.4	WARS IFI53 WRS	5	14.7396	3
335	P27797	Calreticulin	Homo sapiens	48141.6	CALR CRTC	5	8.38677	3
336	P27824	Calnexin	Homo sapiens	67568.3	CANX	5	10.6082	3
337	P28074	Proteasome subunit beta type-5	Homo sapiens	28480.3	PSMB5 LMPX MB1 X	5	13.9617	3
338	P28838	Cytosol aminopeptidase	Homo sapiens	56166.4	LAP3 LAPEP PEPS	5	8.17969	3
339	P31146	Coronin-1A	Homo sapiens	51026.3	CORO1A CORO1	5	9.83466	3
340	P31153	S-adenosylmethionine synthase isoform type-2	Homo sapiens	43660.7	MAT2A AMS2 MATA2	5	10.1091	3
341	P31948	Stress-induced-phosphoprotein 1	Homo sapiens	62639.3	STIP1	5	7.77005	3
342	P35232	Prohibitin	Homo sapiens	29804.1	PHB	5	13.2439	3
343	P35241	Radixin	Homo sapiens	68563.9	RDX	5	9.0569	3
344	P35573	Glycogen debranching enzyme	Homo sapiens	174764	AGL GDE	5	11.1625	3
345	P35612	Beta-adducin	Homo sapiens	80854.2	ADD2 ADDB	5	16.2313	3
346	P36957	Dihydrolipoyllysine-residue succinyltransferase component of 2-oxoglutarate dehydrogenase complex, mitochondrial	Homo sapiens	48755.3	DLST DLTS	5	8.49971	3
347	P40227	T-complex protein 1 subunit zeta	Homo sapiens	58024.2	CCT6A CCT6 CCTZ	5	12.628	3
348	P41250	Glycine--tRNA ligase	Homo sapiens	83165.6	GARS	5	10.6407	3
349	P45880	Voltage-dependent anion-selective channel protein 2	Homo sapiens	31566.5	VDAC2	5	10.2192	3
350	P46777	60S ribosomal protein L5	Homo sapiens	34362.6	RPL5 MSTP030	5	11.1883	3
351	P46940	Ras GTPase-activating-like protein IQGAP1	Homo sapiens	189252	IQGAP1 KIAA0051	5	12.0338	3
352	P47755	F-actin-capping protein subunit alpha-2	Homo sapiens	32949.1	CAPZA2	5	14.1543	3
353	P47756	F-actin-capping protein subunit beta	Homo sapiens	31350.5	CAPZB	5	10.1788	3
354	P48147	Prolyl endopeptidase	Homo sapiens	80699.6	PREP PEP	5	14.9945	3
355	P49411	Elongation factor Tu, mitochondrial	Homo sapiens	49541.6	TUFM	5	7.10109	3
356	P49720	Proteasome subunit beta type-3	Homo sapiens	22948.9	PSMB3	5	12.2894	3
357	P49746	Thrombospondin-3	Homo sapiens	104201	THBS3 TSP3	5	8.3318	3
358	P49773	Histidine triad nucleotide-binding protein 1	Homo sapiens	13801.9	HINT1 HINT PKCI1 PRKCNH1	5	10.2032	3
359	P50570	Dynamin-2	Homo sapiens	98064.4	DNM2 DYN2	5	8.82264	3
360	P51148	Ras-related protein Rab-5C	Homo sapiens	23482.6	RAB5C RABL	5	10.4664	3
361	P52209	6-phosphogluconate dehydrogenase, decarboxylating	Homo sapiens	53140	PGD PGDH	5	10.9836	3
362	P53621	Coatomer subunit alpha	Homo sapiens	138346	COPA	5	10.2603	3
363	P54577	Tyrosine--tRNA ligase, cytoplasmic	Homo sapiens	59143.5	YARS	5	8.81251	3
364	P55209	Nucleosome assembly protein 1-like 1	Homo sapiens	45374.2	NAP1L1 NRP	5	10.093	3
365	P60891	Ribose-phosphate pyrophosphokinase 1	Homo sapiens	34834.2	PRPS1	5	9.86513	3
366	P60900	Proteasome subunit alpha type-6	Homo sapiens	27399.5	PSMA6 PROS27	5	8.57834	3
367	P60981	Destrin	Homo sapiens	18505.7	DSTN ACTDP DSN	5	10.3141	3
368	P60983	Glia maturation factor beta	Homo sapiens	16713.2	GMFB	5	9.42947	3
369	P62873	Guanine nucleotide-binding protein G(I)/G(S)/G(T) subunit beta-1	Homo sapiens	37377	GNB1	5	15.8431	3
370	P63000	Ras-related C3 botulinum toxin substrate 1	Homo sapiens	21450.1	RAC1 TC25 MIG5	5	12.4754	3
371	P63244	Receptor of activated protein C kinase 1	Homo sapiens	35076.7	GNB2L1 HLC7 PIG21	5	12.9652	3
372	P67775	Serine/threonine-protein phosphatase 2A catalytic subunit alpha isoform	Homo sapiens	35594.2	PPP2CA	5	9.52898	3
373	P78509	Reelin	Homo sapiens	388388	RELN	5	8.90878	3
374	Q02809	Procollagen-lysine,2-oxoglutarate 5-dioxygenase 1	Homo sapiens	83550.2	PLOD1 LLH PLOD	5	7.95917	3
375	Q06828	Fibromodulin	Homo sapiens	43178.8	FMOD FM SLRR2E	5	6.99524	3
376	Q08752	Peptidyl-prolyl cis-trans isomerase D	Homo sapiens	40763.6	PPID CYP40 CYPD	5	8.04599	3
377	Q12765	Secernin-1	Homo sapiens	46382.1	SCRN1 KIAA0193	5	9.41337	3
378	Q12905	Interleukin enhancer-binding factor 2	Homo sapiens	43062.1	ILF2 NF45 PRO3063	5	11.6137	3
379	Q13153	Serine/threonine-protein kinase PAK 1	Homo sapiens	60646.9	PAK1	2	12.5905	3
380	Q13200	26S proteasome non-ATPase regulatory subunit 2	Homo sapiens	100200	PSMD2 TRAP2	5	9.61632	3
381	Q13492	Phosphatidylinositol-binding clathrin assembly protein	Homo sapiens	70754.5	PICALM CALM	5	8.84265	3
382	Q14651	Plastin-1	Homo sapiens	70253.5	PLS1	5	10.0294	3
383	Q14764	Major vault protein	Homo sapiens	99326.9	MVP LRP	5	11.5374	3
384	Q15102	Platelet-activating factor acetylhydrolase IB subunit gamma	Homo sapiens	25734.2	PAFAH1B3 PAFAHG	5	10.4163	3
385	Q15181	Inorganic pyrophosphatase	Homo sapiens	32660.1	PPA1 IOPPP PP	5	9.63561	3
386	Q15365	Poly(rC)-binding protein 1	Homo sapiens	37497.8	PCBP1	5	11.7404	3
387	Q15366	Poly(rC)-binding protein 2	Homo sapiens	38580.1	PCBP2	5	9.17637	3
388	Q58FF6	Putative heat shock protein HSP 90-beta 4	Homo sapiens	58264.4	HSP90AB4P	5	10.4396	3
389	Q92752	Tenascin-R	Homo sapiens	149562	TNR	5	9.63988	3
390	Q92859	Neogenin	Homo sapiens	160017	NEO1 IGDCC2 NGN	5	13.039	3
391	Q92954	Proteoglycan 4	Homo sapiens	151077	PRG4 MSF SZP	5	11.2729	3
392	Q96FC7	Phytanoyl-CoA hydroxylase-interacting protein-like	Homo sapiens	42486.1	PHYHIPL KIAA1796 UNQ6309/PRO20934	5	9.29197	3
393	Q96IJ6	Mannose-1-phosphate guanyltransferase alpha	Homo sapiens	46291.2	GMPPA	5	10.6026	3
394	Q96KP4	Cytosolic non-specific dipeptidase	Homo sapiens	52878.5	CNDP2 CN2 CPGL HEL-S-13 PEPA	5	12.4471	3
395	Q99460	26S proteasome non-ATPase regulatory subunit 1	Homo sapiens	105836	PSMD1	5	7.16239	3
396	Q99719	Septin-5	Homo sapiens	42777	SEPT5 PNUTL1	5	10.2848	3
397	Q99832	T-complex protein 1 subunit eta	Homo sapiens	59366.6	CCT7 CCTH NIP7-1	5	10.956	3
398	Q9H0R4	Haloacid dehalogenase-like hydrolase domain-containing protein 2	Homo sapiens	28535.9	HDHD2	5	8.0408	3
399	Q9H2M3	S-methylmethionine--homocysteine S-methyltransferase BHMT2	Homo sapiens	40354.2	BHMT2	2	9.41642	3
400	Q9NZD2	Glycolipid transfer protein	Homo sapiens	23849.8	GLTP	5	9.65813	3
401	Q9NZN3	EH domain-containing protein 3	Homo sapiens	60887.1	EHD3 EHD2 PAST3	5	11.2119	3
402	Q9Y678	Coatomer subunit gamma-1	Homo sapiens	97718.3	COPG1 COPG	5	8.67782	3
403	O00487	26S proteasome non-ATPase regulatory subunit 14	Homo sapiens	34577.1	PSMD14 POH1	5	6.28569	2
404	O00499	Myc box-dependent-interacting protein 1	Homo sapiens	64699.4	BIN1 AMPHL	5	9.22123	2
405	O00505	Importin subunit alpha-4	Homo sapiens	57810.9	KPNA3 QIP2	5	6.06939	2
406	O00629	Importin subunit alpha-3	Homo sapiens	57886.8	KPNA3 QIP2	5	6.28138	2
407	O00754	RecName: Full=Lysosomal alpha-mannosidase; Short=Laman; EC=3.2.1.24; AltName: Full=Lysosomal acid alpha-mannosidase; AltName: Full=Mannosidase alpha class 2B member 1; AltName: Full=Mannosidase alpha-B; Contains: RecName: Full=Lysosomal alpha-mannosi	Homo sapiens	113744	MAN2B1 LAMAN MANB	5	6.75365	2
408	O14773	Tripeptidyl-peptidase 1	Homo sapiens	61247.9	TPP1 CLN2 GIG1 UNQ267/PRO304	5	5.94427	2
409	O14980	Exportin-1	Homo sapiens	123386	XPO1 CRM1	5	4.7138	2
410	O15143	Actin-related protein 2/3 complex subunit 1B	Homo sapiens	40949.8	ARPC1B ARC41	5	10.2537	2
411	O15335	Chondroadherin	Homo sapiens	40475.8	CHAD SLRR4A	5	5.87465	2
412	O43143	Pre-mRNA-splicing factor ATP-dependent RNA helicase DHX15	Homo sapiens	90932.9	DHX15 DBP1 DDX15	5	5.81377	2
413	O43242	26S proteasome non-ATPase regulatory subunit 3	Homo sapiens	60977.6	PSMD3	5	4.98611	2
414	O60268	Uncharacterized protein KIAA0513	Homo sapiens	46638.6	KIAA0513	5	6.96338	2
415	O60282	Kinesin heavy chain isoform 5C	Homo sapiens	109495	KIF5C KIAA0531 NKHC2	5	6.24096	2
416	O60502	Protein O-GlcNAcase	Homo sapiens	102915	MGEA5 HEXC KIAA0679 MEA5	5	5.44616	2
417	O60506	Heterogeneous nuclear ribonucleoprotein Q	Homo sapiens	69602.6	SYNCRIP HNRPQ NSAP1	4	4.4799	2
418	O60701	UDP-glucose 6-dehydrogenase	Homo sapiens	55024.1	UGDH	5	6.05581	2
419	O60763	General vesicular transport factor p115	Homo sapiens	107895	USO1 VDP	5	7.86122	2
420	O75643	U5 small nuclear ribonucleoprotein 200 kDa helicase	Homo sapiens	244508	SNRNP200 ASCC3L1 HELIC2 KIAA0788	5	4.749	2
421	O75874	Isocitrate dehydrogenase [NADP] cytoplasmic	Homo sapiens	46659.3	IDH1 PICD	5	7.1228	2
422	O94826	Mitochondrial import receptor subunit TOM70	Homo sapiens	67454.8	TOMM70 KIAA0719 TOM70 TOMM70A	5	7.30283	2
423	O95336	6-phosphogluconolactonase	Homo sapiens	27546.9	PGLS	5	4.86548	2
424	O95373	Importin-7	Homo sapiens	119517	IPO7 RANBP7	5	5.78051	2
425	O95394	Phosphoacetylglucosamine mutase	Homo sapiens	59852	PGM3 AGM1	5	5.79627	2
426	O95716	Ras-related protein Rab-3D	Homo sapiens	24267.2	RAB3D GOV RAB16	4	8.13369	2
427	O95747	Serine/threonine-protein kinase OSR1	Homo sapiens	58022.2	OXSR1 KIAA1101 OSR1	5	3.99298	2
428	O95834	Echinoderm microtubule-associated protein-like 2	Homo sapiens	70678.8	EML2 EMAP2 EMAPL2	5	6.90292	2
429	O95861	3'(2'),5'-bisphosphate nucleotidase 1	Homo sapiens	33392.3	BPNT1	5	5.59497	2
430	O95865	N(G),N(G)-dimethylarginine dimethylaminohydrolase 2	Homo sapiens	29643.9	DDAH2 DDAH G6A NG30	4	3.49074	2
431	P00390	Glutathione reductase, mitochondrial	Homo sapiens	56257	GSR GLUR GRD1	5	7.33712	2
432	P00488	Coagulation factor XIII A chain	Homo sapiens	83267.3	F13A1 F13A	5	6.1805	2
433	P00568	Adenylate kinase isoenzyme 1	Homo sapiens	21634.8	AK1	5	5.94907	2
434	P00746	Complement factor D	Homo sapiens	27032.9	CFD DF PFD	5	9.11371	2
435	P00751	Complement factor B	Homo sapiens	85532.9	CFB BF BFD	1	9.18242	2
436	P02533	Keratin, type I cytoskeletal 14	Homo sapiens	51561.5	KRT14	4	8.06796	2
437	P02545	Prelamin-A/C	Homo sapiens	74139.5	LMNA LMN1	5	8.23321	2
438	P02671	Fibrinogen alpha chain	Homo sapiens	94973.1	FGA	2	5.50584	2
439	P04180	Phosphatidylcholine-sterol acyltransferase	Homo sapiens	49577.9	LCAT	2	4.0775	2
440	P04271	Protein S100-B	Homo sapiens	10713	S100B	3	9.69449	2
441	P04424	Argininosuccinate lyase	Homo sapiens	51658	ASL	4	7.01081	2
442	P04632	Calpain small subunit 1	Homo sapiens	28315.7	CAPNS1 CAPN4 CAPNS	5	10.1608	2
443	P04843	Dolichyl-diphosphooligosaccharide--protein glycosyltransferase subunit 1	Homo sapiens	68569.5	RPN1	5	12.0717	2
444	P05089	Arginase-1	Homo sapiens	34735	ARG1	5	6.09914	2
445	P05166	Propionyl-CoA carboxylase beta chain, mitochondrial	Homo sapiens	58215.7	PCCB	5	9.62183	2
446	P05413	Fatty acid-binding protein, heart	Homo sapiens	14858	FABP3 FABP11 MDGI	5	6.31011	2
447	P05783	Keratin, type I cytoskeletal 18	Homo sapiens	48057.8	KRT18 CYK18 PIG46	2	5.02555	2
448	P06748	Nucleophosmin	Homo sapiens	32575	NPM1 NPM	5	8.93797	2
449	P07602	Prosaposin	Homo sapiens	58112.7	PSAP GLBA SAP1	5	6.54409	2
450	P08648	Integrin alpha-5	Homo sapiens	114537	ITGA5 FNRA	5	5.55786	2
451	P09455	Retinol-binding protein 1	Homo sapiens	15850.2	RBP1 CRBP1	5	5.03174	2
452	P09543	2',3'-cyclic-nucleotide 3'-phosphodiesterase	Homo sapiens	47578.6	CNP	5	4.62152	2
453	P09960	Leukotriene A-4 hydrolase	Homo sapiens	69285.3	LTA4H LTA4	5	7.98935	2
454	P0DP23	RecName: Full=Calmodulin-1 {ECO:0000312|HGNC:HGNC:1442}	Homo sapiens	16838	CALM1 CALM CAM CAM1	2	6.84297	2
455	P10586	Receptor-type tyrosine-protein phosphatase F	Homo sapiens	212879	PTPRF LAR	5	10.2053	2
456	P11171	Protein 4.1	Homo sapiens	97016.9	EPB41 E41P	5	4.14097	2
457	P11177	Pyruvate dehydrogenase E1 component subunit beta, mitochondrial	Homo sapiens	39233.4	PDHB PHE1B	5	7.08817	2
458	P12036	Neurofilament heavy polypeptide	Homo sapiens	112479	NEFH KIAA0845 NFH	1	5.013	2
459	P12081	Histidine--tRNA ligase, cytoplasmic	Homo sapiens	57410.5	HARS HRS	5	8.71607	2
460	P12235	ADP/ATP translocase 1	Homo sapiens	33064.5	SLC25A4 ANT1	5	9.64871	2
461	P14543	Nidogen-1	Homo sapiens	136377	NID1 NID	5	6.06364	2
462	P14550	Alcohol dehydrogenase [NADP(+)]	Homo sapiens	36573.1	AKR1A1 ALDR1 ALR	5	4.08526	2
463	P14868	Aspartate--tRNA ligase, cytoplasmic	Homo sapiens	57136.2	DARS PIG40	5	4.16215	2
464	P15153	Ras-related C3 botulinum toxin substrate 2	Homo sapiens	21428.8	RAC2	2	8.13637	2
465	P15291	Beta-1,4-galactosyltransferase 1	Homo sapiens	43920.3	B4GALT1 GGTB2	5	6.40476	2
466	P16284	Platelet endothelial cell adhesion molecule	Homo sapiens	82536.2	PECAM1	5	4.85126	2
467	P17405	Sphingomyelin phosphodiesterase	Homo sapiens	69752.1	SMPD1 ASM	5	5.96201	2
468	P18124	60S ribosomal protein L7	Homo sapiens	29225.8	RPL7	5	7.80376	2
469	P19022	Cadherin-2	Homo sapiens	99809.4	CDH2 CDHN NCAD	5	5.70028	2
470	P20618	Proteasome subunit beta type-1	Homo sapiens	26489.4	PSMB1 PSC5	5	5.23817	2
471	P21283	V-type proton ATPase subunit C 1	Homo sapiens	43941.6	ATP6V1C1 ATP6C ATP6D VATC	5	8.88392	2
472	P21579	Synaptotagmin-1	Homo sapiens	47573.1	SYT1 SVP65 SYT	5	4.27836	2
473	P22105	Tenascin-X	Homo sapiens	458220	TNXB HXBL TNX TNXB1 TNXB2 XB	5	4.95617	2
474	P22352	Glutathione peroxidase 3	Homo sapiens	25402.3	GPX3 GPXP	3	4.10834	2
475	P22695	Cytochrome b-c1 complex subunit 2, mitochondrial	Homo sapiens	48443	UQCRC2	5	4.37137	2
476	P23468	Receptor-type tyrosine-protein phosphatase delta	Homo sapiens	214760	PTPRD	5	4.45356	2
477	P24666	Low molecular weight phosphotyrosine protein phosphatase	Homo sapiens	18042.5	ACP1	5	6.19808	2
478	P24752	Acetyl-CoA acetyltransferase, mitochondrial	Homo sapiens	45199.6	ACAT1 ACAT MAT	5	6.45175	2
479	P25311	Zinc-alpha-2-glycoprotein	Homo sapiens	34258.7	AZGP1 ZAG ZNGP1	3	4.56269	2
480	P25788	Proteasome subunit alpha type-3	Homo sapiens	28433.2	PSMA3 HC8 PSC8	5	5.04622	2
481	P25789	Proteasome subunit alpha type-4	Homo sapiens	29483.8	PSMA4 HC9 PSC9	5	7.80541	2
482	P26196	Probable ATP-dependent RNA helicase DDX6	Homo sapiens	54416.8	DDX6 HLR2 RCK	4	4.61479	2
483	P26232	Catenin alpha-2	Homo sapiens	105313	CTNNA2 CAPR	1	7.29953	2
484	P26927	Hepatocyte growth factor-like protein	Homo sapiens	80319.9	MST1 D3F15S2 DNF15S2 HGFL	5	5.36033	2
485	P27695	DNA-(apurinic or apyrimidinic site) lyase	Homo sapiens	35554.5	APEX1 APE APE1 APEX APX HAP1 REF1	5	10.4539	2
486	P28066	Proteasome subunit alpha type-5	Homo sapiens	26411	PSMA5	5	6.92377	2
487	P28161	Glutathione S-transferase Mu 2	Homo sapiens	25744.7	GSTM2 GST4	5	6.93613	2
488	P29692	Elongation factor 1-delta	Homo sapiens	31121.8	EEF1D EF1D	5	4.27195	2
489	P30085	UMP-CMP kinase	Homo sapiens	22222.3	CMPK1 CMK CMPK UCK UMK UMPK	5	4.10988	2
490	P31040	Succinate dehydrogenase [ubiquinone] flavoprotein subunit, mitochondrial	Homo sapiens	72691.5	SDHA SDH2 SDHF	5	7.49756	2
491	P31943	Heterogeneous nuclear ribonucleoprotein H	Homo sapiens	49229.5	HNRNPH1 HNRPH HNRPH1	5	7.19057	2
492	P32754	4-hydroxyphenylpyruvate dioxygenase	Homo sapiens	44934.4	HPD PPD	5	8.62461	2
493	P33176	Kinesin-1 heavy chain	Homo sapiens	109685	KIF5B KNS KNS1	5	7.28271	2
494	P35080	Profilin-2	Homo sapiens	15046.2	PFN2	5	5.43294	2
495	P35221	Catenin alpha-1	Homo sapiens	100071	CTNNA1	5	9.22875	2
496	P35580	Myosin-10	Homo sapiens	228999	MYH10	5	8.32311	2
497	P35609	Alpha-actinin-2	Homo sapiens	103854	ACTN2	1	7.40654	2
498	P35611	Alpha-adducin	Homo sapiens	80955.2	ADD1 ADDA	5	9.13954	2
499	P35749	Myosin-11	Homo sapiens	227339	MYH11 KIAA0866	5	8.27539	2
500	P36776	Lon protease homolog, mitochondrial	Homo sapiens	106489	LONP1 PRSS15	5	5.88395	2
501	P39023	60S ribosomal protein L3	Homo sapiens	46108.9	RPL3 OK/SW-cl.32	5	7.19056	2
502	P39656	Dolichyl-diphosphooligosaccharide--protein glycosyltransferase 48 kDa subunit	Homo sapiens	50800.9	DDOST KIAA0115 OST48 OK/SW-cl.45	5	7.11911	2
503	P43243	Matrin-3	Homo sapiens	94623.3	MATR3 KIAA0723	5	6.15853	2
504	P48723	Heat shock 70 kDa protein 13	Homo sapiens	51927.5	HSPA13 STCH	5	8.90064	2
505	P48740	Mannan-binding lectin serine protease 1	Homo sapiens	79246.7	MASP1 CRARF CRARF1 PRSS5	5	6.84853	2
506	P49407	Beta-arrestin-1	Homo sapiens	47065.7	ARRB1 ARR1	5	5.58974	2
507	P49903	Selenide, water dikinase 1	Homo sapiens	42910.6	SEPHS1 SELD SPS SPS1	5	7.12072	2
508	P50452	Serpin B8	Homo sapiens	42766.9	SERPINB8 PI8	5	5.58574	2
509	P50502	Hsc70-interacting protein	Homo sapiens	41331.7	ST13 AAG2 FAM10A1 HIP SNC6	2	5.44188	2
510	P50991	T-complex protein 1 subunit delta	Homo sapiens	57924.3	CCT4 CCTD SRB	5	7.12704	2
511	P51553	Isocitrate dehydrogenase [NAD] subunit gamma, mitochondrial	Homo sapiens	42794.3	IDH3G	5	8.95679	2
512	P51570	Galactokinase	Homo sapiens	42272.2	GALK1 GALK	5	4.65681	2
513	P51665	26S proteasome non-ATPase regulatory subunit 7	Homo sapiens	37025.4	PSMD7 MOV34L	5	5.73093	2
514	P52597	Heterogeneous nuclear ribonucleoprotein F	Homo sapiens	45671.9	HNRNPF HNRPF	5	5.83711	2
515	P53680	AP-2 complex subunit sigma	Homo sapiens	17017.7	AP2S1 AP17 CLAPS2	5	4.2027	2
516	P54289	Voltage-dependent calcium channel subunit alpha-2/delta-1	Homo sapiens	124568	CACNA2D1 CACNL2A CCHL2A MHS3	5	5.43507	2
517	P55084	Trifunctional enzyme subunit beta, mitochondrial	Homo sapiens	51294.5	HADHB MSTP029	5	6.86395	2
518	P55285	Cadherin-6	Homo sapiens	88308.7	CDH6	5	4.4532	2
519	P56192	Methionine--tRNA ligase, cytoplasmic	Homo sapiens	101116	MARS	4	8.96651	2
520	P61086	Ubiquitin-conjugating enzyme E2 K	Homo sapiens	22406.7	UBE2K HIP2 LIG	5	8.83762	2
521	P61088	Ubiquitin-conjugating enzyme E2 N	Homo sapiens	17137.8	UBE2N BLU	5	6.55745	2
522	P61163	Alpha-centractin	Homo sapiens	42613.8	ACTR1A CTRN1	5	7.75789	2
523	P61221	ATP-binding cassette sub-family E member 1	Homo sapiens	67314.4	ABCE1 RLI RNASEL1 RNASELI RNS4I OK/SW-cl.40	5	5.55798	2
524	P61224	Ras-related protein Rap-1b	Homo sapiens	20824.8	RAP1B OK/SW-cl.11	5	5.97464	2
525	P61457	Pterin-4-alpha-carbinolamine dehydratase	Homo sapiens	11999.6	PCBD1 DCOH PCBD	5	4.36719	2
526	P62333	26S proteasome regulatory subunit 10B	Homo sapiens	44173	PSMC6 SUG2	5	7.13312	2
527	P62701	40S ribosomal protein S4, X isoform	Homo sapiens	29597.7	RPS4X CCG2 RPS4 SCAR	5	6.42978	2
528	P62745	Rho-related GTP-binding protein RhoB	Homo sapiens	22123.4	RHOB ARH6 ARHB	3	8.30497	2
529	P62753	40S ribosomal protein S6	Homo sapiens	28680.7	RPS6 OK/SW-cl.2	5	5.91373	2
530	P62820	Ras-related protein Rab-1A	Homo sapiens	22677.8	RAB1A RAB1	5	6.74957	2
531	P62913	60S ribosomal protein L11	Homo sapiens	20252.4	RPL11	5	6.43666	2
532	P62917	60S ribosomal protein L8	Homo sapiens	28024.7	RPL8	5	5.92998	2
533	P62979	Ubiquitin-40S ribosomal protein S27a	Homo sapiens	17964.9	RPS27A UBA80 UBCEP1	5	7.2679	2
534	P63241	Eukaryotic translation initiation factor 5A-1	Homo sapiens	16832.3	EIF5A	5	7.01486	2
535	P78417	Glutathione S-transferase omega-1	Homo sapiens	27565.9	GSTO1 GSTTLP28	5	5.88144	2
536	P78527	DNA-dependent protein kinase catalytic subunit	Homo sapiens	469089	PRKDC HYRC HYRC1	5	3.9112	2
537	Q00266	S-adenosylmethionine synthase isoform type-1	Homo sapiens	43647.9	MAT1A AMS1 MATA1	5	8.29307	2
538	Q00839	Heterogeneous nuclear ribonucleoprotein U	Homo sapiens	90584.5	HNRNPU C1orf199 HNRPU SAFA U21.1	5	9.48786	2
539	Q01469	Fatty acid-binding protein, epidermal	Homo sapiens	15164.4	FABP5	5	8.13372	2
540	Q02790	Peptidyl-prolyl cis-trans isomerase FKBP4	Homo sapiens	51804.6	FKBP4 FKBP52	5	6.91809	2
541	Q02878	60S ribosomal protein L6	Homo sapiens	32727.9	RPL6 TXREB1	5	7.88499	2
542	Q03167	Transforming growth factor beta receptor type 3	Homo sapiens	93499.4	TGFBR3	5	6.82511	2
543	Q04446	1,4-alpha-glucan-branching enzyme	Homo sapiens	80473.9	GBE1	5	6.78909	2
544	Q04760	Lactoylglutathione lyase	Homo sapiens	20777.7	GLO1	5	7.64814	2
545	Q05BV3	Echinoderm microtubule-associated protein-like 5	Homo sapiens	219427	EML5	5	5.11924	2
546	Q06124	Tyrosine-protein phosphatase non-receptor type 11	Homo sapiens	68436.3	PTPN11 PTP2C SHPTP2	5	6.96673	2
547	Q08211	ATP-dependent RNA helicase A	Homo sapiens	140959	DHX9 DDX9 LKP NDH2	4	6.15109	2
548	Q08554	Desmocollin-1	Homo sapiens	99986.9	DSC1 CDHF1	2	5.55593	2
549	Q12906	Interleukin enhancer-binding factor 3	Homo sapiens	95338.4	ILF3 DRBF MPHOSPH4 NF90	5	6.38005	2
550	Q12931	Heat shock protein 75 kDa, mitochondrial	Homo sapiens	80110	TRAP1 HSP75	5	6.68004	2
551	Q12959	Disks large homolog 1	Homo sapiens	100455	DLG1	2	5.46337	2
552	Q13263	Transcription intermediary factor 1-beta	Homo sapiens	88549.7	TRIM28 KAP1 RNF96 TIF1B	5	5.98642	2
553	Q13332	Receptor-type tyrosine-protein phosphatase S	Homo sapiens	217041	PTPRS	4	5.99128	2
554	Q13616	Cullin-1	Homo sapiens	89678.6	CUL1	5	4.61937	2
555	Q13617	Cullin-2	Homo sapiens	86983.1	CUL2	5	6.90803	2
556	Q14103	Heterogeneous nuclear ribonucleoprotein D0	Homo sapiens	38434.2	HNRNPD AUF1 HNRPD	5	3.44844	2
557	Q14117	Dihydropyrimidinase	Homo sapiens	56629.8	DPYS	5	5.98386	2
558	Q14141	Septin-6	Homo sapiens	49716.7	SEPT6 KIAA0128 SEP2	5	7.27344	2
559	Q14558	Phosphoribosyl pyrophosphate synthase-associated protein 1	Homo sapiens	39393.7	PRPSAP1	5	6.70313	2
560	Q14789	Golgin subfamily B member 1	Homo sapiens	376019	GOLGB1	5	5.2675	2
561	Q14914	Prostaglandin reductase 1	Homo sapiens	35869.9	PTGR1 LTB4DH	1	7.6531	2
562	Q15084	Protein disulfide-isomerase A6	Homo sapiens	48121.3	PDIA6 ERP5 P5 TXNDC7	5	6.6024	2
563	Q15121	Astrocytic phosphoprotein PEA-15	Homo sapiens	15040.1	PEA15	5	7.99689	2
564	Q15436	Protein transport protein Sec23A	Homo sapiens	86160.8	SEC23A	5	8.24226	2
565	Q15819	Ubiquitin-conjugating enzyme E2 variant 2	Homo sapiens	16362.8	UBE2V2 MMS2 UEV2	3	5.61669	2
566	Q15907	Ras-related protein Rab-11B	Homo sapiens	24488.5	RAB11B YPT3	5	5.52923	2
567	Q16222	UDP-N-acetylhexosamine pyrophosphorylase	Homo sapiens	58769.1	UAP1 SPAG2	5	5.4712	2
568	Q3LXA3	Triokinase/FMN cyclase	Homo sapiens	58947.2	DAK	5	5.8935	2
569	Q5GLZ8	Probable E3 ubiquitin-protein ligase HERC4	Homo sapiens	118563	HERC4 KIAA1593	4	6.08913	2
570	Q6PCE3	Glucose 1,6-bisphosphate synthase	Homo sapiens	70441.7	PGM2L1 BM32A	5	7.01192	2
571	Q6YHK3	CD109 antigen	Homo sapiens	161689	CD109 CPAMD7	5	5.96223	2
572	Q7KZF4	Staphylococcal nuclease domain-containing protein 1	Homo sapiens	101997	SND1 TDRD11	5	7.83117	2
573	Q7Z3J2	UPF0505 protein C16orf62	Homo sapiens	109563	C16orf62 101F10.2	5	7.13129	2
574	Q7Z6Z7	E3 ubiquitin-protein ligase HUWE1	Homo sapiens	481891	HUWE1 KIAA0312 KIAA1578 UREB1 HSPC272	5	9.56861	2
575	Q8N8N7	Prostaglandin reductase 2	Homo sapiens	38499	PTGR2 ZADH1	5	6.21816	2
576	Q8NBM8	Prenylcysteine oxidase-like	Homo sapiens	54646.5	PCYOX1L PSEC0105	5	6.80705	2
577	Q8NBS9	Thioredoxin domain-containing protein 5	Homo sapiens	47628.9	TXNDC5 TLP46 UNQ364/PRO700	5	3.75674	2
578	Q8TBC4	NEDD8-activating enzyme E1 catalytic subunit	Homo sapiens	51852.4	UBA3 UBE1C	5	5.48793	2
579	Q8WUM4	Programmed cell death 6-interacting protein	Homo sapiens	96023.2	PDCD6IP AIP1 ALIX KIAA1375	5	6.43345	2
580	Q92499	ATP-dependent RNA helicase DDX1	Homo sapiens	82432.2	DDX1	5	6.92221	2
581	Q92526	T-complex protein 1 subunit zeta-2	Homo sapiens	57821.4	CCT6B	1	4.65185	2
582	Q92561	Phytanoyl-CoA hydroxylase-interacting protein	Homo sapiens	37572.6	PHYHIP DYRK1AP3 KIAA0273	5	7.13854	2
583	Q92820	Gamma-glutamyl hydrolase	Homo sapiens	35964.4	GGH	5	5.09477	2
584	Q92905	COP9 signalosome complex subunit 5	Homo sapiens	37578.8	COPS5 CSN5 JAB1	5	5.50223	2
585	Q92973	Transportin-1	Homo sapiens	102355	TNPO1 KPNB2 MIP1 TRN	5	5.35888	2
586	Q93008	Probable ubiquitin carboxyl-terminal hydrolase FAF-X	Homo sapiens	292280	USP9X DFFRX FAM USP9	5	8.12257	2
587	Q93099	Homogentisate 1,2-dioxygenase	Homo sapiens	49963.8	HGD HGO	5	7.18273	2
588	Q96A65	Exocyst complex component 4	Homo sapiens	110498	EXOC4 KIAA1699 SEC8 SEC8L1	5	5.3108	2
589	Q96AG4	Leucine-rich repeat-containing protein 59	Homo sapiens	34930.5	LRRC59 PRO1855	5	4.5902	2
590	Q96CX2	BTB/POZ domain-containing protein KCTD12	Homo sapiens	35700.8	KCTD12 C13orf2 KIAA1778 PFET1	5	3.79894	2
591	Q96F07	Cytoplasmic FMR1-interacting protein 2	Homo sapiens	148399	CYFIP2 KIAA1168 PIR121	5	6.97119	2
592	Q96G03	Phosphoglucomutase-2	Homo sapiens	68283.4	PGM2 MSTP006	5	7.55545	2
593	Q96KK5	Histone H2A type 1-H	Homo sapiens	13906.3	HIST1H2AH HIST1H2AI	5	6.18405	2
594	Q96RW7	Hemicentin-1	Homo sapiens	613390	HMCN1 FIBL6	5	5.60333	2
595	Q99435	Protein kinase C-binding protein NELL2	Homo sapiens	91346.4	NELL2 NRP2	3	6.14714	2
596	Q99558	Mitogen-activated protein kinase kinase kinase 14	Homo sapiens	104042	MAP3K14 NIK	3	4.40044	2
597	Q99623	Prohibitin-2	Homo sapiens	33296.4	PHB2 BAP REA	5	5.61512	2
598	Q99729	Heterogeneous nuclear ribonucleoprotein A/B	Homo sapiens	36224.9	HNRNPAB ABBP1 HNRPAB	5	4.6928	2
599	Q99988	Growth/differentiation factor 15	Homo sapiens	34140.2	GDF15 MIC1 PDF PLAB PTGFB	4	5.61613	2
600	Q9BPW8	Protein NipSnap homolog 1	Homo sapiens	33310	NIPSNAP1	5	12.3261	2
601	Q9BRX8	Redox-regulatory protein FAM213A	Homo sapiens	25764.2	FAM213A C10orf58 PAMM PRO2290 PSEC0139 UNQ611/PRO1198	3	4.82487	2
602	Q9BWD1	Acetyl-CoA acetyltransferase, cytosolic	Homo sapiens	41350.8	ACAT2 ACTL	5	5.77884	2
603	Q9C040	Tripartite motif-containing protein 2	Homo sapiens	81530.3	TRIM2 KIAA0517 RNF86	5	7.80938	2
604	Q9H0U4	Ras-related protein Rab-1B	Homo sapiens	22171.2	RAB1B	5	4.11412	2
605	Q9H2A2	Aldehyde dehydrogenase family 8 member A1	Homo sapiens	53401.4	ALDH8A1 ALDH12	5	7.78512	2
606	Q9H4G0	Band 4.1-like protein 1	Homo sapiens	98502.9	EPB41L1 KIAA0338	5	5.733	2
607	Q9HB71	Calcyclin-binding protein	Homo sapiens	26209.9	CACYBP S100A6BP SIP PNAS-107	5	9.10376	2
608	Q9HC38	Glyoxalase domain-containing protein 4	Homo sapiens	34793.5	GLOD4 C17orf25 CGI-150 My027	4	4.46332	2
609	Q9HCK4	Roundabout homolog 2	Homo sapiens	151200	ROBO2 KIAA1568	3	4.49307	2
610	Q9HCL0	Protocadherin-18	Homo sapiens	126149	PCDH18 KIAA1562	4	4.9824	2
611	Q9NQ66	1-phosphatidylinositol 4,5-bisphosphate phosphodiesterase beta-1	Homo sapiens	138567	PLCB1 KIAA0581	5	7.5887	2
612	Q9NQC3	Reticulon-4	Homo sapiens	129931	RTN4 KIAA0886 NOGO My043 SP1507	5	4.97206	2
613	Q9NQR4	Omega-amidase NIT2	Homo sapiens	30608	NIT2 CUA002	5	10.3489	2
614	Q9NQW6	Anillin	Homo sapiens	124199	ANLN	5	5.98499	2
615	Q9NRN5	Olfactomedin-like protein 3	Homo sapiens	46010.3	OLFML3 PSEC0035 PSEC0173 PSEC0244 UNQ663/PRO1294	5	6.59881	2
616	Q9NTK5	Obg-like ATPase 1	Homo sapiens	44743.6	OLA1 GTPBP9 PRO2455 PTD004	5	8.62584	2
617	Q9NUU7	ATP-dependent RNA helicase DDX19A	Homo sapiens	53975	DDX19A DDX19L	5	5.08272	2
618	Q9NVS9	Pyridoxine-5'-phosphate oxidase	Homo sapiens	29988	PNPO	5	6.59767	2
619	Q9NXA8	NAD-dependent protein deacylase sirtuin-5, mitochondrial	Homo sapiens	33880.9	SIRT5 SIR2L5	5	4.7808	2
620	Q9P1U1	Actin-related protein 3B	Homo sapiens	47607.7	ACTR3B ARP11 ARP4	5	5.92256	2
621	Q9UBQ0	Vacuolar protein sorting-associated protein 29	Homo sapiens	20505.7	VPS29 DC15 DC7 MDS007	5	7.0718	2
622	Q9UH03	Neuronal-specific septin-3	Homo sapiens	40703.9	SEPT3 SEP3	5	9.19274	2
623	Q9UHD8	Septin-9	Homo sapiens	65401.5	SEPT9 KIAA0991 MSF	5	7.79607	2
624	Q9UHY1	Nuclear receptor-binding protein	Homo sapiens	59844.7	NRBP1 BCON3 NRBP	5	5.36601	2
625	Q9UKU9	Angiopoietin-related protein 2	Homo sapiens	57104.5	ANGPTL2 ARP2 UNQ170/PRO196	3	5.19587	2
626	Q9ULV4	Coronin-1C	Homo sapiens	53249.1	CORO1C CRN2 CRNN4	5	8.24357	2
627	Q9UN36	Protein NDRG2	Homo sapiens	40798.2	NDRG2 KIAA1248 SYLD	5	5.93798	2
628	Q9UPY8	Microtubule-associated protein RP/EB family member 3	Homo sapiens	31982.2	MAPRE3	5	8.58418	2
629	Q9Y240	C-type lectin domain family 11 member A	Homo sapiens	35694.6	CLEC11A CLECSF3 LSLCL SCGF	5	5.17518	2
630	Q9Y277	Voltage-dependent anion-selective channel protein 3	Homo sapiens	30658.7	VDAC3	5	8.16818	2
631	Q9Y2J2	Band 4.1-like protein 3	Homo sapiens	120678	EPB41L3 DAL1 KIAA0987	5	5.2381	2
632	Q9Y536	Peptidyl-prolyl cis-trans isomerase A-like 4A	Homo sapiens	18181.8	PPIAL4A COAS2 PPIAL4B	3	4.1315	2
633	Q9Y617	Phosphoserine aminotransferase	Homo sapiens	40422.7	PSAT1 PSA	5	5.16849	2
634	Q9Y696	Chloride intracellular channel protein 4	Homo sapiens	28772.1	CLIC4	5	5.93726	2
635	A0AVT1	Ubiquitin-like modifier-activating enzyme 6	Homo sapiens	117970	UBA6 MOP4 UBE1L2	5	3.41059	1
636	A4D1U4	Protein LCHN	Homo sapiens	51445.9	LCHN KIAA1147	5	1.96904	1
637	A4D2G3	Olfactory receptor 2A25	Homo sapiens	34605.7	OR2A25 OR2A25P OR2A27	5	2.21729	1
638	A5PLN9	Trafficking protein particle complex subunit 13	Homo sapiens	46523.6	TRAPPC13 C5orf44	3	3.21147	1
639	A5YKK6	CCR4-NOT transcription complex subunit 1	Homo sapiens	266939	CNOT1 CDC39 KIAA1007 NOT1 AD-005	2	5.10864	1
640	A6NDG6	Glycerol-3-phosphate phosphatase	Homo sapiens	34006.1	PGP	5	2.54721	1
641	A6NEL2	Ankyrin repeat domain-containing protein SOWAHB	Homo sapiens	85742.5	SOWAHB ANKRD56	2	2.70606	1
642	A6NER0	TBC1 domain family member 3F	Homo sapiens	62185	TBC1D3F TBC1D3E	5	2.4718	1
643	A6NJL1	Zinc finger and SCAN domain-containing protein 5B	Homo sapiens	55825.9	ZSCAN5B	4	1.99185	1
644	A6NNS2	Dehydrogenase/reductase SDR family member 7C	Homo sapiens	34877.9	DHRS7C SDR32C2	2	1.48853	1
645	A8MPX8	Protein phosphatase 2C-like domain-containing protein 1	Homo sapiens	71642.9	PP2D1 C3orf48	4	2.05533	1
646	B6SEH9	Endogenous retrovirus group V member 2 Env polyprotein	Homo sapiens	59317.3	ERVV-2 ENVV2	2	2.50284	1
647	B9A014	Uncharacterized protein C21orf140	Homo sapiens	29213.6	C21orf140	5	1.61993	1
648	E7EU14	Protein PPP5D1	Homo sapiens	19622.9	PPP5D1	3	1.93248	1
649	H0YM25	Golgin subfamily A member 6-like protein 22	Homo sapiens	107774	GOLGA6L22	1	2.06101	1
650	H3BQW9	Protein FAM229A	Homo sapiens	12971.6	FAM229A	1	2.3835	1
651	H7C350	Coiled-coil domain-containing protein 188	Homo sapiens	43548	CCDC188	4	2.22308	1
652	O00159	Unconventional myosin-Ic	Homo sapiens	121682	MYO1C	5	4.3225	1
653	O00330	Pyruvate dehydrogenase protein X component, mitochondrial	Homo sapiens	54122.4	PDHX PDX1	4	2.49444	1
654	O00468	Agrin	Homo sapiens	217233	AGRN AGRIN	4	1.47973	1
655	O00560	Syntenin-1	Homo sapiens	32444.4	SDCBP MDA9 SYCL	5	6.29753	1
656	O00571	ATP-dependent RNA helicase DDX3X	Homo sapiens	73243.5	DDX3X DBX DDX3	5	2.97197	1
657	O00624	Sodium-dependent phosphate transport protein 3	Homo sapiens	47276.9	SLC17A2 NPT3	4	1.38712	1
658	O00625	Pirin	Homo sapiens	32113.4	PIR	5	1.92244	1
659	O00763	Acetyl-CoA carboxylase 2	Homo sapiens	276541	ACACB ACC2 ACCB	4	2.84137	1
660	O14531	Dihydropyrimidinase-related protein 4	Homo sapiens	61877.6	DPYSL4 CRMP3 ULIP4	1	5.20168	1
661	O14617	AP-3 complex subunit delta-1	Homo sapiens	130158	AP3D1 PRO0039	5	3.01797	1
662	O14793	RecName: Full=Growth/differentiation factor 8; Short=GDF-8; AltName: Full=Myostatin; Flags: Precursor	Homo sapiens	42750	MSTN GDF8	2	2.3962	1
663	O14880	Microsomal glutathione S-transferase 3	Homo sapiens	16516.3	MGST3	4	3.84154	1
664	O14981	TATA-binding protein-associated factor 172	Homo sapiens	206888	BTAF1 TAF172	2	1.39175	1
665	O15031	Plexin-B2	Homo sapiens	205127	PLXNB2 KIAA0315	2	2.13546	1
666	O15067	Phosphoribosylformylglycinamidine synthase	Homo sapiens	144734	PFAS KIAA0361	2	3.0734	1
667	O15078	Centrosomal protein of 290 kDa	Homo sapiens	290386	CEP290 BBS14 KIAA0373 NPHP6	1	1.66123	1
668	O15145	Actin-related protein 2/3 complex subunit 3	Homo sapiens	20546.7	ARPC3 ARC21	5	3.14974	1
669	O15269	Serine palmitoyltransferase 1	Homo sapiens	52744	SPTLC1 LCB1	3	2.48778	1
670	O15344	E3 ubiquitin-protein ligase Midline-1	Homo sapiens	75250.7	MID1 FXY RNF59 TRIM18 XPRF	2	1.74202	1
671	O15371	Eukaryotic translation initiation factor 3 subunit D	Homo sapiens	63972.8	EIF3D EIF3S7	5	3.58523	1
672	O15382	Branched-chain-amino-acid aminotransferase, mitochondrial	Homo sapiens	44287.8	BCAT2 BCATM BCT2 ECA40	5	1.93427	1
673	O15498	Synaptobrevin homolog YKT6	Homo sapiens	22417.6	YKT6	5	2.53817	1
674	O43175	D-3-phosphoglycerate dehydrogenase	Homo sapiens	56650.5	PHGDH PGDH3	5	3.36474	1
675	O43184	Disintegrin and metalloproteinase domain-containing protein 12	Homo sapiens	99542.2	ADAM12 MLTN UNQ346/PRO545	5	1.02631	1
676	O43236	Septin-4	Homo sapiens	55098.2	SEPT4 ARTS PNUTL2 SEP4 hucep-7	5	4.18962	1
677	O43301	Heat shock 70 kDa protein 12A	Homo sapiens	74978.4	HSPA12A KIAA0417	5	3.84327	1
678	O43390	Heterogeneous nuclear ribonucleoprotein R	Homo sapiens	70943.1	HNRNPR HNRPR	4	2.51088	1
679	O43396	Thioredoxin-like protein 1	Homo sapiens	32251.3	TXNL1 TRP32 TXL TXNL	5	4.28786	1
680	O43491	Band 4.1-like protein 2	Homo sapiens	112588	EPB41L2	5	3.22101	1
681	O43592	Exportin-T	Homo sapiens	109964	XPOT	1	3.13699	1
682	O43708	Maleylacetoacetate isomerase	Homo sapiens	24212.2	GSTZ1 MAAI	5	2.2903	1
683	O43719	HIV Tat-specific factor 1	Homo sapiens	85852.8	HTATSF1	5	1.71041	1
684	O43765	Small glutamine-rich tetratricopeptide repeat-containing protein alpha	Homo sapiens	34063.1	SGTA SGT SGT1	5	4.27034	1
685	O43809	Cleavage and polyadenylation specificity factor subunit 5	Homo sapiens	26227.3	NUDT21 CFIM25 CPSF25 CPSF5	5	3.10931	1
686	O43813	LanC-like protein 1	Homo sapiens	45283.1	LANCL1 GPR69A	2	2.06397	1
687	O43837	Isocitrate dehydrogenase [NAD] subunit beta, mitochondrial	Homo sapiens	42183.7	IDH3B	5	4.43684	1
688	O43865	S-adenosylhomocysteine hydrolase-like protein 1	Homo sapiens	58951.4	AHCYL1 DCAL IRBIT XPVKONA	5	7.10981	1
689	O60264	SWI/SNF-related matrix-associated actin-dependent regulator of chromatin subfamily A member 5	Homo sapiens	121905	SMARCA5 SNF2H WCRF135	3	2.68248	1
690	O60331	Phosphatidylinositol 4-phosphate 5-kinase type-1 gamma	Homo sapiens	73260	PIP5K1C KIAA0589	5	3.01266	1
691	O60462	Neuropilin-2	Homo sapiens	104859	NRP2 VEGF165R2	5	4.16323	1
692	O60518	Ran-binding protein 6	Homo sapiens	124714	RANBP6	5	2.83056	1
693	O60522	Tudor domain-containing protein 6	Homo sapiens	236518	TDRD6	1	1.13668	1
694	O60645	Exocyst complex component 3	Homo sapiens	86844.8	EXOC3 SEC6 SEC6L1	2	1.57506	1
695	O60684	Importin subunit alpha-7	Homo sapiens	60029.5	KPNA6 IPOA7	3	1.8972	1
696	O60716	Catenin delta-1	Homo sapiens	108170	CTNND1 KIAA0384	3	1.89175	1
697	O60814	Histone H2B type 1-K	Homo sapiens	13890.1	HIST1H2BK H2BFT HIRIP1	5	4.50928	1
698	O60826	Coiled-coil domain-containing protein 22	Homo sapiens	70755.6	CCDC22 CXorf37 JM1	4	1.55864	1
699	O60841	Eukaryotic translation initiation factor 5B	Homo sapiens	138827	EIF5B IF2 KIAA0741	5	3.68227	1
700	O60888	RecName: Full=Protein CutA; AltName: Full=Acetylcholinesterase-associated protein; AltName: Full=Brain acetylcholinesterase putative membrane anchor; Flags: Precursor	Homo sapiens	19116	CUTA ACHAP C6orf82	2	2.91917	1
701	O60894	Receptor activity-modifying protein 1	Homo sapiens	16987.9	RAMP1	1	1.3417	1
702	O75061	Putative tyrosine-protein phosphatase auxilin	Homo sapiens	99996.5	DNAJC6 KIAA0473	5	4.86067	1
703	O75116	Rho-associated protein kinase 2	Homo sapiens	160900	ROCK2 KIAA0619	5	3.99077	1
704	O75122	CLIP-associating protein 2	Homo sapiens	141133	CLASP2 KIAA0627	5	2.14356	1
705	O75165	DnaJ homolog subfamily C member 13	Homo sapiens	254415	DNAJC13 KIAA0678 RME8	1	3.2894	1
706	O75173	A disintegrin and metalloproteinase with thrombospondin motifs 4	Homo sapiens	90196.9	ADAMTS4 KIAA0688 UNQ769/PRO1563	3	4.65553	1
707	O75175	CCR4-NOT transcription complex subunit 3	Homo sapiens	81872	CNOT3 KIAA0691 LENG2 NOT3	1	4.31908	1
708	O75340	Programmed cell death protein 6	Homo sapiens	21868.5	PDCD6 ALG2	5	1.82146	1
709	O75367	Core histone macro-H2A.1	Homo sapiens	39617.1	H2AFY MACROH2A1	5	3.16212	1
710	O75376	Nuclear receptor corepressor 1	Homo sapiens	270210	NCOR1 KIAA1047	2	2.12505	1
711	O75439	Mitochondrial-processing peptidase subunit beta	Homo sapiens	54366.2	PMPCB MPPB	5	2.89348	1
712	O75445	Usherin	Homo sapiens	575601	USH2A	4	2.38508	1
713	O75531	Barrier-to-autointegration factor	Homo sapiens	10058.6	BANF1 BAF BCRG1	5	3.6291	1
714	O75592	E3 ubiquitin-protein ligase MYCBP2	Homo sapiens	510084	MYCBP2 KIAA0916 PAM	1	2.41519	1
715	O75600	2-amino-3-ketobutyrate coenzyme A ligase, mitochondrial	Homo sapiens	45285.1	GCAT KBL	5	3.31746	1
716	O75608	Acyl-protein thioesterase 1	Homo sapiens	24669.6	LYPLA1 APT1 LPL1	5	5.30786	1
717	O75663	TIP41-like protein	Homo sapiens	31444	TIPRL	5	3.03271	1
718	O75808	Calpain-15	Homo sapiens	117314	CAPN15 SOLH	1	1.64544	1
719	O75832	26S proteasome non-ATPase regulatory subunit 10	Homo sapiens	24427.8	PSMD10	4	3.49562	1
720	O75955	Flotillin-1	Homo sapiens	47355.3	FLOT1	5	3.83851	1
721	O75964	ATP synthase subunit g, mitochondrial	Homo sapiens	11428.5	ATP5L	5	3.51008	1
722	O76021	Ribosomal L1 domain-containing protein 1	Homo sapiens	54972.6	RSL1D1 CATX11 CSIG PBK1 L12	4	2.88934	1
723	O76054	SEC14-like protein 2	Homo sapiens	46145.2	SEC14L2 C22orf6 KIAA1186 KIAA1658	5	5.28888	1
724	O94813	Slit homolog 2 protein	Homo sapiens	169870	SLIT2 SLIL3	1	3.30119	1
725	O94903	Pyridoxal phosphate homeostasis protein	Homo sapiens	30343.9	PROSC	2	2.00756	1
726	O94967	WD repeat-containing protein 47	Homo sapiens	101949	WDR47 KIAA0893	2	2.2351	1
727	O94985	Calsyntenin-1	Homo sapiens	109793	CLSTN1 CS1 KIAA0911	5	2.79281	1
728	O95153	Peripheral-type benzodiazepine receptor-associated protein 1	Homo sapiens	200051	TSPOAP1 BZRAP1 KIAA0612 RBP1 RIMBP1	1	2.30339	1
729	O95159	Zinc finger protein-like 1	Homo sapiens	34114	ZFPL1	5	1.33966	1
730	O95197	Reticulon-3	Homo sapiens	112611	RTN3 ASYIP NSPL2	2	2.77658	1
731	O95208	Epsin-2	Homo sapiens	68481.6	EPN2 KIAA1065	1	2.3945	1
732	O95352	Ubiquitin-like modifier-activating enzyme ATG7	Homo sapiens	77959.7	ATG7 APG7L	5	3.62501	1
733	O95372	Acyl-protein thioesterase 2	Homo sapiens	24737	LYPLA2 APT2	5	6.43225	1
734	O95433	Activator of 90 kDa heat shock protein ATPase homolog 1	Homo sapiens	38274.3	AHSA1 C14orf3 HSPC322	5	2.88585	1
735	O95497	Pantetheinase	Homo sapiens	57011.7	VNN1	5	4.91277	1
736	O95498	Vascular non-inflammatory molecule 2	Homo sapiens	58503.1	VNN2	5	3.29092	1
737	O95571	Persulfide dioxygenase ETHE1, mitochondrial	Homo sapiens	27872.9	ETHE1 HSCO	5	1.82173	1
738	O95948	One cut domain family member 2	Homo sapiens	54303.2	ONECUT2 HNF6B	2	1.53854	1
739	O95967	EGF-containing fibulin-like extracellular matrix protein 2	Homo sapiens	49405.5	EFEMP2 FBLN4 UNQ200/PRO226	5	3.26472	1
740	O95989	Diphosphoinositol polyphosphate phosphohydrolase 1	Homo sapiens	19471	NUDT3 DIPP DIPP1	1	1.98338	1
741	P00326	Alcohol dehydrogenase 1C	Homo sapiens	39867.6	ADH1C ADH3	3	2.82287	1
742	P00374	Dihydrofolate reductase	Homo sapiens	21452.7	DHFR	3	1.86045	1
743	P00387	NADH-cytochrome b5 reductase 3	Homo sapiens	34234.9	CYB5R3 DIA1	5	4.84846	1
744	P00450	Ceruloplasmin	Homo sapiens	122205	CP	5	4.07538	1
745	P00491	Purine nucleoside phosphorylase	Homo sapiens	32117.9	PNP NP	5	2.52018	1
746	P00740	Coagulation factor IX	Homo sapiens	51778.4	F9	2	1.26524	1
747	P00750	Tissue-type plasminogen activator	Homo sapiens	62917.1	PLAT	5	3.50035	1
748	P01009	Alpha-1-antitrypsin	Homo sapiens	46736.6	SERPINA1 AAT PI PRO0684 PRO2209	5	2.71185	1
749	P01111	GTPase NRas	Homo sapiens	21229.2	NRAS HRAS1	5	2.47756	1
750	P01344	Insulin-like growth factor II	Homo sapiens	20140.3	IGF2 PP1446	2	4.7347	1
751	P01834	Immunoglobulin kappa constant	Homo sapiens	11765	IGKC	2	5.22775	1
752	P01857	Immunoglobulin heavy constant gamma 1	Homo sapiens	36105.9	IGHG1	2	3.02827	1
753	P01859	Immunoglobulin heavy constant gamma 2	Homo sapiens	35900.6	IGHG2	1	1.27213	1
754	P01871	Immunoglobulin heavy constant mu	Homo sapiens	49439.8	IGHM	1	2.78436	1
755	P01876	Immunoglobulin heavy constant alpha 1	Homo sapiens	37654.7	IGHA1	1	2.61087	1
756	P02656	Apolipoprotein C-III	Homo sapiens	10852.3	APOC3	5	4.66863	1
757	P02753	Retinol-binding protein 4	Homo sapiens	23010	RBP4 PRO2222	5	2.67528	1
758	P02786	Transferrin receptor protein 1	Homo sapiens	84871.4	TFRC	5	2.30913	1
759	P03951	Coagulation factor XI	Homo sapiens	70109.1	F11	5	2.53308	1
760	P03956	Interstitial collagenase	Homo sapiens	54006.9	MMP1 CLG	5	2.27079	1
761	P03973	Antileukoproteinase	Homo sapiens	14326.1	SLPI WAP4 WFDC4	5	2.9085	1
762	P04062	Glucosylceramidase	Homo sapiens	59716.3	GBA GC GLUC	4	3.62856	1
763	P04179	Superoxide dismutase [Mn], mitochondrial	Homo sapiens	24750.2	SOD2	5	3.68598	1
764	P04181	Ornithine aminotransferase, mitochondrial	Homo sapiens	48534.9	OAT	5	3.86956	1
765	P04436	T-cell receptor alpha chain V region HPB-MLT (Fragment)	Homo sapiens	14770.7	-	5	1.88427	1
766	P04844	Dolichyl-diphosphooligosaccharide--protein glycosyltransferase subunit 2	Homo sapiens	69284	RPN2	5	2.40965	1
767	P05023	Sodium/potassium-transporting ATPase subunit alpha-1	Homo sapiens	112896	ATP1A1	4	1.60695	1
768	P05090	Apolipoprotein D	Homo sapiens	21275.6	APOD	1	1.47773	1
769	P05198	Eukaryotic translation initiation factor 2 subunit 1	Homo sapiens	36112.2	EIF2S1 EIF2A	5	2.08665	1
770	P05386	60S acidic ribosomal protein P1	Homo sapiens	11513.9	RPLP1 RRP1	4	3.27298	1
771	P05452	Tetranectin	Homo sapiens	22536.8	CLEC3B TNA	1	3.48854	1
772	P05556	Integrin beta-1	Homo sapiens	88415.3	ITGB1 FNRB MDF2 MSK12	5	2.36902	1
773	P05937	Calbindin	Homo sapiens	30025.1	CALB1 CAB27	2	2.57831	1
774	P06681	Complement C2	Homo sapiens	83267.9	C2	5	4.88367	1
775	P06732	Creatine kinase M-type	Homo sapiens	43101.1	CKM CKMM	1	3.03751	1
776	P06899	Histone H2B type 1-J	Homo sapiens	13904.2	HIST1H2BJ H2BFR	5	4.50928	1
777	P07197	Neurofilament medium polypeptide	Homo sapiens	102472	NEFM NEF3 NFM	3	2.91739	1
778	P07360	Complement component C8 gamma chain	Homo sapiens	22277.5	C8G	5	1.96717	1
779	P07384	Calpain-1 catalytic subunit	Homo sapiens	81890.1	CAPN1 CANPL1 PIG30	5	2.81716	1
780	P07741	Adenine phosphoribosyltransferase	Homo sapiens	19607.8	APRT	5	3.07673	1
781	P07858	Cathepsin B	Homo sapiens	37821.6	CTSB CPSB	5	4.98615	1
782	P07864	L-lactate dehydrogenase C chain	Homo sapiens	36311.3	LDHC LDH3 LDHX	2	2.06106	1
783	P07988	Pulmonary surfactant-associated protein B	Homo sapiens	42117.2	SFTPB SFTP3	5	3.2149	1
784	P07998	Ribonuclease pancreatic	Homo sapiens	17644.2	RNASE1 RIB1 RNS1	5	1.62604	1
785	P08263	Glutathione S-transferase A1	Homo sapiens	25631.1	GSTA1	4	3.09811	1
786	P08559	Pyruvate dehydrogenase E1 component subunit alpha, somatic form, mitochondrial	Homo sapiens	43295.6	PDHA1 PHE1A	5	3.35039	1
787	P08581	Hepatocyte growth factor receptor	Homo sapiens	155541	MET	4	2.31447	1
788	P08603	Complement factor H	Homo sapiens	139096	CFH HF HF1 HF2	2	4.50782	1
789	P08708	40S ribosomal protein S17	Homo sapiens	15550.1	RPS17 RPS17L	5	5.58242	1
790	P08754	Guanine nucleotide-binding protein G(k) subunit alpha	Homo sapiens	40532.2	GNAI3	1	3.57454	1
791	P08779	Keratin, type I cytoskeletal 16	Homo sapiens	51267.8	KRT16 KRT16A	2	3.52846	1
792	P09429	High mobility group protein B1	Homo sapiens	24893.8	HMGB1 HMG1	5	5.0738	1
793	P09467	Fructose-1,6-bisphosphatase 1	Homo sapiens	36842.5	FBP1 FBP	2	2.15863	1
794	P09488	Glutathione S-transferase Mu 1	Homo sapiens	25711.8	GSTM1 GST1	2	2.60502	1
795	P09651	Heterogeneous nuclear ribonucleoprotein A1	Homo sapiens	38746.7	HNRNPA1 HNRPA1	5	4.91677	1
796	P09874	Poly [ADP-ribose] polymerase 1	Homo sapiens	113084	PARP1 ADPRT PPOL	4	3.90318	1
797	P0CB33	Putative zinc finger protein 735	Homo sapiens	47565.4	ZNF735 ZNF735P	4	1.16796	1
798	P0CG24	Zinc finger protein 883	Homo sapiens	43966.7	ZNF883	4	2.36643	1
799	P0CI01	Putative speedy protein E6	Homo sapiens	48349.4	SPDYE6	2	2.15981	1
800	P10599	Thioredoxin	Homo sapiens	11737.5	TXN TRDX TRX TRX1	5	3.83989	1
801	P10636	Microtubule-associated protein tau	Homo sapiens	78927.6	MAPT MAPTL MTBT1 TAU	5	3.2079	1
802	P10644	cAMP-dependent protein kinase type I-alpha regulatory subunit	Homo sapiens	42981.7	PRKAR1A PKR1 PRKAR1 TSE1	5	2.09903	1
803	P10768	S-formylglutathione hydrolase	Homo sapiens	31462.8	ESD	1	2.37384	1
804	P10915	Hyaluronan and proteoglycan link protein 1	Homo sapiens	40165.6	HAPLN1 CRTL1	5	2.25998	1
805	P11310	Medium-chain specific acyl-CoA dehydrogenase, mitochondrial	Homo sapiens	46588.4	ACADM	5	1.94529	1
806	P11387	DNA topoisomerase 1	Homo sapiens	90725.8	TOP1	4	2.95207	1
807	P11498	Pyruvate carboxylase, mitochondrial	Homo sapiens	129634	PC	5	3.99321	1
808	P11586	C-1-tetrahydrofolate synthase, cytoplasmic	Homo sapiens	101559	MTHFD1 MTHFC MTHFD	3	4.36738	1
809	P11678	Eosinophil peroxidase	Homo sapiens	81040.5	EPX EPER EPO EPP	5	0.81793	1
810	P12268	Inosine-5'-monophosphate dehydrogenase 2	Homo sapiens	55805	IMPDH2 IMPD2	5	4.81993	1
811	P12694	2-oxoisovalerate dehydrogenase subunit alpha, mitochondrial	Homo sapiens	50471	BCKDHA	5	4.18205	1
812	P12955	Xaa-Pro dipeptidase	Homo sapiens	54548.2	PEPD PRD	5	2.86246	1
813	P13473	Lysosome-associated membrane glycoprotein 2	Homo sapiens	44960.8	LAMP2	5	2.17847	1
814	P13591	Neural cell adhesion molecule 1	Homo sapiens	94574.2	NCAM1 NCAM	5	3.08037	1
815	P13611	Versican core protein	Homo sapiens	372820	VCAN CSPG2	5	3.4677	1
816	P13637	Sodium/potassium-transporting ATPase subunit alpha-3	Homo sapiens	111749	ATP1A3	5	1.90257	1
817	P13671	Complement component C6	Homo sapiens	104786	C6	5	5.24098	1
818	P13693	Translationally-controlled tumor protein	Homo sapiens	19595.3	TPT1	1	1.96892	1
819	P13804	Electron transfer flavoprotein subunit alpha, mitochondrial	Homo sapiens	35079.6	ETFA	5	3.99331	1
820	P13807	Glycogen [starch] synthase, muscle	Homo sapiens	83785.6	GYS1 GYS	4	3.76315	1
821	P14136	Glial fibrillary acidic protein	Homo sapiens	49880.2	GFAP	4	3.42448	1
822	P14324	Farnesyl pyrophosphate synthase	Homo sapiens	48275.5	FDPS FPS KIAA1293	5	1.80709	1
823	P14678	Small nuclear ribonucleoprotein-associated proteins B and B'	Homo sapiens	24610.1	SNRPB COD SNRPB1	5	1.86296	1
824	P14735	Insulin-degrading enzyme	Homo sapiens	117969	IDE	5	2.97352	1
825	P14866	Heterogeneous nuclear ribonucleoprotein L	Homo sapiens	64132.8	HNRNPL HNRPL P/OKcl.14	5	3.67325	1
826	P15144	Aminopeptidase N	Homo sapiens	109540	ANPEP APN CD13 PEPN	5	4.06657	1
827	P15374	Ubiquitin carboxyl-terminal hydrolase isozyme L3	Homo sapiens	26182.6	UCHL3	2	1.72806	1
828	P15848	RecName: Full=Arylsulfatase B; Short=ASB; EC=3.1.6.12; AltName: Full=N-acetylgalactosamine-4-sulfatase; Short=G4S; Flags: Precursor	Homo sapiens	59687	ARSB	4	2.81211	1
829	P15880	40S ribosomal protein S2	Homo sapiens	31324.4	RPS2 RPS4	5	4.3063	1
830	P16083	Ribosyldihydronicotinamide dehydrogenase [quinone]	Homo sapiens	25918.6	NQO2 NMOR2	3	2.80067	1
831	P16152	Carbonyl reductase [NADPH] 1	Homo sapiens	30374.9	CBR1 CBR CRN SDR21C1	5	3.33042	1
832	P16219	Short-chain specific acyl-CoA dehydrogenase, mitochondrial	Homo sapiens	44297.2	ACADS	4	1.97848	1
833	P16234	Platelet-derived growth factor receptor alpha	Homo sapiens	122670	PDGFRA PDGFR2 RHEPDGFRA	5	2.79207	1
834	P16383	GC-rich sequence DNA-binding factor 2	Homo sapiens	89384.7	GCFC2 C2orf3 GCF TCF9	5	2.88339	1
835	P16885	1-phosphatidylinositol 4,5-bisphosphate phosphodiesterase gamma-2	Homo sapiens	147870	PLCG2	2	2.28974	1
836	P17655	Calpain-2 catalytic subunit	Homo sapiens	79995.4	CAPN2 CANPL2	5	2.19328	1
837	P17813	Endoglin	Homo sapiens	70578.1	ENG END	5	3.03087	1
838	P17948	Vascular endothelial growth factor receptor 1	Homo sapiens	150769	FLT1 FLT FRT VEGFR1	1	3.14554	1
839	P18031	RecName: Full=Tyrosine-protein phosphatase non-receptor type 1; EC=3.1.3.48; AltName: Full=Protein-tyrosine phosphatase 1B; Short=PTP-1B	Homo sapiens	49967	PTPN1 PTP1B	1	2.22015	1
840	P18065	Insulin-like growth factor-binding protein 2	Homo sapiens	34814.1	IGFBP2 BP2 IBP2	1	2.80766	1
841	P18754	Regulator of chromosome condensation	Homo sapiens	44969	RCC1 CHC1	4	4.08295	1
842	P19320	Vascular cell adhesion protein 1	Homo sapiens	81276.2	VCAM1	5	3.97063	1
843	P19338	Nucleolin	Homo sapiens	76614.4	NCL	3	4.69807	1
844	P20062	Transcobalamin-2	Homo sapiens	47535	TCN2 TC2	3	5.59524	1
845	P20073	Annexin A7	Homo sapiens	52739.3	ANXA7 ANX7 SNX OK/SW-cl.95	5	2.2362	1
846	P20290	Transcription factor BTF3	Homo sapiens	22168	BTF3 NACB OK/SW-cl.8	4	3.54825	1
847	P20337	Ras-related protein Rab-3B	Homo sapiens	24757.9	RAB3B	2	2.98581	1
848	P20339	Ras-related protein Rab-5A	Homo sapiens	23658.7	RAB5A RAB5	5	4.51905	1
849	P20340	Ras-related protein Rab-6A	Homo sapiens	23592.8	RAB6A RAB6	5	3.7953	1
850	P20711	Aromatic-L-amino-acid decarboxylase	Homo sapiens	53926.4	DDC AADC	4	2.53227	1
851	P20774	Mimecan	Homo sapiens	33922.2	OGN OIF SLRR3A	5	5.03037	1
852	P20849	Collagen alpha-1(IX) chain	Homo sapiens	91869.3	COL9A1	5	2.44286	1
853	P20916	Myelin-associated glycoprotein	Homo sapiens	69068.5	MAG GMA	1	2.08281	1
854	P21695	Glycerol-3-phosphate dehydrogenase [NAD(+)], cytoplasmic	Homo sapiens	37567.6	GPD1	5	5.08669	1
855	P21926	CD9 antigen	Homo sapiens	25416.1	CD9 MIC3 TSPAN29 GIG2	5	7.08216	1
856	P21941	Cartilage matrix protein	Homo sapiens	53700.5	MATN1 CMP CRTM	4	3.05492	1
857	P21953	2-oxoisovalerate dehydrogenase subunit beta, mitochondrial	Homo sapiens	43122.5	BCKDHB	5	2.80674	1
858	P22033	Methylmalonyl-CoA mutase, mitochondrial	Homo sapiens	83134.5	MUT	5	3.3127	1
859	P22102	Trifunctional purine biosynthetic protein adenosine-3	Homo sapiens	107767	GART PGFT PRGS	5	3.0187	1
860	P22303	Acetylcholinesterase	Homo sapiens	67796.1	ACHE	1	2.2762	1
861	P22307	Non-specific lipid-transfer protein	Homo sapiens	58993.6	SCP2	1	2.13325	1
862	P22626	Heterogeneous nuclear ribonucleoproteins A2/B1	Homo sapiens	37429.7	HNRNPA2B1 HNRPA2B1	3	3.01697	1
863	P23229	Integrin alpha-6	Homo sapiens	126606	ITGA6	2	3.08242	1
864	P23284	Peptidyl-prolyl cis-trans isomerase B	Homo sapiens	23742.6	PPIB CYPB	1	1.78996	1
865	P23297	Protein S100-A1	Homo sapiens	10545.8	S100A1 S100A	5	4.96735	1
866	P23396	40S ribosomal protein S3	Homo sapiens	26688.3	RPS3 OK/SW-cl.26	5	2.93025	1
867	P23415	Glycine receptor subunit alpha-1	Homo sapiens	52623.9	GLRA1	1	1.37063	1
868	P23471	Receptor-type tyrosine-protein phosphatase zeta	Homo sapiens	254587	PTPRZ1 HTPZP2 PTPRZ PTPRZ2 PTPZ	5	4.9666	1
869	P23919	Thymidylate kinase	Homo sapiens	23819.3	DTYMK CDC8 TMPK TYMK	4	2.45127	1
870	P25024	C-X-C chemokine receptor type 1	Homo sapiens	39791.2	CXCR1 CMKAR1 IL8RA	5	2.07383	1
871	P25398	40S ribosomal protein S12	Homo sapiens	14514.9	RPS12	5	4.22359	1
872	P25685	DnaJ homolog subfamily B member 1	Homo sapiens	38044.1	DNAJB1 DNAJ1 HDJ1 HSPF1	4	1.73505	1
873	P25774	Cathepsin S	Homo sapiens	37495.7	CTSS	4	3.13482	1
874	P26012	Integrin beta-8	Homo sapiens	85631.9	ITGB8	5	2.1155	1
875	P26368	Splicing factor U2AF 65 kDa subunit	Homo sapiens	53501	U2AF2 U2AF65	5	3.23754	1
876	P26373	60S ribosomal protein L13	Homo sapiens	24261.5	RPL13 BBC1 OK/SW-cl.46	5	2.66276	1
877	P26640	Valine--tRNA ligase	Homo sapiens	140476	VARS G7A VARS2	5	2.05166	1
878	P26992	Ciliary neurotrophic factor receptor subunit alpha	Homo sapiens	40633.2	CNTFR	5	5.06919	1
879	P27361	Mitogen-activated protein kinase 3	Homo sapiens	43135.6	MAPK3 ERK1 PRKM3	5	5.90662	1
880	P27635	60S ribosomal protein L10	Homo sapiens	24603.9	RPL10 DXS648E QM	5	3.33508	1
881	P28070	Proteasome subunit beta type-4	Homo sapiens	29204.2	PSMB4 PROS26	5	1.56712	1
882	P28072	Proteasome subunit beta type-6	Homo sapiens	25357.7	PSMB6 LMPY Y	5	6.30245	1
883	P29144	Tripeptidyl-peptidase 2	Homo sapiens	138350	TPP2	5	4.59967	1
884	P29508	Serpin B3	Homo sapiens	44564.6	SERPINB3 SCCA SCCA1	1	2.68826	1
885	P30040	Endoplasmic reticulum resident protein 29	Homo sapiens	28993.4	ERP29 C12orf8 ERP28	5	2.77698	1
886	P30043	Flavin reductase (NADPH)	Homo sapiens	22119.4	BLVRB FLR	5	3.78435	1
887	P30044	Peroxiredoxin-5, mitochondrial	Homo sapiens	22086.4	PRDX5 ACR1 SBBI10	2	1.27516	1
888	P30047	GTP cyclohydrolase 1 feedback regulatory protein	Homo sapiens	9698.21	GCHFR GFRP	5	5.09627	1
889	P30048	Thioredoxin-dependent peroxide reductase, mitochondrial	Homo sapiens	27692.7	PRDX3 AOP1	3	2.84332	1
890	P30050	60S ribosomal protein L12	Homo sapiens	17818.6	RPL12	3	3.62804	1
891	P30566	Adenylosuccinate lyase	Homo sapiens	54889.3	ADSL AMPS	5	3.95972	1
892	P30613	Pyruvate kinase PKLR	Homo sapiens	61830.2	PKLR PK1 PKL	5	3.06574	1
893	P30837	Aldehyde dehydrogenase X, mitochondrial	Homo sapiens	57206.3	ALDH1B1 ALDH5 ALDHX	5	2.53965	1
894	P31629	Transcription factor HIVEP2	Homo sapiens	269053	HIVEP2	1	3.30597	1
895	P31689	DnaJ homolog subfamily A member 1	Homo sapiens	44868.2	DNAJA1 DNAJ2 HDJ2 HSJ2 HSPF4	3	2.85154	1
896	P31930	Cytochrome b-c1 complex subunit 1, mitochondrial	Homo sapiens	52645.8	UQCRC1	5	3.93648	1
897	P31944	Caspase-14	Homo sapiens	27679.5	CASP14	1	1.89486	1
898	P32004	Neural cell adhesion molecule L1	Homo sapiens	140003	L1CAM CAML1 MIC5	4	5.31007	1
899	P32969	60S ribosomal protein L9	Homo sapiens	21863.4	RPL9 OK/SW-cl.103 RPL9P7 RPL9P8 RPL9P9	5	2.33533	1
900	P33993	DNA replication licensing factor MCM7	Homo sapiens	81308	MCM7 CDC47 MCM2	5	2.09657	1
901	P34810	Macrosialin	Homo sapiens	37408.2	CD68	3	3.00315	1
902	P34897	Serine hydroxymethyltransferase, mitochondrial	Homo sapiens	55993	SHMT2	5	2.26133	1
903	P34913	Bifunctional epoxide hydrolase 2	Homo sapiens	62615.8	EPHX2	5	2.90106	1
904	P35222	Catenin beta-1	Homo sapiens	85496.6	CTNNB1 CTNNB OK/SW-cl.35 PRO2286	5	4.09757	1
905	P35237	Serpin B6	Homo sapiens	42621.9	SERPINB6 PI6 PTI	5	3.17455	1
906	P35270	Sepiapterin reductase	Homo sapiens	28048.5	SPR	5	4.45452	1
907	P35590	Tyrosine-protein kinase receptor Tie-1	Homo sapiens	125090	TIE1 TIE	5	3.51882	1
908	P35606	Coatomer subunit beta'	Homo sapiens	102487	COPB2	5	4.2385	1
909	P35790	Choline kinase alpha	Homo sapiens	52249.1	CHKA CHK CKI	1	1.87108	1
910	P35813	Protein phosphatase 1A	Homo sapiens	42447.8	PPM1A PPPM1A	5	4.77936	1
911	P35858	Insulin-like growth factor-binding protein complex acid labile subunit	Homo sapiens	66035	IGFALS ALS	4	2.88485	1
912	P36404	ADP-ribosylation factor-like protein 2	Homo sapiens	20878	ARL2	5	4.10184	1
913	P36542	ATP synthase subunit gamma, mitochondrial	Homo sapiens	32996.1	ATP5F1C ATP5C ATP5C1 ATP5CL1	5	1.73468	1
914	P36551	Oxygen-dependent coproporphyrinogen-III oxidase, mitochondrial	Homo sapiens	50152	CPOX CPO CPX	4	4.09477	1
915	P36578	60S ribosomal protein L4	Homo sapiens	47697.4	RPL4 RPL1	5	4.39508	1
916	P36915	Guanine nucleotide-binding protein-like 1	Homo sapiens	68660.9	GNL1 HSR1	5	2.50752	1
917	P37837	Transaldolase	Homo sapiens	37540.1	TALDO1 TAL TALDO TALDOR	5	2.79641	1
918	P38117	Electron transfer flavoprotein subunit beta	Homo sapiens	27843.6	ETFB FP585	5	1.98427	1
919	P38570	Integrin alpha-E	Homo sapiens	130159	ITGAE	2	1.8946	1
920	P38919	Eukaryotic initiation factor 4A-III	Homo sapiens	46871.1	EIF4A3 DDX48 KIAA0111	5	3.85468	1
921	P39060	Collagen alpha-1(XVIII) chain	Homo sapiens	178188	COL18A1	4	5.56167	1
922	P39900	Macrophage metalloelastase	Homo sapiens	54001.6	MMP12 HME	1	3.07838	1
923	P40189	Interleukin-6 receptor subunit beta	Homo sapiens	103537	IL6ST	4	3.80405	1
924	P40261	Nicotinamide N-methyltransferase	Homo sapiens	29574	NNMT	3	3.66186	1
925	P40939	Trifunctional enzyme subunit alpha, mitochondrial	Homo sapiens	82999.7	HADHA HADH	5	4.20369	1
926	P41091	Eukaryotic translation initiation factor 2 subunit 3	Homo sapiens	51109.5	EIF2S3 EIF2G	5	5.18278	1
927	P41252	Isoleucine--tRNA ligase, cytoplasmic	Homo sapiens	144498	IARS	5	4.59296	1
928	P42331	Rho GTPase-activating protein 25	Homo sapiens	73435.2	ARHGAP25 KIAA0053	2	2.26025	1
929	P42658	Dipeptidyl aminopeptidase-like protein 6	Homo sapiens	97588.2	DPP6	4	5.86738	1
930	P42785	Lysosomal Pro-X carboxypeptidase	Homo sapiens	55799.8	PRCP PCP	4	5.02898	1
931	P43121	Cell surface glycoprotein MUC18	Homo sapiens	71607.4	MCAM MUC18	5	5.50217	1
932	P43351	DNA repair protein RAD52 homolog	Homo sapiens	46168.7	RAD52	4	1.58097	1
933	P43490	Nicotinamide phosphoribosyltransferase	Homo sapiens	55521.2	NAMPT PBEF PBEF1	5	3.05446	1
934	P43686	26S proteasome regulatory subunit 6B	Homo sapiens	47366.3	PSMC4 MIP224 TBP7	5	1.56932	1
935	P45381	Aspartoacylase	Homo sapiens	35735.1	ASPA ACY2 ASP	4	2.65829	1
936	P45877	Peptidyl-prolyl cis-trans isomerase C	Homo sapiens	22763.3	PPIC CYPC	3	2.04883	1
937	P45974	Ubiquitin carboxyl-terminal hydrolase 5	Homo sapiens	95786.3	USP5 ISOT	5	2.33634	1
938	P45985	Dual specificity mitogen-activated protein kinase kinase 4	Homo sapiens	44287.8	MAP2K4 JNKK1 MEK4 MKK4 PRKMK4 SEK1 SERK1 SKK1	5	3.99428	1
939	P46063	ATP-dependent DNA helicase Q1	Homo sapiens	73457.4	RECQL RECQ1 RECQL1	5	2.80224	1
940	P46459	Vesicle-fusing ATPase	Homo sapiens	82594.4	NSF	5	3.8605	1
941	P46736	Lys-63-specific deubiquitinase BRCC36	Homo sapiens	36071.9	BRCC3 BRCC36 C6.1A CXorf53	2	2.17723	1
942	P46776	60S ribosomal protein L27a	Homo sapiens	16561.4	RPL27A	1	2.3657	1
943	P46926	Glucosamine-6-phosphate isomerase 1	Homo sapiens	32668.5	GNPDA1 GNPI HLN KIAA0060	5	5.45544	1
944	P46976	Glycogenin-1	Homo sapiens	39383.8	GYG1 GYG	2	2.23261	1
945	P47736	Rap1 GTPase-activating protein 1	Homo sapiens	73361.4	RAP1GAP KIAA0474 RAP1GA1	3	1.97839	1
946	P47897	Glutamine--tRNA ligase	Homo sapiens	87798.7	QARS	3	3.21323	1
947	P48059	LIM and senescent cell antigen-like-containing domain protein 1	Homo sapiens	37251.3	LIMS1 PINCH PINCH1	3	4.63935	1
948	P48444	Coatomer subunit delta	Homo sapiens	57210.4	ARCN1 COPD	5	3.01262	1
949	P48506	Glutamate--cysteine ligase catalytic subunit	Homo sapiens	72765.8	GCLC GLCL GLCLC	5	2.24163	1
950	P48552	Nuclear receptor-interacting protein 1	Homo sapiens	126942	NRIP1	5	1.3882	1
951	P49207	60S ribosomal protein L34	Homo sapiens	13293	RPL34	5	2.05122	1
952	P49354	Protein farnesyltransferase/geranylgeranyltransferase type-1 subunit alpha	Homo sapiens	44408.6	FNTA	4	2.77054	1
953	P49356	Protein farnesyltransferase subunit beta	Homo sapiens	48773.6	FNTB	5	4.77946	1
954	P49418	Amphiphysin	Homo sapiens	76256.9	AMPH AMPH1	5	3.25616	1
955	P49585	Choline-phosphate cytidylyltransferase A	Homo sapiens	41731	PCYT1A CTPCT PCYT1	1	2.40108	1
956	P49593	Protein phosphatase 1F	Homo sapiens	49830.9	PPM1F KIAA0015 POPX2	1	1.78489	1
957	P49640	Homeobox even-skipped homolog protein 1	Homo sapiens	42439.5	EVX1	2	2.48334	1
958	P49758	Regulator of G-protein signaling 6	Homo sapiens	54423.1	RGS6	5	2.89782	1
959	P49789	Bis(5'-adenosyl)-triphosphatase	Homo sapiens	16858.2	FHIT	5	1.71164	1
960	P49902	Cytosolic purine 5'-nucleotidase	Homo sapiens	64969.8	NT5C2 NT5B NT5CP PNT5	5	3.43273	1
961	P49915	GMP synthase [glutamine-hydrolyzing]	Homo sapiens	76715.4	GMPS	5	4.53086	1
962	P50135	Histamine N-methyltransferase	Homo sapiens	33295.1	HNMT	5	3.45131	1
963	P50148	Guanine nucleotide-binding protein G(q) subunit alpha	Homo sapiens	42142.1	GNAQ GAQ	5	5.34638	1
964	P50914	60S ribosomal protein L14	Homo sapiens	23431.9	RPL14	5	2.82893	1
965	P51452	Dual specificity protein phosphatase 3	Homo sapiens	20478.3	DUSP3 VHR	5	2.87288	1
966	P51508	Zinc finger protein 81	Homo sapiens	75959.9	ZNF81	1	1.88418	1
967	P51587	Breast cancer type 2 susceptibility protein	Homo sapiens	384202	BRCA2 FACD FANCD1	1	3.61056	1
968	P51649	Succinate-semialdehyde dehydrogenase, mitochondrial	Homo sapiens	57214.8	ALDH5A1 SSADH	4	2.28268	1
969	P52272	Heterogeneous nuclear ribonucleoprotein M	Homo sapiens	77515.6	HNRNPM HNRPM NAGR1	5	5.35584	1
970	P52294	Importin subunit alpha-5	Homo sapiens	60221.8	KPNA2 RCH1 SRP1	2	2.55719	1
971	P52306	Rap1 GTPase-GDP dissociation stimulator 1	Homo sapiens	66316.9	RAP1GDS1	5	6.01171	1
972	P52565	Rho GDP-dissociation inhibitor 1	Homo sapiens	23207.1	ARHGDIA GDIA1	1	3.99754	1
973	P52566	Rho GDP-dissociation inhibitor 2	Homo sapiens	22988	ARHGDIB GDIA2 GDID4 RAP1GN1	4	5.32312	1
974	P52758	2-iminobutanoate/2-iminopropanoate deaminase	Homo sapiens	14493.7	HRSP12 PSP	2	2.64633	1
975	P52788	Spermine synthase	Homo sapiens	41268.2	SMS	4	1.80985	1
976	P52888	Thimet oligopeptidase	Homo sapiens	78839.8	THOP1	5	2.17459	1
977	P52943	Cysteine-rich protein 2	Homo sapiens	22492.7	CRIP2 CRP2	5	6.12037	1
978	P53004	Biliverdin reductase A	Homo sapiens	33428.5	BLVRA BLVR BVR	5	2.81207	1
979	P53041	Serine/threonine-protein phosphatase 5	Homo sapiens	56878.7	PPP5C PPP5	5	3.10623	1
980	P53618	Coatomer subunit beta	Homo sapiens	107142	COPB1 COPB MSTP026	5	3.01648	1
981	P53634	Dipeptidyl peptidase 1	Homo sapiens	51853.8	CTSC CPPI	5	5.0129	1
982	P53805	Calcipressin-1	Homo sapiens	28078.7	RCAN1 ADAPT78 CSP1 DSC1 DSCR1	5	1.6479	1
983	P54105	Methylosome subunit pICln	Homo sapiens	26215.3	CLNS1A CLCI ICLN	2	2.55574	1
984	P54136	Arginine--tRNA ligase, cytoplasmic	Homo sapiens	75379	RARS	5	3.72039	1
985	P54819	Adenylate kinase 2, mitochondrial	Homo sapiens	26477.8	AK2 ADK2	5	4.26572	1
986	P54920	Alpha-soluble NSF attachment protein	Homo sapiens	33232.7	NAPA SNAPA	5	2.81583	1
987	P55010	Eukaryotic translation initiation factor 5	Homo sapiens	49222.8	EIF5	5	2.7757	1
988	P55060	Exportin-2	Homo sapiens	110417	CSE1L CAS XPO2	5	3.43703	1
989	P55107	Growth/differentiation factor 10	Homo sapiens	53122	GDF10 BMP3B	1	2.34451	1
990	P55196	Afadin	Homo sapiens	206804	AFDN AF6 MLLT4	2	3.66402	1
991	P55212	Caspase-6	Homo sapiens	33310	CASP6 MCH2	5	2.46258	1
992	P55769	NHP2-like protein 1	Homo sapiens	14173.5	SNU13 NHP2L1	5	4.55597	1
993	P57078	Receptor-interacting serine/threonine-protein kinase 4	Homo sapiens	91610.8	RIPK4 ANKRD3 DIK	2	2.00069	1
994	P57737	Coronin-7	Homo sapiens	100605	CORO7	5	3.32319	1
995	P58107	Epiplakin	Homo sapiens	555621	EPPK1 EPIPL	2	4.91126	1
996	P58546	Myotrophin	Homo sapiens	12894.8	MTPN	5	5.90013	1
997	P59190	Ras-related protein Rab-15	Homo sapiens	24390.6	RAB15	2	3.13092	1
998	P60201	Myelin proteolipid protein	Homo sapiens	30077.2	PLP1 PLP	5	2.4869	1
999	P60228	Eukaryotic translation initiation factor 3 subunit E	Homo sapiens	52220.8	EIF3E EIF3S6 INT6	5	4.22933	1
1000	P60660	Myosin light polypeptide 6	Homo sapiens	16930.1	MYL6	5	5.06421	1
1001	P60903	Protein S100-A10	Homo sapiens	11203.1	S100A10 ANX2LG CAL1L CLP11	2	3.11513	1
1002	P61018	Ras-related protein Rab-4B	Homo sapiens	23586.7	RAB4B PP1596	5	3.14415	1
1003	P61020	Ras-related protein Rab-5B	Homo sapiens	23706.8	RAB5B	5	3.61105	1
1004	P61077	Ubiquitin-conjugating enzyme E2 D3	Homo sapiens	16687.2	UBE2D3 UBC5C UBCH5C	3	4.00053	1
1005	P61201	COP9 signalosome complex subunit 2	Homo sapiens	51596.7	COPS2 CSN2 TRIP15	5	2.51954	1
1006	P61225	Ras-related protein Rap-2b	Homo sapiens	20504.4	RAP2B	1	1.57111	1
1007	P61247	40S ribosomal protein S3a	Homo sapiens	29944.9	RPS3A FTE1 MFTL	5	1.75208	1
1008	P61313	60S ribosomal protein L15	Homo sapiens	24146.1	RPL15 EC45 TCBAP0781	5	3.23895	1
1009	P61421	V-type proton ATPase subunit d 1	Homo sapiens	40329.1	ATP6V0D1 ATP6D VPATPD	5	2.69615	1
1010	P61604	10 kDa heat shock protein, mitochondrial	Homo sapiens	10931.7	HSPE1	5	3.50828	1
1011	P62070	Ras-related protein R-Ras2	Homo sapiens	23399.6	RRAS2 TC21	5	2.09383	1
1012	P62191	26S proteasome regulatory subunit 4	Homo sapiens	49184.5	PSMC1	5	4.06118	1
1013	P62244	40S ribosomal protein S15a	Homo sapiens	14839.5	RPS15A OK/SW-cl.82	5	2.13168	1
1014	P62249	40S ribosomal protein S16	Homo sapiens	16445.3	RPS16	2	2.33983	1
1015	P62266	40S ribosomal protein S23	Homo sapiens	15807.6	RPS23	5	3.1331	1
1016	P62269	40S ribosomal protein S18	Homo sapiens	17718.7	RPS18 D6S218E	5	2.75105	1
1017	P62280	40S ribosomal protein S11	Homo sapiens	18430.7	RPS11	4	2.61422	1
1018	P62424	60S ribosomal protein L7a	Homo sapiens	29995.6	RPL7A SURF-3 SURF3	1	2.13893	1
1019	P62495	Eukaryotic peptide chain release factor subunit 1	Homo sapiens	49030.9	ETF1 ERF1 RF1 SUP45L1	5	2.57767	1
1020	P62760	Visinin-like protein 1	Homo sapiens	22142.3	VSNL1 VISL1	5	2.5809	1
1021	P62829	60S ribosomal protein L23	Homo sapiens	14865.5	RPL23	5	3.74564	1
1022	P62879	Guanine nucleotide-binding protein G(I)/G(S)/G(T) subunit beta-2	Homo sapiens	37331.1	GNB2	5	5.58713	1
1023	P62906	60S ribosomal protein L10a	Homo sapiens	24831.3	RPL10A NEDD6	5	3.21936	1
1024	P62995	Transformer-2 protein homolog beta	Homo sapiens	33665.7	TRA2B SFRS10	4	3.61306	1
1025	P63092	Guanine nucleotide-binding protein G(s) subunit alpha isoforms short	Homo sapiens	45664.6	GNAS GNAS1 GSP	5	2.24685	1
1026	P63098	Calcineurin subunit B type 1	Homo sapiens	19299.9	PPP3R1 CNA2 CNB	5	2.6952	1
1027	P63151	Serine/threonine-protein phosphatase 2A 55 kDa regulatory subunit B alpha isoform	Homo sapiens	51692.1	PPP2R2A	5	3.09479	1
1028	P63167	Dynein light chain 1, cytoplasmic	Homo sapiens	10365.9	DYNLL1 DLC1 DNCL1 DNCLC1 HDLC1	1	1.9137	1
1029	P63279	RecName: Full=SUMO-conjugating enzyme UBC9; EC=6.3.2.-; AltName: Full=SUMO-protein ligase; AltName: Full=Ubiquitin carrier protein 9; AltName: Full=Ubiquitin carrier protein I; AltName: Full=Ubiquitin-conjugating enzyme E2 I; AltName: Full=Ubiquitin-	Homo sapiens	18007	UBE2I UBC9 UBCE9	5	4.06722	1
1030	P67870	Casein kinase II subunit beta	Homo sapiens	24942.4	CSNK2B CK2N G5A	5	3.73301	1
1031	P68036	Ubiquitin-conjugating enzyme E2 L3	Homo sapiens	17861.6	UBE2L3 UBCE7 UBCH7	4	5.20875	1
1032	P68431	Histone H3.1	Homo sapiens	15404.1	HIST1H3A H3FA HIST1H3B H3FL HIST1H3C H3FC HIST1H3D H3FB HIST1H3E H3FD HIST1H3F H3FI HIST1H3G H3FH HIST1H3H H3FK HIST1H3I H3FF HIST1H3J H3FJ	5	5.12686	1
1033	P78330	Phosphoserine phosphatase	Homo sapiens	25007.7	PSPH	5	3.17939	1
1034	P78347	General transcription factor II-I	Homo sapiens	112416	GTF2I BAP135 WBSCR6	1	2.28787	1
1035	P78356	Phosphatidylinositol 5-phosphate 4-kinase type-2 beta	Homo sapiens	47378	PIP4K2B PIP5K2B	5	2.60945	1
1036	P78368	RecName: Full=Casein kinase I isoform gamma-2; Short=CKI-gamma 2; EC=2.7.11.1	Homo sapiens	47457	CSNK1G2 CK1G2	2	3.41245	1
1037	P78504	Protein jagged-1	Homo sapiens	133799	JAG1 JAGL1	4	2.75785	1
1038	P78559	Microtubule-associated protein 1A	Homo sapiens	305485	MAP1A MAP1L	3	2.37373	1
1039	P80192	Mitogen-activated protein kinase kinase kinase 9	Homo sapiens	121895	MAP3K9 MLK1 PRKE1	5	2.11389	1
1040	P80370	Protein delta homolog 1	Homo sapiens	41300.2	DLK1 DLK	4	2.00842	1
1041	P81605	Dermcidin	Homo sapiens	11283.9	DCD AIDD DSEP	4	1.91984	1
1042	P83731	60S ribosomal protein L24	Homo sapiens	17779	RPL24	5	2.8758	1
1043	P84074	Neuron-specific calcium-binding protein hippocalcin	Homo sapiens	22427.4	HPCA BDR2	1	2.36607	1
1044	P98088	Mucin-5AC	Homo sapiens	585570	MUC5AC MUC5	3	2.59007	1
1045	Q00325	Phosphate carrier protein, mitochondrial	Homo sapiens	40094.9	SLC25A3 PHC OK/SW-cl.48	5	2.75745	1
1046	Q00796	Sorbitol dehydrogenase	Homo sapiens	38324.6	SORD	5	6.2273	1
1047	Q01459	Di-N-acetylchitobiase	Homo sapiens	43759.9	CTBS CTB	4	1.79494	1
1048	Q01581	Hydroxymethylglutaryl-CoA synthase, cytoplasmic	Homo sapiens	57293.7	HMGCS1 HMGCS	5	5.04079	1
1049	Q01638	Interleukin-1 receptor-like 1	Homo sapiens	63357.9	IL1RL1 DER4 ST2 T1	4	2.42898	1
1050	Q01995	Transgelin	Homo sapiens	22610.9	TAGLN SM22 WS3-10	5	2.02687	1
1051	Q02218	2-oxoglutarate dehydrogenase, mitochondrial	Homo sapiens	115935	OGDH	5	5.86296	1
1052	Q02224	Centromere-associated protein E	Homo sapiens	316415	CENPE	5	2.17932	1
1053	Q02252	Methylmalonate-semialdehyde dehydrogenase [acylating], mitochondrial	Homo sapiens	57839.8	ALDH6A1 MMSDH	5	3.33685	1
1054	Q02543	60S ribosomal protein L18a	Homo sapiens	20762.4	RPL18A	5	1.99578	1
1055	Q03692	Collagen alpha-1(X) chain	Homo sapiens	66158	COL10A1	2	2.80225	1
1056	Q04695	Keratin, type I cytoskeletal 17	Homo sapiens	48105.7	KRT17	1	1.68065	1
1057	Q04941	Proteolipid protein 2	Homo sapiens	16690.7	PLP2 A4	3	1.23715	1
1058	Q05086	Ubiquitin-protein ligase E3A	Homo sapiens	100688	UBE3A E6AP EPVE6AP HPVE6A	1	3.06486	1
1059	Q05329	Glutamate decarboxylase 2	Homo sapiens	65411.3	GAD2 GAD65	4	2.38326	1
1060	Q05397	Focal adhesion kinase 1	Homo sapiens	119233	PTK2 FAK FAK1	5	4.45075	1
1061	Q06210	Glutamine--fructose-6-phosphate aminotransferase [isomerizing] 1	Homo sapiens	78806.4	GFPT1 GFAT GFPT	5	4.53224	1
1062	Q06323	Proteasome activator complex subunit 1	Homo sapiens	28723.1	PSME1 IFI5111	5	3.35001	1
1063	Q07020	60S ribosomal protein L18	Homo sapiens	21634.5	RPL18	5	2.70677	1
1064	Q07065	Cytoskeleton-associated protein 4	Homo sapiens	66022.5	CKAP4	5	3.60921	1
1065	Q07866	Kinesin light chain 1	Homo sapiens	65309.5	KLC1 KLC KNS2	5	3.56041	1
1066	Q08257	Quinone oxidoreductase	Homo sapiens	35206.6	CRYZ	5	3.35762	1
1067	Q0P6D6	Coiled-coil domain-containing protein 15	Homo sapiens	110484	CCDC15	4	1.66063	1
1068	Q0VDG4	Secernin-3	Homo sapiens	48544.4	SCRN3	5	2.39193	1
1069	Q10469	Alpha-1,6-mannosyl-glycoprotein 2-beta-N-acetylglucosaminyltransferase	Homo sapiens	51550.3	MGAT2	5	3.87103	1
1070	Q10471	Polypeptide N-acetylgalactosaminyltransferase 2	Homo sapiens	64732.8	GALNT2	5	4.57244	1
1071	Q10472	Polypeptide N-acetylgalactosaminyltransferase 1	Homo sapiens	64219	GALNT1	5	3.92555	1
1072	Q11130	Alpha-(1,3)-fucosyltransferase 7	Homo sapiens	39238.9	FUT7	5	2.53851	1
1073	Q12874	Splicing factor 3A subunit 3	Homo sapiens	58848.9	SF3A3 SAP61	5	2.40432	1
1074	Q12891	Hyaluronidase-2	Homo sapiens	53860.1	HYAL2 LUCA2	4	2.9391	1
1075	Q12907	Vesicular integral-membrane protein VIP36	Homo sapiens	40228.7	LMAN2 C5orf8	4	5.0547	1
1076	Q12982	BCL2/adenovirus E1B 19 kDa protein-interacting protein 2	Homo sapiens	36017.9	BNIP2 NIP2	4	2.87219	1
1077	Q13002	Glutamate receptor ionotropic, kainate 2	Homo sapiens	102583	GRIK2 GLUR6	5	1.9377	1
1078	Q13017	Rho GTPase-activating protein 5	Homo sapiens	172460	ARHGAP5 RHOGAP5	2	2.38888	1
1079	Q13098	COP9 signalosome complex subunit 1	Homo sapiens	55536.6	GPS1 COPS1 CSN1	5	4.85159	1
1080	Q13103	Secreted phosphoprotein 24	Homo sapiens	24337.7	SPP2 SPP24	4	2.30469	1
1081	Q13126	S-methyl-5'-thioadenosine phosphorylase	Homo sapiens	31236	MTAP MSAP	1	3.83009	1
1082	Q13148	TAR DNA-binding protein 43	Homo sapiens	44739.8	TARDBP TDP43	5	6.81863	1
1083	Q13155	Aminoacyl tRNA synthase complex-interacting multifunctional protein 2	Homo sapiens	35348.8	AIMP2 JTV1 PRO0992	5	3.96698	1
1084	Q13162	Peroxiredoxin-4	Homo sapiens	30539.9	PRDX4	5	5.82063	1
1085	Q13228	Selenium-binding protein 1	Homo sapiens	52391	SELENBP1 SBP	5	3.27065	1
1086	Q13310	Polyadenylate-binding protein 4	Homo sapiens	70782.9	PABPC4 APP1 PABP4	5	4.05747	1
1087	Q13362	Serine/threonine-protein phosphatase 2A 56 kDa regulatory subunit gamma isoform	Homo sapiens	61060.8	PPP2R5C KIAA0044	5	4.80931	1
1088	Q13367	AP-3 complex subunit beta-2	Homo sapiens	119059	AP3B2	5	1.92456	1
1089	Q13368	MAGUK p55 subfamily member 3	Homo sapiens	66152.3	MPP3 DLG3	4	2.16396	1
1090	Q13409	Cytoplasmic dynein 1 intermediate chain 2	Homo sapiens	71456.6	DYNC1I2 DNCI2 DNCIC2	4	4.82142	1
1091	Q13464	Rho-associated protein kinase 1	Homo sapiens	158175	ROCK1	1	2.10447	1
1092	Q13496	Myotubularin	Homo sapiens	69931.8	MTM1 CG2	3	4.25384	1
1093	Q13526	Peptidyl-prolyl cis-trans isomerase NIMA-interacting 1	Homo sapiens	18243.3	PIN1	5	3.50421	1
1094	Q13561	Dynactin subunit 2	Homo sapiens	44231	DCTN2 DCTN50	5	3.0291	1
1095	Q13564	NEDD8-activating enzyme E1 regulatory subunit	Homo sapiens	60246.4	NAE1 APPBP1 HPP1	3	2.333	1
1096	Q13618	Cullin-3	Homo sapiens	88930.2	CUL3 KIAA0617	5	3.00392	1
1097	Q13619	Cullin-4A	Homo sapiens	87680.3	CUL4A	4	2.84556	1
1098	Q13635	Protein patched homolog 1	Homo sapiens	160545	PTCH1 PTCH	5	1.03556	1
1099	Q13724	Mannosyl-oligosaccharide glucosidase	Homo sapiens	91917.7	MOGS GCS1	2	2.2632	1
1100	Q13740	CD166 antigen	Homo sapiens	65102.3	ALCAM MEMD	5	3.255	1
1101	Q13825	Methylglutaconyl-CoA hydratase, mitochondrial	Homo sapiens	35608.6	AUH	5	2.19236	1
1102	Q13867	Bleomycin hydrolase	Homo sapiens	52562.2	BLMH	5	4.18006	1
1103	Q14004	Cyclin-dependent kinase 13	Homo sapiens	164923	CDK13 CDC2L CDC2L5 CHED KIAA1791	1	2.31888	1
1104	Q14008	Cytoskeleton-associated protein 5	Homo sapiens	225495	CKAP5 KIAA0097	5	2.24994	1
1105	Q14019	Coactosin-like protein	Homo sapiens	15945	COTL1 CLP	5	4.71568	1
1106	Q14118	Dystroglycan	Homo sapiens	97441.5	DAG1	5	3.51765	1
1107	Q14152	Eukaryotic translation initiation factor 3 subunit A	Homo sapiens	166569	EIF3A EIF3S10 KIAA0139	5	4.39444	1
1108	Q14185	Dedicator of cytokinesis protein 1	Homo sapiens	215346	DOCK1	1	0.656001	1
1109	Q14353	Guanidinoacetate N-methyltransferase	Homo sapiens	26318.2	GAMT	5	4.65716	1
1110	Q14416	Metabotropic glutamate receptor 2	Homo sapiens	95567.8	GRM2 GPRC1B MGLUR2	1	1.95541	1
1111	Q14517	Protocadherin Fat 1	Homo sapiens	506273	FAT1 CDHF7 FAT	5	3.39474	1
1112	Q14623	Indian hedgehog protein	Homo sapiens	45250.7	IHH	5	6.58834	1
1113	Q14643	Inositol 1,4,5-trisphosphate receptor type 1	Homo sapiens	313929	ITPR1 INSP3R1	5	2.44546	1
1114	Q14767	Latent-transforming growth factor beta-binding protein 2	Homo sapiens	195052	LTBP2 C14orf141 LTBP3	4	4.88549	1
1115	Q14781	Chromobox protein homolog 2	Homo sapiens	56080.7	CBX2	4	1.53941	1
1116	Q15008	26S proteasome non-ATPase regulatory subunit 6	Homo sapiens	45531.4	PSMD6 KIAA0107 PFAAP4	5	2.70124	1
1117	Q15021	Condensin complex subunit 1	Homo sapiens	157182	NCAPD2 CAPD2 CNAP1 KIAA0159	5	2.52099	1
1118	Q15029	116 kDa U5 small nuclear ribonucleoprotein component	Homo sapiens	109436	EFTUD2 KIAA0031 SNRP116	5	1.61399	1
1119	Q15034	Probable E3 ubiquitin-protein ligase HERC3	Homo sapiens	117188	HERC3 KIAA0032	2	3.33354	1
1120	Q15057	Arf-GAP with coiled-coil, ANK repeat and PH domain-containing protein 2	Homo sapiens	88028.7	ACAP2 CENTB2 KIAA0041	5	5.62965	1
1121	Q15075	Early endosome antigen 1	Homo sapiens	162466	EEA1 ZFYVE2	5	2.66899	1
1122	Q15113	Procollagen C-endopeptidase enhancer 1	Homo sapiens	47972.5	PCOLCE PCPE1	5	2.73884	1
1123	Q15185	Prostaglandin E synthase 3	Homo sapiens	18697.4	PTGES3 P23 TEBP	5	3.81014	1
1124	Q15257	Serine/threonine-protein phosphatase 2A activator	Homo sapiens	40667.6	PTPA PPP2R4	4	5.55645	1
1125	Q15262	Receptor-type tyrosine-protein phosphatase kappa	Homo sapiens	162102	PTPRK PTPK	5	2.89739	1
1126	Q15286	Ras-related protein Rab-35	Homo sapiens	23025.2	RAB35 RAB1C RAY	5	2.90011	1
1127	Q15369	Elongin-C	Homo sapiens	12473.2	ELOC TCEB1	5	3.23149	1
1128	Q15386	Ubiquitin-protein ligase E3C	Homo sapiens	123923	UBE3C KIAA0010 KIAA10	4	2.06313	1
1129	Q15393	Splicing factor 3B subunit 3	Homo sapiens	135577	SF3B3 KIAA0017 SAP130	5	2.12077	1
1130	Q15417	Calponin-3	Homo sapiens	36413.7	CNN3	5	2.22036	1
1131	Q15435	Protein phosphatase 1 regulatory subunit 7	Homo sapiens	41564.2	PPP1R7 SDS22	5	5.33654	1
1132	Q15459	Splicing factor 3A subunit 1	Homo sapiens	88886.2	SF3A1 SAP114	2	2.13052	1
1133	Q15493	Regucalcin	Homo sapiens	33252.8	RGN SMP30	4	4.27679	1
1134	Q15555	Microtubule-associated protein RP/EB family member 2	Homo sapiens	37031.3	MAPRE2 RP1	5	4.48703	1
1135	Q15691	Microtubule-associated protein RP/EB family member 1	Homo sapiens	29999.1	MAPRE1	5	3.2644	1
1136	Q15700	Disks large homolog 2	Homo sapiens	97552.3	DLG2	3	2.67424	1
1137	Q15717	ELAV-like protein 1	Homo sapiens	36091.9	ELAVL1 HUR	5	1.95538	1
1138	Q15833	Syntaxin-binding protein 2	Homo sapiens	66452.6	STXBP2 UNC18B	5	3.22875	1
1139	Q15916	Zinc finger and BTB domain-containing protein 6	Homo sapiens	48235.8	ZBTB6 ZID ZNF482	1	2.22524	1
1140	Q16143	Beta-synuclein	Homo sapiens	14287.9	SNCB	4	3.21654	1
1141	Q16352	Alpha-internexin	Homo sapiens	55390.7	INA NEF5	2	2.6393	1
1142	Q16394	Exostosin-1	Homo sapiens	86254.8	EXT1	5	4.05002	1
1143	Q16531	DNA damage-binding protein 1	Homo sapiens	126968	DDB1 XAP1	5	3.67571	1
1144	Q16576	Histone-binding protein RBBP7	Homo sapiens	47820.1	RBBP7 RBAP46	5	3.82419	1
1145	Q16772	Glutathione S-transferase A3	Homo sapiens	25301.7	GSTA3	1	3.10272	1
1146	Q16774	Guanylate kinase	Homo sapiens	21725.6	GUK1 GMK	5	4.84519	1
1147	Q16822	Phosphoenolpyruvate carboxykinase [GTP], mitochondrial	Homo sapiens	70730	PCK2 PEPCK2	5	2.944	1
1148	Q16836	Hydroxyacyl-coenzyme A dehydrogenase, mitochondrial	Homo sapiens	34293.6	HADH HAD HADHSC SCHAD	2	1.63103	1
1149	Q16853	Membrane primary amine oxidase	Homo sapiens	84621.9	AOC3 VAP1	2	2.2789	1
1150	Q16891	MICOS complex subunit MIC60	Homo sapiens	83677.9	IMMT HMP MINOS2 PIG4 PIG52	1	3.78885	1
1151	Q17R55	RecName: Full=Protein FAM187B; AltName: Full=Transmembrane protein 162; Flags: Precursor	Homo sapiens	42387	FAM187B TMEM162	3	1.52897	1
1152	Q2M2I5	Keratin, type I cytoskeletal 24	Homo sapiens	55087.4	KRT24 KA24	1	3.01916	1
1153	Q2M2I8	AP2-associated protein kinase 1	Homo sapiens	103885	AAK1 KIAA1048	5	5.23189	1
1154	Q2VIQ3	Chromosome-associated kinesin KIF4B	Homo sapiens	140035	KIF4B	4	2.37046	1
1155	Q3SY69	Mitochondrial 10-formyltetrahydrofolate dehydrogenase	Homo sapiens	101746	ALDH1L2	3	1.68541	1
1156	Q400G9	Archaemetzincin-1	Homo sapiens	54923.6	AMZ1 KIAA1950	5	2.84918	1
1157	Q4J6C6	Prolyl endopeptidase-like	Homo sapiens	83927	PREPL KIAA0436	3	3.38657	1
1158	Q4LDE5	Sushi, von Willebrand factor type A, EGF and pentraxin domain-containing protein 1	Homo sapiens	390170	SVEP1 C9orf13 CCP22 SELOB	5	2.4105	1
1159	Q53FP2	RecName: Full=Transmembrane protein 35	Homo sapiens	18440	TMEM35	5	2.15769	1
1160	Q53G44	Interferon-induced protein 44-like	Homo sapiens	51322.4	IFI44L C1orf29 GS3686	5	2.0248	1
1161	Q53H76	Phospholipase A1 member A	Homo sapiens	49715.5	PLA1A NMD PSPLA1	5	1.85572	1
1162	Q58EX2	Protein sidekick-2	Homo sapiens	239396	SDK2 KIAA1514	5	2.18857	1
1163	Q5CZC0	Fibrous sheath-interacting protein 2	Homo sapiens	780608	FSIP2	3	2.30276	1
1164	Q5JRX3	Presequence protease, mitochondrial	Homo sapiens	117413	PITRM1 KIAA1104 MP1	2	3.81339	1
1165	Q5JSH3	WD repeat-containing protein 44	Homo sapiens	101366	WDR44	4	5.56912	1
1166	Q5JUK3	Potassium channel subfamily T member 1	Homo sapiens	138343	KCNT1 KIAA1422	4	1.90017	1
1167	Q5M9N0	Coiled-coil domain-containing protein 158	Homo sapiens	127140	CCDC158	1	1.80377	1
1168	Q5QGS0	Neurite extension and migration factor	Homo sapiens	167551	KIAA2022	2	1.96068	1
1169	Q5SWX8	Protein odr-4 homolog	Homo sapiens	51103.1	ODR4 C1orf27 TTG1 TTG1A	5	1.55274	1
1170	Q5SY16	Polynucleotide 5'-hydroxyl-kinase NOL9	Homo sapiens	79322.8	NOL9	4	2.75751	1
1171	Q5T0B9	Zinc finger protein 362	Homo sapiens	45814.5	ZNF362 PP6997	5	1.55827	1
1172	Q5T0W9	Protein FAM83B	Homo sapiens	114799	FAM83B C6orf143	1	1.83883	1
1173	Q5T1R4	Transcription factor HIVEP3	Homo sapiens	259465	HIVEP3 KBP1 KIAA1555 KRC ZAS3	5	2.11011	1
1174	Q5T3U5	Multidrug resistance-associated protein 7	Homo sapiens	161629	ABCC10 MRP7 SIMRP7	3	1.42765	1
1175	Q5THJ4	Vacuolar protein sorting-associated protein 13D	Homo sapiens	491916	VPS13D KIAA0453	5	1.81752	1
1176	Q5VU43	Myomegalin	Homo sapiens	265080	PDE4DIP CMYA2 KIAA0454 KIAA0477 MMGL	5	2.34839	1
1177	Q5VUA4	Zinc finger protein 318	Homo sapiens	251112	ZNF318 HRIHFB2436	5	2.69211	1
1178	Q5VV67	Peroxisome proliferator-activated receptor gamma coactivator-related protein 1	Homo sapiens	177544	PPRC1 KIAA0595	1	1.93327	1
1179	Q5VW32	BRO1 domain-containing protein BROX	Homo sapiens	46476.1	BROX BROFTI C1orf58	5	5.40361	1
1180	Q5VWZ2	Lysophospholipase-like protein 1	Homo sapiens	26316.4	LYPLAL1	4	2.66202	1
1181	Q5VYK3	Proteasome-associated protein ECM29 homolog	Homo sapiens	204291	ECPAS ECM29 KIAA0368	5	2.79092	1
1182	Q5VZ18	SH2 domain-containing adapter protein E	Homo sapiens	53950.3	SHE	5	2.43011	1
1183	Q68DU8	BTB/POZ domain-containing protein KCTD16	Homo sapiens	49137.6	KCTD16 KIAA1317	5	1.69243	1
1184	Q6DN14	Multiple C2 and transmembrane domain-containing protein 1	Homo sapiens	111624	MCTP1	5	3.25728	1
1185	Q6FHJ7	Secreted frizzled-related protein 4	Homo sapiens	39826.7	SFRP4 FRPHE	2	3.17099	1
1186	Q6JEL2	Kelch-like protein 10	Homo sapiens	68941.5	KLHL10	5	2.50386	1
1187	Q6KC79	Nipped-B-like protein	Homo sapiens	316051	NIPBL IDN3 SCC2	5	1.6515	1
1188	Q6L8Q7	2',5'-phosphodiesterase 12	Homo sapiens	67351.5	PDE12	1	2.53314	1
1189	Q6NSI8	Uncharacterized protein KIAA1841	Homo sapiens	82007.2	KIAA1841	1	2.14846	1
1190	Q6NUN0	Acyl-coenzyme A synthetase ACSM5, mitochondrial	Homo sapiens	64760.1	ACSM5 MACS3	2	2.16349	1
1191	Q6NVY1	3-hydroxyisobutyryl-CoA hydrolase, mitochondrial	Homo sapiens	43482.3	HIBCH	5	3.45966	1
1192	Q6NYC8	Phostensin	Homo sapiens	67942.6	PPP1R18 HKMT1098 KIAA1949	4	1.85492	1
1193	Q6P2Q9	Pre-mRNA-processing-splicing factor 8	Homo sapiens	273601	PRPF8 PRPC8	5	3.68427	1
1194	Q6RVD6	Spermatogenesis-associated protein 8	Homo sapiens	11727.5	SPATA8	4	2.00992	1
1195	Q6UVY6	DBH-like monooxygenase protein 1	Homo sapiens	69652.5	MOXD1 MOX UNQ2493/PRO5780	4	2.66177	1
1196	Q6UWR7	Ectonucleotide pyrophosphatase/phosphodiesterase family member 6	Homo sapiens	50241.1	ENPP6 UNQ1889/PRO4334	5	2.18583	1
1197	Q6UWU2	Beta-galactosidase-1-like protein	Homo sapiens	74158.1	GLB1L UNQ229/PRO262	1	2.33589	1
1198	Q6UX65	DNA damage-regulated autophagy modulator protein 2	Homo sapiens	29766	DRAM2 TMEM77 PSEC0031 UNQ154/PRO180	5	2.93626	1
1199	Q6UX71	Plexin domain-containing protein 2	Homo sapiens	59583.2	PLXDC2 TEM7R UNQ2514/PRO6003	5	5.11571	1
1200	Q6UXG2	UPF0577 protein KIAA1324	Homo sapiens	111382	KIAA1324 EIG121 UNQ2426/PRO4985	1	1.93411	1
1201	Q6UXM1	Leucine-rich repeats and immunoglobulin-like domains protein 3	Homo sapiens	123434	LRIG3 LIG3 UNQ287/PRO326/PRO335	5	3.07395	1
1202	Q6UXY8	Transmembrane channel-like protein 5	Homo sapiens	114797	TMC5 UNQ8238/PRO33604	5	1.68446	1
1203	Q6V0I7	Protocadherin Fat 4	Homo sapiens	542687	FAT4 CDHF14 FATJ Nbla00548	4	4.00489	1
1204	Q6VY07	Phosphofurin acidic cluster sorting protein 1	Homo sapiens	104898	PACS1 KIAA1175	5	3.30132	1
1205	Q6WRI0	Immunoglobulin superfamily member 10	Homo sapiens	290838	IGSF10 CMF608	5	2.33112	1
1206	Q6XQN6	Nicotinate phosphoribosyltransferase	Homo sapiens	57578.2	NAPRT FHIP NAPRT1	5	3.30186	1
1207	Q6ZMU1	RecName: Full=Putative protein C3P1	Homo sapiens	40197	C3P1	5	3.20672	1
1208	Q6ZQY3	Acidic amino acid decarboxylase GADL1	Homo sapiens	59246.5	GADL1	5	2.06706	1
1209	Q6ZTA4	RecName: Full=Tripartite motif-containing protein 67; AltName: Full=TRIM9-like protein	Homo sapiens	83823	TRIM67 TNL	5	1.26856	1
1210	Q6ZTR5	Cilia- and flagella-associated protein 47	Homo sapiens	351950	CFAP47 CHDC2 CXorf22 CXorf30 CXorf59	2	1.50131	1
1211	Q6ZVM7	TOM1-like protein 2	Homo sapiens	55556.4	TOM1L2	5	3.78696	1
1212	Q709C8	Vacuolar protein sorting-associated protein 13C	Homo sapiens	422390	VPS13C KIAA1421	5	2.28991	1
1213	Q70EL1	Inactive ubiquitin carboxyl-terminal hydrolase 54	Homo sapiens	187388	USP54 C10orf29	5	1.71468	1
1214	Q70Z35	Phosphatidylinositol 3,4,5-trisphosphate-dependent Rac exchanger 2 protein	Homo sapiens	182622	PREX2 DEPDC2	5	1.76526	1
1215	Q76G19	PDZ domain-containing protein 4	Homo sapiens	86170.8	PDZD4 KIAA1444 PDZK4 PDZRN4L	2	1.29762	1
1216	Q76LX8	A disintegrin and metalloproteinase with thrombospondin motifs 13	Homo sapiens	153604	ADAMTS13 C9orf8 UNQ6102/PRO20085	2	2.79872	1
1217	Q7L014	Probable ATP-dependent RNA helicase DDX46	Homo sapiens	117362	DDX46 KIAA0801	4	3.2658	1
1218	Q7L1Q6	Basic leucine zipper and W2 domain-containing protein 1	Homo sapiens	48043.2	BZW1 BZAP45 KIAA0005	3	2.00161	1
1219	Q7L2H7	Eukaryotic translation initiation factor 3 subunit M	Homo sapiens	42502.9	EIF3M HFLB5 PCID1 GA17 PNAS-125	4	3.39133	1
1220	Q7L4P6	BEN domain-containing protein 5	Homo sapiens	48181.9	BEND5 C1orf165	5	1.63914	1
1221	Q7L5Y9	Macrophage erythroblast attacher	Homo sapiens	45287.3	MAEA EMP HLC10 PIG5	1	1.50749	1
1222	Q7L775	EPM2A-interacting protein 1	Homo sapiens	70369.6	EPM2AIP1 KIAA0766 My007	1	2.20522	1
1223	Q7LGC8	Carbohydrate sulfotransferase 3	Homo sapiens	54706.1	CHST3	2	3.37774	1
1224	Q7Z2Y8	Interferon-induced very large GTPase 1	Homo sapiens	279048	GVINP1 GVIN1 VLIG1	5	1.98208	1
1225	Q7Z3U7	Protein MON2 homolog	Homo sapiens	190359	MON2 KIAA1040 SF21	3	2.4059	1
1226	Q7Z4L9	Protein phosphatase 1 regulatory subunit 42	Homo sapiens	40902.2	PPP1R42 LRRC67	2	0.972248	1
1227	Q7Z4W1	L-xylulose reductase	Homo sapiens	25913.1	DCXR SDR20C1	5	2.47888	1
1228	Q7Z5J8	Ankyrin and armadillo repeat-containing protein	Homo sapiens	162026	ANKAR	5	1.87235	1
1229	Q7Z698	Sprouty-related, EVH1 domain-containing protein 2	Homo sapiens	47558.1	SPRED2	1	1.7853	1
1230	Q7Z6G3	N-terminal EF-hand calcium-binding protein 2	Homo sapiens	43193.8	NECAB2 EFCBP2	2	2.5694	1
1231	Q7Z6K1	THAP domain-containing protein 5	Homo sapiens	45416.2	THAP5	5	1.71882	1
1232	Q7Z7B0	Filamin-A-interacting protein 1	Homo sapiens	138109	FILIP1 KIAA1275	3	2.0685	1
1233	Q7Z7M9	Polypeptide N-acetylgalactosaminyltransferase 5	Homo sapiens	106266	GALNT5	5	3.36968	1
1234	Q86T23	Putative ciliary rootlet coiled-coil protein-like 1 protein	Homo sapiens	12396	CROCCP2 CROCCL1	3	3.60192	1
1235	Q86T90	Protein hinderin	Homo sapiens	65372.9	KIAA1328	1	1.84124	1
1236	Q86TC9	Myopalladin	Homo sapiens	145257	MYPN MYOP	5	1.66517	1
1237	Q86UD0	Suppressor APC domain-containing protein 2	Homo sapiens	42636.6	SAPCD2 C9orf140	5	1.4372	1
1238	Q86UX7	Fermitin family homolog 3	Homo sapiens	75952.8	FERMT3 KIND3 MIG2B URP2	5	4.07703	1
1239	Q86V21	Acetoacetyl-CoA synthetase	Homo sapiens	75144.2	AACS ACSF1	1	2.63594	1
1240	Q86VD1	MORC family CW-type zinc finger protein 1	Homo sapiens	112882	MORC1 MORC	4	1.74049	1
1241	Q86X76	Deaminated glutathione amidase	Homo sapiens	35896.5	NIT1	5	3.1592	1
1242	Q86XF7	Zinc finger protein 575	Homo sapiens	26763.3	ZNF575	1	1.53725	1
1243	Q8IU85	Calcium/calmodulin-dependent protein kinase type 1D	Homo sapiens	42913.8	CAMK1D CAMKID	5	2.63703	1
1244	Q8IUD2	ELKS/Rab6-interacting/CAST family member 1	Homo sapiens	128086	ERC1 ELKS KIAA1081 RAB6IP2	1	3.30842	1
1245	Q8IUG5	Unconventional myosin-XVIIIb	Homo sapiens	285185	MYO18B	5	2.00057	1
1246	Q8IUK5	Plexin domain-containing protein 1	Homo sapiens	55760.4	PLXDC1 TEM3 TEM7	4	3.4891	1
1247	Q8IUK8	Cerebellin-2	Homo sapiens	24083.9	CBLN2 UNQ1892/PRO4338	2	3.9987	1
1248	Q8IUL8	Cartilage intermediate layer protein 2	Homo sapiens	126291	CILP2	4	3.15873	1
1249	Q8IVH8	Mitogen-activated protein kinase kinase kinase kinase 3	Homo sapiens	101316	MAP4K3 RAB8IPL1	4	1.98215	1
1250	Q8IW45	ATP-dependent (S)-NAD(P)H-hydrate dehydratase	Homo sapiens	36576	NAXD CARKD	5	3.19937	1
1251	Q8IWJ2	GRIP and coiled-coil domain-containing protein 2	Homo sapiens	195910	GCC2 KIAA0336 RANBP2L4	2	2.0016	1
1252	Q8IWQ3	Serine/threonine-protein kinase BRSK2	Homo sapiens	81633.4	BRSK2 C11orf7 PEN11B SADA STK29 HUSSY-12	5	3.95289	1
1253	Q8IWT6	Volume-regulated anion channel subunit LRRC8A	Homo sapiens	94198.8	LRRC8A KIAA1437 LRRC8 SWELL1 UNQ221/PRO247	5	2.09796	1
1254	Q8IWV2	Contactin-4	Homo sapiens	113454	CNTN4	5	3.39599	1
1255	Q8IXK2	Polypeptide N-acetylgalactosaminyltransferase 12	Homo sapiens	66938.4	GALNT12	4	1.96782	1
1256	Q8IYD9	Lung adenoma susceptibility protein 2	Homo sapiens	41810.9	LAS2 C18orf54	1	1.78339	1
1257	Q8IYT2	Cap-specific mRNA (nucleoside-2'-O-)-methyltransferase 2	Homo sapiens	88119.8	CMTR2 AFT FTSJD1	5	2.98991	1
1258	Q8N0W4	Neuroligin-4, X-linked	Homo sapiens	91915.3	NLGN4X KIAA1260 NLGN4 UNQ365/PRO701	5	1.39666	1
1259	Q8N163	Cell cycle and apoptosis regulator protein 2	Homo sapiens	102902	KIAA1967 DBC1	1	1.67353	1
1260	Q8N1F7	Nuclear pore complex protein Nup93	Homo sapiens	93488.3	NUP93 KIAA0095	1	2.16977	1
1261	Q8N2E2	von Willebrand factor D and EGF domain-containing protein	Homo sapiens	176780	VWDE	5	2.17751	1
1262	Q8N3T6	Transmembrane protein 132C	Homo sapiens	121787	TMEM132C	4	4.33743	1
1263	Q8N436	Inactive carboxypeptidase-like protein X2	Homo sapiens	85870	CPXM2 CPX2 UNQ676/PRO1310	4	2.91872	1
1264	Q8N461	F-box/LRR-repeat protein 16	Homo sapiens	51657.8	FBXL16 C16orf22 FBL16	4	2.89342	1
1265	Q8N4N8	Kinesin-like protein KIF2B	Homo sapiens	76253.8	KIF2B	1	1.90191	1
1266	Q8N6T3	ADP-ribosylation factor GTPase-activating protein 1	Homo sapiens	44667.9	ARFGAP1 ARF1GAP	5	2.32522	1
1267	Q8N807	Protein disulfide-isomerase-like protein of the testis	Homo sapiens	66657.3	PDILT	3	2.15016	1
1268	Q8N9V7	Testis- and ovary-specific PAZ domain-containing protein 1	Homo sapiens	190927	TOPAZ1 C3orf77	5	1.89508	1
1269	Q8NBF6	Late secretory pathway protein AVL9 homolog	Homo sapiens	71947.5	AVL9 KIAA0241	3	4.1712	1
1270	Q8NBM4	Ubiquitin-associated domain-containing protein 2	Homo sapiens	38963.5	UBAC2 PHGDHL1 PSEC0110	1	1.76539	1
1271	Q8NC74	RBBP8 N-terminal-like protein	Homo sapiens	71431.6	RBBP8NL C20orf151	3	1.52669	1
1272	Q8NC96	Adaptin ear-binding coat-associated protein 1	Homo sapiens	29737.4	NECAP1	5	5.36899	1
1273	Q8NCW5	NAD(P)H-hydrate epimerase	Homo sapiens	31674.6	NAXE AIBP APOA1BP YJEFN1	5	5.06864	1
1274	Q8NDA2	Hemicentin-2	Homo sapiens	541978	HMCN2	5	2.58508	1
1275	Q8NE71	ATP-binding cassette sub-family F member 1	Homo sapiens	95925.8	ABCF1 ABC50	5	3.9606	1
1276	Q8NF91	Nesprin-1	Homo sapiens	1011090	SYNE1 C6orf98 KIAA0796 KIAA1262 KIAA1756 MYNE1	5	2.49644	1
1277	Q8NFD5	AT-rich interactive domain-containing protein 1B	Homo sapiens	236123	ARID1B BAF250B DAN15 KIAA1235 OSA2	5	1.08683	1
1278	Q8NGG1	Olfactory receptor 8J2	Homo sapiens	35159.8	OR8J2 OR8J2P	5	2.15416	1
1279	Q8NGU4	RecName: Full=Putative olfactory receptor 2I1; AltName: Full=Putative olfactory receptor 2I2; AltName: Full=Putative olfactory receptor 2I3; AltName: Full=Putative olfactory receptor 2I4	Homo sapiens	34115	OR2I1P OR2I2 OR2I3P OR2I4P	3	2.16902	1
1280	Q8NH93	Olfactory receptor 1L3	Homo sapiens	36632.8	OR1L3	5	2.95131	1
1281	Q8TAM2	Tetratricopeptide repeat protein 8	Homo sapiens	61534.2	TTC8 BBS8	1	2.06768	1
1282	Q8TB73	Protein NDNF	Homo sapiens	64673	NDNF C4orf31 UNQ2748/PRO6487	2	2.18753	1
1283	Q8TCN5	Zinc finger protein 507	Homo sapiens	105767	ZNF507 KIAA1084	4	1.78965	1
1284	Q8TDF6	RAS guanyl-releasing protein 4	Homo sapiens	74882.4	RASGRP4	5	1.17602	1
1285	Q8TDI0	Chromodomain-helicase-DNA-binding protein 5	Homo sapiens	223050	CHD5 KIAA0444	4	2.23418	1
1286	Q8TDM0	Breast carcinoma-amplified sequence 4	Homo sapiens	22758	BCAS4	5	2.69997	1
1287	Q8TE73	Dynein heavy chain 5, axonemal	Homo sapiens	529021	DNAH5 DNAHC5 HL1 KIAA1603	5	1.60505	1
1288	Q8TF05	Serine/threonine-protein phosphatase 4 regulatory subunit 1	Homo sapiens	107004	PPP4R1 MEG1 PP4R1	2	2.47533	1
1289	Q8TF72	Protein Shroom3	Homo sapiens	216858	SHROOM3 KIAA1481 SHRML MSTP013	5	2.0794	1
1290	Q8WUH6	Transmembrane protein 263	Homo sapiens	11748.4	TMEM263 C12orf23	1	1.8658	1
1291	Q8WUM0	Nuclear pore complex protein Nup133	Homo sapiens	128979	NUP133	1	2.00508	1
1292	Q8WUP2	Filamin-binding LIM protein 1	Homo sapiens	40669.8	FBLIM1 FBLP1	4	3.00903	1
1293	Q8WUR7	UPF0235 protein C15orf40	Homo sapiens	16353.1	C15orf40	2	2.68032	1
1294	Q8WVM8	Sec1 family domain-containing protein 1	Homo sapiens	72379.9	SCFD1 C14orf163 KIAA0917 STXBP1L2 FKSG23	5	5.1894	1
1295	Q8WVY7	RecName: Full=Ubiquitin-like domain-containing CTD phosphatase 1; EC=3.1.3.16; AltName: Full=Nuclear proteasome inhibitor UBLCP1	Homo sapiens	36805	UBLCP1	4	4.09018	1
1296	Q8WWM9	Cytoglobin	Homo sapiens	21404.6	CYGB STAP	2	2.47041	1
1297	Q8WWZ8	Oncoprotein-induced transcript 3 protein	Homo sapiens	60021.9	OIT3 LZP UNQ826/PRO1753	2	2.46543	1
1298	Q8WXG6	MAP kinase-activating death domain protein	Homo sapiens	183303	MADD DENN IG20 KIAA0358	4	1.29736	1
1299	Q8WXR4	Myosin-IIIb	Homo sapiens	151829	MYO3B	5	1.48694	1
1300	Q8WY54	Protein phosphatase 1E	Homo sapiens	85002	PPM1E CAMKN KIAA1072 POPX1	4	3.90784	1
1301	Q8WYQ9	Zinc finger CCHC domain-containing protein 14	Homo sapiens	100042	ZCCHC14 KIAA0579	5	2.40148	1
1302	Q8WZ42	Titin	Homo sapiens	3816030	TTN	5	1.88028	1
1303	Q8WZ75	Roundabout homolog 4	Homo sapiens	107457	ROBO4 UNQ421/PRO3674	1	2.41758	1
1304	Q92558	Wiskott-Aldrich syndrome protein family member 1	Homo sapiens	61652.3	WASF1 KIAA0269 SCAR1 WAVE1	5	4.43551	1
1305	Q92597	Protein NDRG1	Homo sapiens	42835.4	NDRG1 CAP43 DRG1 RTP	2	4.88832	1
1306	Q92610	Zinc finger protein 592	Homo sapiens	137528	ZNF592 KIAA0211	1	2.29562	1
1307	Q92616	eIF-2-alpha kinase activator GCN1	Homo sapiens	292758	GCN1L1 KIAA0219	5	2.6788	1
1308	Q92626	Peroxidasin homolog	Homo sapiens	165275	PXDN KIAA0230 MG50 PRG2 VPO VPO1	5	4.68784	1
1309	Q92796	Disks large homolog 3	Homo sapiens	90314	DLG3 KIAA1232	5	3.10365	1
1310	Q92823	Neuronal cell adhesion molecule	Homo sapiens	143890	NRCAM KIAA0343	5	4.06087	1
1311	Q92896	Golgi apparatus protein 1	Homo sapiens	134552	GLG1 CFR1 ESL1 MG160	5	3.37591	1
1312	Q92945	Far upstream element-binding protein 2	Homo sapiens	73115.4	KHSRP FUBP2	5	2.54072	1
1313	Q93009	Ubiquitin carboxyl-terminal hydrolase 7	Homo sapiens	128302	USP7 HAUSP	5	3.0135	1
1314	Q93050	V-type proton ATPase 116 kDa subunit a isoform 1	Homo sapiens	96412.8	ATP6V0A1 ATP6N1 ATP6N1A VPP1	5	2.46599	1
1315	Q93063	Exostosin-2	Homo sapiens	82254.6	EXT2	5	4.14674	1
1316	Q969H4	Connector enhancer of kinase suppressor of ras 1	Homo sapiens	79705.9	CNKSR1 CNK1	2	2.41093	1
1317	Q969K3	E3 ubiquitin-protein ligase RNF34	Homo sapiens	41640.7	RNF34	1	2.48401	1
1318	Q969P0	Immunoglobulin superfamily member 8	Homo sapiens	65034.3	IGSF8 CD81P3 EWI2 KCT4	4	6.08187	1
1319	Q969V6	MKL/myocardin-like protein 1	Homo sapiens	98919	MKL1 KIAA1438 MAL	1	1.90016	1
1320	Q96AC1	Fermitin family homolog 2	Homo sapiens	77860.6	FERMT2 KIND2 MIG2 PLEKHC1	5	4.08231	1
1321	Q96AE4	Far upstream element-binding protein 1	Homo sapiens	67560.4	FUBP1	5	2.61215	1
1322	Q96BM9	ADP-ribosylation factor-like protein 8A	Homo sapiens	21415.9	ARL8A ARL10B GIE2	5	4.63325	1
1323	Q96BW9	Phosphatidate cytidylyltransferase, mitochondrial	Homo sapiens	51066.9	TAMM41 C3orf31	4	2.12266	1
1324	Q96C23	Aldose 1-epimerase	Homo sapiens	37765.6	GALM BLOCK25	5	5.2463	1
1325	Q96C36	Pyrroline-5-carboxylate reductase 2	Homo sapiens	33637.2	PYCR2	5	2.481	1
1326	Q96DX7	Tripartite motif-containing protein 44	Homo sapiens	38472.2	TRIM44 DIPB	5	3.19591	1
1327	Q96EK6	Glucosamine 6-phosphate N-acetyltransferase	Homo sapiens	20749.1	GNPNAT1 GNA1	5	2.53535	1
1328	Q96EL1	PAK4-inhibitor INKA1	Homo sapiens	31328.1	FAM212A C3orf54	5	2.14585	1
1329	Q96EV2	RNA-binding protein 33	Homo sapiens	129986	RBM33 PRR8	5	2.12602	1
1330	Q96EX2	RING finger and transmembrane domain-containing protein 2	Homo sapiens	48964.8	RNFT2 TMEM118	5	2.1265	1
1331	Q96F81	Protein dispatched homolog 1	Homo sapiens	170934	DISP1 DISPA	4	2.73346	1
1332	Q96F85	CB1 cannabinoid receptor-interacting protein 1	Homo sapiens	18648.3	CNRIP1 C2orf32	1	1.95759	1
1333	Q96FQ6	Protein S100-A16	Homo sapiens	11801.4	S100A16 S100F AAG13	5	3.35675	1
1334	Q96GA7	Serine dehydratase-like	Homo sapiens	34674.3	SDSL	3	3.74568	1
1335	Q96GK7	Fumarylacetoacetate hydrolase domain-containing protein 2A	Homo sapiens	34596.2	FAHD2A CGI-105	5	5.81306	1
1336	Q96HP0	Dedicator of cytokinesis protein 6	Homo sapiens	229558	DOCK6 KIAA1395	4	3.21427	1
1337	Q96IU4	Protein ABHD14B	Homo sapiens	22345.7	ABHD14B CIB	5	3.07468	1
1338	Q96JB1	Dynein heavy chain 8, axonemal	Homo sapiens	514664	DNAH8	5	1.7876	1
1339	Q96JD6	1,5-anhydro-D-fructose reductase	Homo sapiens	36589.3	AKR1E2 AKR1CL2 AKRDC1	1	2.28472	1
1340	Q96JJ7	Protein disulfide-isomerase TMX3	Homo sapiens	51872	TMX3 KIAA1830 TXNDC10	3	2.66384	1
1341	Q96L93	Kinesin-like protein KIF16B	Homo sapiens	152011	KIF16B C20orf23 KIAA1590 SNX23	5	2.25325	1
1342	Q96N76	Urocanate hydratase	Homo sapiens	74830.6	UROC1	5	5.3276	1
1343	Q96P11	Probable 28S rRNA (cytosine-C(5))-methyltransferase	Homo sapiens	46691.8	NSUN5 NSUN5A WBSCR20 WBSCR20A	2	1.29578	1
1344	Q96P44	Collagen alpha-1(XXI) chain	Homo sapiens	99368.6	COL21A1 COL1AL FP633	5	3.59629	1
1345	Q96PN6	Adenylate cyclase type 10	Homo sapiens	187149	ADCY10 SAC	1	3.20812	1
1346	Q96Q89	Kinesin-like protein KIF20B	Homo sapiens	210630	KIF20B KRMP1 MPHOSPH1	5	2.40823	1
1347	Q96QV1	Hedgehog-interacting protein	Homo sapiens	78851.4	HHIP HIP UNQ5825/PRO19644	5	3.29811	1
1348	Q96QV6	Histone H2A type 1-A	Homo sapiens	14233.5	HIST1H2AA H2AFR	4	3.89544	1
1349	Q96R30	Olfactory receptor 2V2	Homo sapiens	35339.2	OR2V2 OR2V3	5	1.87972	1
1350	Q96S97	Myeloid-associated differentiation marker	Homo sapiens	35273.6	MYADM UNQ553/PRO1110	3	4.6831	1
1351	Q96TA1	Niban-like protein 1	Homo sapiens	84137.9	FAM129B C9orf88	5	4.40154	1
1352	Q99436	Proteasome subunit beta type-7	Homo sapiens	29965.4	PSMB7 Z	5	6.95293	1
1353	Q99523	Sortilin	Homo sapiens	92067.7	SORT1	5	2.46517	1
1354	Q99613	Eukaryotic translation initiation factor 3 subunit C	Homo sapiens	105344	EIF3C EIF3S8	5	3.17564	1
1355	Q99650	Oncostatin-M-specific receptor subunit beta	Homo sapiens	110509	OSMR OSMRB	5	2.6893	1
1356	Q99714	3-hydroxyacyl-CoA dehydrogenase type-2	Homo sapiens	26923.1	HSD17B10 ERAB HADH2 MRPP2 SCHAD SDR5C1 XH98G2	5	3.84346	1
1357	Q99873	Protein arginine N-methyltransferase 1	Homo sapiens	41515.6	PRMT1 HMT2 HRMT1L2 IR1B4	5	4.53924	1
1358	Q9BSJ8	Extended synaptotagmin-1	Homo sapiens	122856	ESYT1 FAM62A KIAA0747 MBC2	1	4.00275	1
1359	Q9BT78	COP9 signalosome complex subunit 4	Homo sapiens	46268.8	COPS4 CSN4	5	3.997	1
1360	Q9BTC8	Metastasis-associated protein MTA3	Homo sapiens	67503.7	MTA3 KIAA1266	1	3.29614	1
1361	Q9BTE6	Alanyl-tRNA editing protein Aarsd1	Homo sapiens	45479.6	AARSD1	5	2.51001	1
1362	Q9BTV4	Transmembrane protein 43	Homo sapiens	44875.6	TMEM43 UNQ2564/PRO6244	5	3.93909	1
1363	Q9BTV5	Fibronectin type III and SPRY domain-containing protein 1	Homo sapiens	55819.7	FSD1 GLFND MIR1 VLP27	1	2.31854	1
1364	Q9BUD6	Spondin-2	Homo sapiens	35846.4	SPON2 DIL1 UNQ435/PRO866	5	2.36073	1
1365	Q9BUL8	Programmed cell death protein 10	Homo sapiens	24701.6	PDCD10 CCM3 TFAR15	1	3.82138	1
1366	Q9BUP3	Oxidoreductase HTATIP2	Homo sapiens	27049	HTATIP2 CC3 TIP30	4	2.9622	1
1367	Q9BV20	Methylthioribose-1-phosphate isomerase	Homo sapiens	39149.8	MRI1 MRDI UNQ6390/PRO21135	2	3.68784	1
1368	Q9BV79	Enoyl-[acyl-carrier-protein] reductase, mitochondrial	Homo sapiens	40461.8	MECR NBRF1 CGI-63	5	3.19488	1
1369	Q9BVG4	Protein PBDC1	Homo sapiens	26056.8	PBDC1 CXorf26	5	2.89426	1
1370	Q9BVG9	Phosphatidylserine synthase 2	Homo sapiens	56253	PTDSS2 PSS2	5	1.28962	1
1371	Q9BVK6	Transmembrane emp24 domain-containing protein 9	Homo sapiens	27277.4	TMED9 GP25L2	5	1.7991	1
1372	Q9BX68	Histidine triad nucleotide-binding protein 2, mitochondrial	Homo sapiens	17161.8	HINT2	4	5.19503	1
1373	Q9BX97	Plasmalemma vesicle-associated protein	Homo sapiens	50594.3	PLVAP FELS PV1	5	2.49229	1
1374	Q9BXJ9	N-alpha-acetyltransferase 15, NatA auxiliary subunit	Homo sapiens	101272	NAA15 GA19 NARG1 NATH TBDN100	5	2.71494	1
1375	Q9BXN1	Asporin	Homo sapiens	43417.2	ASPN PLAP1 SLRR1C UNQ215/PRO241	3	2.31957	1
1376	Q9BXR5	Toll-like receptor 10	Homo sapiens	94564.4	TLR10 UNQ315/PRO358	5	2.47245	1
1377	Q9BXS5	AP-1 complex subunit mu-1	Homo sapiens	48586.9	AP1M1 CLTNM	5	3.04579	1
1378	Q9BXW6	Oxysterol-binding protein-related protein 1	Homo sapiens	108470	OSBPL1A ORP1 OSBP8 OSBPL1 OSBPL1B	5	2.52557	1
1379	Q9BZJ0	Crooked neck-like protein 1	Homo sapiens	100452	CRNKL1 CRN CGI-201 MSTP021	5	2.5662	1
1380	Q9C0C9	(E3-independent) E2 ubiquitin-conjugating enzyme	Homo sapiens	141294	UBE2O KIAA1734	5	3.27959	1
1381	Q9C0D3	Protein zyg-11 homolog B	Homo sapiens	83921	ZYG11B KIAA1730	3	1.66906	1
1382	Q9C0F0	Putative Polycomb group protein ASXL3	Homo sapiens	241919	ASXL3 KIAA1713	5	1.11738	1
1383	Q9C0J8	pre-mRNA 3' end processing protein WDR33	Homo sapiens	145891	WDR33 WDC146	2	1.19219	1
1384	Q9GZP4	PITH domain-containing protein 1	Homo sapiens	24177.9	PITHD1 C1orf128 AD039 HT014 PP603	5	2.32641	1
1385	Q9GZQ3	COMM domain-containing protein 5	Homo sapiens	24670.4	COMMD5 HT002	4	2.11846	1
1386	Q9GZV7	Hyaluronan and proteoglycan link protein 2	Homo sapiens	37775.1	HAPLN2 BRAL1	5	2.6691	1
1387	Q9H074	Polyadenylate-binding protein-interacting protein 1	Homo sapiens	53524.7	PAIP1	5	4.6591	1
1388	Q9H0E2	Toll-interacting protein	Homo sapiens	30281.8	TOLLIP	2	3.91115	1
1389	Q9H0J9	Poly [ADP-ribose] polymerase 12	Homo sapiens	79063.7	PARP12 ZC3HDC1	1	1.23406	1
1390	Q9H0N0	Ras-related protein Rab-6C	Homo sapiens	28355.2	RAB6C WTH3	2	1.51078	1
1391	Q9H0Q0	Protein FAM49A	Homo sapiens	37312.9	FAM49A	2	3.61158	1
1392	Q9H0W9	Ester hydrolase C11orf54	Homo sapiens	35117.4	C11orf54 LP4947 PTD012	5	2.98759	1
1393	Q9H158	Protocadherin alpha-C1	Homo sapiens	103942	PCDHAC1	4	2.28576	1
1394	Q9H1R3	Myosin light chain kinase 2, skeletal/cardiac muscle	Homo sapiens	64684.9	MYLK2	1	1.77268	1
1395	Q9H254	Spectrin beta chain, non-erythrocytic 4	Homo sapiens	288985	SPTBN4 KIAA1642 SPTBN3	4	3.2229	1
1396	Q9H492	Microtubule-associated proteins 1A/1B light chain 3A	Homo sapiens	14272.5	MAP1LC3A	1	1.44118	1
1397	Q9H4A4	Aminopeptidase B	Homo sapiens	72595.8	RNPEP APB	4	4.37749	1
1398	Q9H6X2	Anthrax toxin receptor 1	Homo sapiens	62789	ANTXR1 ATR TEM8	5	2.76511	1
1399	Q9H8L6	Multimerin-2	Homo sapiens	104409	MMRN2 EMILIN3	5	3.52404	1
1400	Q9H9A6	Leucine-rich repeat-containing protein 40	Homo sapiens	68250	LRRC40	5	3.78365	1
1401	Q9H9B4	Sideroflexin-1	Homo sapiens	35619.4	SFXN1	2	4.19664	1
1402	Q9H9S4	Calcium-binding protein 39-like	Homo sapiens	39087.6	CAB39L	1	1.98795	1
1403	Q9HAV0	Guanine nucleotide-binding protein subunit beta-4	Homo sapiens	37567.2	GNB4	3	4.98476	1
1404	Q9HBG4	V-type proton ATPase 116 kDa subunit a isoform 4	Homo sapiens	96385.9	ATP6V0A4 ATP6N1B ATP6N2	5	2.08456	1
1405	Q9HBH5	Retinol dehydrogenase 14	Homo sapiens	36864.7	RDH14 PAN2 SDR7C4 UNQ529/PRO1072	1	2.14133	1
1406	Q9HBZ2	Aryl hydrocarbon receptor nuclear translocator 2	Homo sapiens	78691.2	ARNT2 BHLHE1 KIAA0307	5	2.06998	1
1407	Q9HC56	Protocadherin-9	Homo sapiens	136065	PCDH9	4	1.29858	1
1408	Q9HCE1	Putative helicase MOV-10	Homo sapiens	113671	MOV10 KIAA1631	5	2.00695	1
1409	Q9HCG1	Zinc finger protein 160	Homo sapiens	94112	ZNF160 KIAA1611	1	1.60831	1
1410	Q9HCI6	E3 SUMO-protein ligase KIAA1586	Homo sapiens	89673	KIAA1586	5	2.14091	1
1411	Q9HDB5	Neurexin-3-beta	Homo sapiens	69305	NRXN3 KIAA0743	4	2.13079	1
1412	Q9HDC9	Adipocyte plasma membrane-associated protein	Homo sapiens	46480.4	APMAP C20orf3 UNQ1869/PRO4305	2	1.96476	1
1413	Q9NP72	Ras-related protein Rab-18	Homo sapiens	22977.1	RAB18	5	2.52208	1
1414	Q9NPG4	Protocadherin-12	Homo sapiens	128995	PCDH12 UNQ395/PRO731	5	3.19359	1
1415	Q9NPH2	Inositol-3-phosphate synthase 1	Homo sapiens	61067.8	ISYNA1 INO1	5	3.24101	1
1416	Q9NPH3	Interleukin-1 receptor accessory protein	Homo sapiens	65418.5	IL1RAP C3orf13 IL1R3	1	0.994528	1
1417	Q9NPH9	Interleukin-26	Homo sapiens	19842.7	IL26 AK155	1	1.90651	1
1418	Q9NQH7	Probable Xaa-Pro aminopeptidase 3	Homo sapiens	57033.6	XPNPEP3	3	2.27227	1
1419	Q9NQW7	Xaa-Pro aminopeptidase 1	Homo sapiens	69917.8	XPNPEP1 XPNPEPL XPNPEPL1	5	4.50812	1
1420	Q9NQX3	Gephyrin	Homo sapiens	79748.4	GPHN GPH KIAA1385	3	4.00681	1
1421	Q9NQZ8	Endothelial zinc finger protein induced by tumor necrosis factor alpha	Homo sapiens	54497.6	ZNF71 EZFIT	1	3.30942	1
1422	Q9NR45	Sialic acid synthase	Homo sapiens	40307.5	NANS SAS	5	3.7949	1
1423	Q9NR97	Toll-like receptor 8	Homo sapiens	119828	TLR8 UNQ249/PRO286	5	1.28386	1
1424	Q9NRN7	L-aminoadipate-semialdehyde dehydrogenase-phosphopantetheinyl transferase	Homo sapiens	35776	AASDHPPT CGI-80 HAH-P HSPC223 x0005	5	2.48331	1
1425	Q9NRV9	Heme-binding protein 1	Homo sapiens	21097.1	HEBP1 HBP	5	3.43538	1
1426	Q9NRW1	Ras-related protein Rab-6B	Homo sapiens	23461.7	RAB6B	4	4.71132	1
1427	Q9NSD9	Phenylalanine--tRNA ligase beta subunit	Homo sapiens	66115.6	FARSB FARSLB FRSB HSPC173	5	6.08763	1
1428	Q9NSI6	Bromodomain and WD repeat-containing protein 1	Homo sapiens	262936	BRWD1 C21orf107 WDR9	4	1.98902	1
1429	Q9NUB1	Acetyl-coenzyme A synthetase 2-like, mitochondrial	Homo sapiens	74856.8	ACSS1 ACAS2L KIAA1846	5	2.5591	1
1430	Q9NUK0	Muscleblind-like protein 3	Homo sapiens	38531.8	MBNL3 CHCR MBLX39 MBXL	4	2.15504	1
1431	Q9NVD7	Alpha-parvin	Homo sapiens	42243.7	PARVA MXRA2	1	2.4861	1
1432	Q9NX05	Constitutive coactivator of PPAR-gamma-like protein 2	Homo sapiens	120588	FAM120C CXorf17	3	2.1065	1
1433	Q9NX46	Poly(ADP-ribose) glycohydrolase ARH3	Homo sapiens	38946.8	ADPRHL2 ARH3	5	4.61884	1
1434	Q9NX62	Inositol monophosphatase 3	Homo sapiens	38681.4	IMPAD1 IMPA3	5	3.20124	1
1435	Q9NY97	N-acetyllactosaminide beta-1,3-N-acetylglucosaminyltransferase 2	Homo sapiens	46022	B3GNT2 B3GALT7 B3GNT1	5	2.83603	1
1436	Q9NYK5	39S ribosomal protein L39, mitochondrial	Homo sapiens	38711.8	MRPL39 C21orf92 MRPL5 RPML5 MSTP003 PRED22	1	1.03475	1
1437	Q9NZ01	Very-long-chain enoyl-CoA reductase	Homo sapiens	36034.4	TECR GPSN2 SC2	5	1.93625	1
1438	Q9NZ08	Endoplasmic reticulum aminopeptidase 1	Homo sapiens	107235	ERAP1 APPILS ARTS1 KIAA0525 UNQ584/PRO1154	4	2.17325	1
1439	Q9NZM1	Myoferlin	Homo sapiens	234709	MYOF FER1L3 KIAA1207	5	1.8772	1
1440	Q9P0V9	Septin-10	Homo sapiens	52593	SEPT10	4	1.84483	1
1441	Q9P121	Neurotrimin	Homo sapiens	37971.5	NTM IGLON2 NT UNQ297/PRO337	5	2.63219	1
1442	Q9P1G2	Putative uncharacterized protein encoded by RBM12B-AS1	Homo sapiens	11377.8	RBM12B-AS1 C8orf39 PRO1905	1	0.985376	1
1443	Q9P225	Dynein heavy chain 2, axonemal	Homo sapiens	507698	DNAH2 DNAHC2 DNHD3 KIAA1503	5	1.47888	1
1444	Q9P258	Protein RCC2	Homo sapiens	56084.5	RCC2 KIAA1470 TD60	4	2.37432	1
1445	Q9P266	Junctional protein associated with coronary artery disease	Homo sapiens	148351	JCAD KIAA1462	1	1.46133	1
1446	Q9P2D8	Protein unc-79 homolog	Homo sapiens	295327	UNC79 KIAA1409	5	2.01155	1
1447	Q9P2R7	Succinate--CoA ligase [ADP-forming] subunit beta, mitochondrial	Homo sapiens	50317.3	SUCLA2	5	2.92624	1
1448	Q9UBG0	C-type mannose receptor 2	Homo sapiens	166675	MRC2 CLEC13E ENDO180 KIAA0709 UPARAP	5	3.5684	1
1449	Q9UBR1	Beta-ureidopropionase	Homo sapiens	43166.1	UPB1 BUP1	5	2.42086	1
1450	Q9UBR4	LIM/homeobox protein Lhx3	Homo sapiens	43358	LHX3	1	2.62153	1
1451	Q9UBV4	Protein Wnt-16	Homo sapiens	40690	WNT16	4	2.23288	1
1452	Q9UBX5	Fibulin-5	Homo sapiens	50180.5	FBLN5 DANCE UNQ184/PRO210	5	4.10539	1
1453	Q9UDY6	Tripartite motif-containing protein 10	Homo sapiens	55036.7	TRIM10 RFB30 RNF9	5	2.24977	1
1454	Q9UFP1	Protein FAM198A	Homo sapiens	63637.4	FAM198A C3orf41	1	1.75219	1
1455	Q9UGM5	Fetuin-B	Homo sapiens	42055	FETUB	1	2.37817	1
1456	Q9UH99	SUN domain-containing protein 2	Homo sapiens	80311	SUN2 FRIGG KIAA0668 RAB5IP UNC84B	1	2.49681	1
1457	Q9UHI8	A disintegrin and metalloproteinase with thrombospondin motifs 1	Homo sapiens	105358	ADAMTS1 KIAA1346 METH1	5	3.29678	1
1458	Q9UHJ6	Sedoheptulokinase	Homo sapiens	51490.8	SHPK CARKL	1	1.74296	1
1459	Q9UI15	Transgelin-3	Homo sapiens	22472.7	TAGLN3 NP25	5	3.50608	1
1460	Q9UJF2	Ras GTPase-activating protein nGAP	Homo sapiens	128558	RASAL2 NGAP	3	2.2501	1
1461	Q9UJY5	RecName: Full=ADP-ribosylation factor-binding protein GGA1; AltName: Full=Gamma-adaptin-related protein 1; AltName: Full=Golgi-localized, gamma ear-containing, ARF-binding protein 1	Homo sapiens	70384	GGA1	5	2.98009	1
1462	Q9UK55	Protein Z-dependent protease inhibitor	Homo sapiens	50707	SERPINA10 ZPI UNQ707/PRO1358	5	3.13416	1
1463	Q9UKF7	Cytoplasmic phosphatidylinositol transfer protein 1	Homo sapiens	38387.5	PITPNC1	4	1.46367	1
1464	Q9UKZ9	Procollagen C-endopeptidase enhancer 2	Homo sapiens	45716.5	PCOLCE2 PCPE2 UNQ250/PRO287	5	1.76366	1
1465	Q9UL46	Proteasome activator complex subunit 2	Homo sapiens	27401.6	PSME2	5	6.2857	1
1466	Q9ULA0	Aspartyl aminopeptidase	Homo sapiens	52428.4	DNPEP ASPEP DAP	5	2.87657	1
1467	Q9ULR3	Protein phosphatase 1H	Homo sapiens	56448	PPM1H ARHCL1 KIAA1157 URCC2	5	3.84364	1
1468	Q9ULU8	Calcium-dependent secretion activator 1	Homo sapiens	152787	CADPS CAPS CAPS1 KIAA1121	5	5.35613	1
1469	Q9UM54	Unconventional myosin-VI	Homo sapiens	149691	MYO6 KIAA0389	5	2.17769	1
1470	Q9UMF0	Intercellular adhesion molecule 5	Homo sapiens	97116.4	ICAM5 TLCN TLN	5	3.02677	1
1471	Q9UN70	Protocadherin gamma-C3	Homo sapiens	101077	PCDHGC3 PCDH2	1	2.39647	1
1472	Q9UNE7	E3 ubiquitin-protein ligase CHIP	Homo sapiens	34856.2	STUB1 CHIP PP1131	4	2.93825	1
1473	Q9UNM6	26S proteasome non-ATPase regulatory subunit 13	Homo sapiens	42945.5	PSMD13	5	4.29383	1
1474	Q9UNN8	RecName: Full=Endothelial protein C receptor; AltName: Full=Activated protein C receptor; Short=APC receptor; AltName: Full=Endothelial cell protein C receptor; AltName: CD_antigen=CD201; Flags: Precursor	Homo sapiens	26671	PROCR EPCR	5	3.01207	1
1475	Q9UNP9	Peptidyl-prolyl cis-trans isomerase E	Homo sapiens	33430.8	PPIE CYP33	5	3.28445	1
1476	Q9UNS2	COP9 signalosome complex subunit 3	Homo sapiens	47873.1	COPS3 CSN3	5	4.15488	1
1477	Q9UPM8	AP-4 complex subunit epsilon-1	Homo sapiens	127287	AP4E1	5	2.71585	1
1478	Q9UPN3	Microtubule-actin cross-linking factor 1, isoforms 1/2/3/5	Homo sapiens	838308	MACF1 ABP620 ACF7 KIAA0465 KIAA1251	5	2.26562	1
1479	Q9UPT6	C-Jun-amino-terminal kinase-interacting protein 3	Homo sapiens	147457	MAPK8IP3 JIP3 KIAA1066	5	2.8465	1
1480	Q9UQ80	Proliferation-associated protein 2G4	Homo sapiens	43786.9	PA2G4 EBP1	5	3.51453	1
1481	Q9UQ88	Cyclin-dependent kinase 11A	Homo sapiens	91361.6	CDK11A CDC2L2 CDC2L3 PITSLREB	4	1.63917	1
1482	Q9UQM7	Calcium/calmodulin-dependent protein kinase type II subunit alpha	Homo sapiens	54087.7	CAMK2A CAMKA KIAA0968	5	2.67327	1
1483	Q9UQP3	Tenascin-N	Homo sapiens	144034	TNN TNW	5	3.8945	1
1484	Q9UQQ1	N-acetylated-alpha-linked acidic dipeptidase-like protein	Homo sapiens	80557.8	NAALADL1 NAALADASEL NAALADL	1	2.70046	1
1485	Q9Y224	RNA transcription, translation and transport factor protein	Homo sapiens	28068.1	C14orf166 CGI-99	5	4.58052	1
1486	Q9Y227	Ectonucleoside triphosphate diphosphohydrolase 4	Homo sapiens	70255.4	ENTPD4 KIAA0392 LALP70 LYSAL1	4	1.56814	1
1487	Q9Y263	Phospholipase A-2-activating protein	Homo sapiens	87157.1	PLAA PLAP	2	2.49566	1
1488	Q9Y265	RuvB-like 1	Homo sapiens	50228	RUVBL1 INO80H NMP238 TIP49 TIP49A	5	3.46252	1
1489	Q9Y266	Nuclear migration protein nudC	Homo sapiens	38242.9	NUDC	5	4.39933	1
1490	Q9Y2I7	1-phosphatidylinositol 3-phosphate 5-kinase	Homo sapiens	237136	PIKFYVE KIAA0981 PIP5K3	5	2.09121	1
1491	Q9Y2R2	Tyrosine-protein phosphatase non-receptor type 22	Homo sapiens	91704.8	PTPN22 PTPN8	1	2.53016	1
1492	Q9Y2V2	Calcium-regulated heat-stable protein 1	Homo sapiens	15892.1	CARHSP1	5	4.9995	1
1493	Q9Y2X3	Nucleolar protein 58	Homo sapiens	59578.2	NOP58 NOL5 NOP5 HSPC120	5	3.88924	1
1494	Q9Y305	Acyl-coenzyme A thioesterase 9, mitochondrial	Homo sapiens	49901.7	ACOT9 CGI-16	3	4.34101	1
1495	Q9Y365	START domain-containing protein 10	Homo sapiens	33048.7	STARD10 SDCCAG28 CGI-52	4	4.05149	1
1496	Q9Y3D6	Mitochondrial fission 1 protein	Homo sapiens	16937.7	FIS1 TTC11 CGI-135	5	2.9812	1
1497	Q9Y3F4	Serine-threonine kinase receptor-associated protein	Homo sapiens	38438.3	STRAP MAWD UNRIP	4	3.02722	1
1498	Q9Y3P9	Rab GTPase-activating protein 1	Homo sapiens	121737	RABGAP1 HSPC094	5	3.27142	1
1499	Q9Y3Y4	Pygopus homolog 1	Homo sapiens	45116.3	PYGO1	1	2.51229	1
1500	Q9Y4D7	Plexin-D1	Homo sapiens	212007	PLXND1 KIAA0620	5	6.17064	1
1501	Q9Y4E1	WASH complex subunit 2C	Homo sapiens	144668	FAM21C KIAA0592	1	3.88244	1
1502	Q9Y4F3	Meiosis regulator and mRNA stability factor 1	Homo sapiens	192859	MARF1 KIAA0430 LKAP	5	2.15767	1
1503	Q9Y4L1	Hypoxia up-regulated protein 1	Homo sapiens	111335	HYOU1 GRP170 ORP150	5	5.66564	1
1504	Q9Y570	Protein phosphatase methylesterase 1	Homo sapiens	42315.4	PPME1 PME1 PP2593 PRO0750	5	3.24384	1
1505	Q9Y5C1	Angiopoietin-related protein 3	Homo sapiens	53637.5	ANGPTL3 ANGPT5 UNQ153/PRO179	5	2.90885	1
1506	Q9Y5M8	Signal recognition particle receptor subunit beta	Homo sapiens	29702.2	SRPRB PSEC0230	5	2.30785	1
1507	Q9Y5P6	Mannose-1-phosphate guanyltransferase beta	Homo sapiens	39834.4	GMPPB	5	3.07234	1
1508	Q9Y5S2	Serine/threonine-protein kinase MRCK beta	Homo sapiens	194315	CDC42BPB KIAA1124	1	2.48803	1
1509	Q9Y5X9	Endothelial lipase	Homo sapiens	56794.7	LIPG UNQ387/PRO719	5	4.74744	1
1510	Q9Y600	Cysteine sulfinic acid decarboxylase	Homo sapiens	55023.3	CSAD CSD	1	4.02634	1
1511	Q9Y616	Interleukin-1 receptor-associated kinase 3	Homo sapiens	67766.7	IRAK3	5	2.07895	1
1512	Q9Y6E0	Serine/threonine-protein kinase 24	Homo sapiens	49308	STK24 MST3 STK3	5	4.32733	1
1513	Q9Y6E7	NAD-dependent protein lipoamidase sirtuin-4, mitochondrial	Homo sapiens	35187.5	SIRT4 SIR2L4	5	1.63427	1
1514	Q9Y6F1	Poly [ADP-ribose] polymerase 3	Homo sapiens	60089.1	PARP3 ADPRT3 ADPRTL3	5	3.01858	1
1515	Q9Y6N7	Roundabout homolog 1	Homo sapiens	180930	ROBO1 DUTT1	5	4.08423	1
1516	Q9Y6T7	Diacylglycerol kinase beta	Homo sapiens	90595.4	DGKB DAGK2 KIAA0718	1	2.27484	1
1517	A0A075B6S4	Immunoglobulin kappa variable 1D-17	Homo sapiens	12834.7	-	5	0	0
1518	A0M8Q6	Immunoglobulin lambda constant 7	Homo sapiens	11253.6	IGLC7	1	0	0
1519	A2A288	Probable ribonuclease ZC3H12D	Homo sapiens	58077.9	ZC3H12D C6orf95 MCPIP4 TFL	5	0	0
1520	A6NFI3	Zinc finger protein 316	Homo sapiens	108437	ZNF316	5	0	0
1521	A6NFQ2	RecName: Full=Protein FAM115C; AltName: Full=Protein FAM139A	Homo sapiens	100906	FAM115C FAM139A	3	0	0
1522	A6NGD5	Putative zinc finger and SCAN domain-containing protein 5C	Homo sapiens	55729.1	ZSCAN5C ZSCAN5CP	5	0	0
1523	A6NKP2	Putative short-chain dehydrogenase/reductase family 42E member 2	Homo sapiens	46869.3	SDR42E2	4	0	0
1524	A6NM28	Zinc finger protein 92 homolog	Homo sapiens	45791.1	ZFP92	5	0	0
1525	A8MW92	PHD finger protein 20-like protein 1	Homo sapiens	115010	PHF20L1 CGI-72	4	0	0
1526	A9Z1Z3	Fer-1-like protein 4	Homo sapiens	200980	FER1L4 C20orf124	1	0	0
1527	B4DXR9	Zinc finger protein 732	Homo sapiens	67839.4	ZNF732	1	0	0
1528	O00139	Kinesin-like protein KIF2A	Homo sapiens	79954.6	KIF2A KIF2 KNS2	5	0	0
1529	O00217	NADH dehydrogenase [ubiquinone] iron-sulfur protein 8, mitochondrial	Homo sapiens	23705.1	NDUFS8	5	0	0
1530	O00232	26S proteasome non-ATPase regulatory subunit 12	Homo sapiens	52904.4	PSMD12	4	0	0
1531	O00303	Eukaryotic translation initiation factor 3 subunit F	Homo sapiens	37563.9	EIF3F EIF3S5	2	0	0
1532	O00399	Dynactin subunit 6	Homo sapiens	20747	DCTN6 WS3	4	0	0
1533	O00408	cGMP-dependent 3',5'-cyclic phosphodiesterase	Homo sapiens	105717	PDE2A	5	0	0
1534	O00423	Echinoderm microtubule-associated protein-like 1	Homo sapiens	89860.9	EML1 EMAP1 EMAPL EMAPL1	3	0	0
1535	O00469	Procollagen-lysine,2-oxoglutarate 5-dioxygenase 2	Homo sapiens	84685.6	PLOD2	4	0	0
1536	O00483	Cytochrome c oxidase subunit NDUFA4	Homo sapiens	9369.87	NDUFA4	5	0	0
1537	O00533	Neural cell adhesion molecule L1-like protein	Homo sapiens	135072	CHL1 CALL	1	0	0
1538	O00541	Pescadillo homolog	Homo sapiens	68002.6	PES1	4	0	0
1539	O00712	Nuclear factor 1 B-type	Homo sapiens	47441.9	NFIB	1	0	0
1540	O14511	Pro-neuregulin-2, membrane-bound isoform	Homo sapiens	91678.8	NRG2 NTAK	1	0	0
1541	O14513	Nck-associated protein 5	Homo sapiens	208537	NCKAP5 ERIH NAP5	5	0	0
1542	O14545	TRAF-type zinc finger domain-containing protein 1	Homo sapiens	64841.1	TRAFD1 FLN29	5	0	0
1543	O14576	Cytoplasmic dynein 1 intermediate chain 1	Homo sapiens	72955.4	DYNC1I1 DNCI1 DNCIC1	5	0	0
1544	O14579	Coatomer subunit epsilon	Homo sapiens	34482	COPE	3	0	0
1545	O14594	Neurocan core protein	Homo sapiens	143093	NCAN CSPG3 NEUR	1	0	0
1546	O14744	Protein arginine N-methyltransferase 5	Homo sapiens	72683.9	PRMT5 HRMT1L5 IBP72 JBP1 SKB1	5	0	0
1547	O14802	DNA-directed RNA polymerase III subunit RPC1	Homo sapiens	155642	POLR3A	3	0	0
1548	O14829	Serine/threonine-protein phosphatase with EF-hands 1	Homo sapiens	75792.1	PPEF1 PPEF PPP7C	4	0	0
1549	O14908	PDZ domain-containing protein GIPC1	Homo sapiens	36049.2	GIPC1 C19orf3 GIPC RGS19IP1	2	0	0
1550	O14910	Protein lin-7 homolog A	Homo sapiens	25996.7	LIN7A MALS1 VELI1	1	0	0
1551	O14964	Hepatocyte growth factor-regulated tyrosine kinase substrate	Homo sapiens	86192	HGS HRS	5	0	0
1552	O14983	Sarcoplasmic/endoplasmic reticulum calcium ATPase 1	Homo sapiens	110253	ATP2A1	2	0	0
1553	O15040	Tectonin beta-propeller repeat-containing protein 2	Homo sapiens	153848	TECPR2 KIAA0297 KIAA0329	5	0	0
1554	O15123	Angiopoietin-2	Homo sapiens	56919.2	ANGPT2	1	0	0
1555	O15146	Muscle, skeletal receptor tyrosine-protein kinase	Homo sapiens	97056.3	MUSK	4	0	0
1556	O15230	Laminin subunit alpha-5	Homo sapiens	399737	LAMA5 KIAA0533 KIAA1907	4	0	0
1557	O15372	Eukaryotic translation initiation factor 3 subunit H	Homo sapiens	39930.3	EIF3H EIF3S3	5	0	0
1558	O15519	CASP8 and FADD-like apoptosis regulator	Homo sapiens	55344.1	CFLAR CASH CASP8AP1 CLARP MRIT	5	0	0
1559	O43237	Cytoplasmic dynein 1 light intermediate chain 2	Homo sapiens	54099.3	DYNC1LI2 DNCLI2 LIC2	3	0	0
1560	O43252	Bifunctional 3'-phosphoadenosine 5'-phosphosulfate synthase 1	Homo sapiens	70833.2	PAPSS1 ATPSK1 PAPSS	4	0	0
1561	O43395	U4/U6 small nuclear ribonucleoprotein Prp3	Homo sapiens	77529	PRPF3 HPRP3 PRP3	1	0	0
1562	O43414	ERI1 exoribonuclease 3	Homo sapiens	37238.2	ERI3 PINT1 PRNPIP PRNPIP1	1	0	0
1563	O43432	Eukaryotic translation initiation factor 4 gamma 3	Homo sapiens	176652	EIF4G3	4	0	0
1564	O43451	Maltase-glucoamylase, intestinal	Homo sapiens	209852	MGAM MGA MGAML	3	0	0
1565	O43566	Regulator of G-protein signaling 14	Homo sapiens	61447	RGS14	5	0	0
1566	O43617	Trafficking protein particle complex subunit 3	Homo sapiens	20274.1	TRAPPC3 BET3 CDABP0066	1	0	0
1567	O43684	Mitotic checkpoint protein BUB3	Homo sapiens	37154.8	BUB3	3	0	0
1568	O43692	Peptidase inhibitor 15	Homo sapiens	29065.3	PI15 CRISP8 P25TI	3	0	0
1569	O43747	AP-1 complex subunit gamma-1	Homo sapiens	91351.5	AP1G1 ADTG CLAPG1	4	0	0
1570	O43759	Synaptogyrin-1	Homo sapiens	25455.6	SYNGR1	3	0	0
1571	O43790	Keratin, type II cuticular Hb6	Homo sapiens	53500.6	KRT86 KRTHB6	5	0	0
1572	O43815	Striatin	Homo sapiens	86132.1	STRN	1	0	0
1573	O60241	Adhesion G protein-coupled receptor B2	Homo sapiens	172656	BAI2	3	0	0
1574	O60256	Phosphoribosyl pyrophosphate synthase-associated protein 2	Homo sapiens	40925.8	PRPSAP2	1	0	0
1575	O60306	Intron-binding protein aquarius	Homo sapiens	171295	AQR KIAA0560	4	0	0
1576	O60391	RecName: Full=Glutamate receptor ionotropic, NMDA 3B; Short=GluN3B; AltName: Full=N-methyl-D-aspartate receptor subtype 3B; Short=NMDAR3B; Short=NR3B; Flags: Precursor	Homo sapiens	112992	GRIN3B	3	0	0
1577	O60443	Gasdermin-E	Homo sapiens	54555	DFNA5 ICERE1	4	0	0
1578	O60512	RecName: Full=Beta-1,4-galactosyltransferase 3; Short=Beta-1,4-GalTase 3; Short=Beta4Gal-T3; Short=b4Gal-T3; EC=2.4.1.-; AltName: Full=UDP-Gal:beta-GlcNAc beta-1,4-galactosyltransferase 3; AltName: Full=UDP-galactose:beta-N-acetylglucosamine beta-1,4	Homo sapiens	43928	B4GALT3	4	0	0
1579	O60524	Nuclear export mediator factor NEMF	Homo sapiens	122954	NEMF SDCCAG1	4	0	0
1580	O60551	Glycylpeptide N-tetradecanoyltransferase 2	Homo sapiens	56980.2	NMT2	5	0	0
1581	O60687	Sushi repeat-containing protein SRPX2	Homo sapiens	52971.9	SRPX2 SRPUL	2	0	0
1582	O60739	RecName: Full=Eukaryotic translation initiation factor 1b; Short=eIF1b; AltName: Full=Protein translation factor SUI1 homolog GC20	Homo sapiens	12824	EIF1B	3	0	0
1583	O60879	Protein diaphanous homolog 2	Homo sapiens	125569	DIAPH2 DIA	5	0	0
1584	O60884	DnaJ homolog subfamily A member 2	Homo sapiens	45745.6	DNAJA2 CPR3 HIRIP4	5	0	0
1585	O60936	RecName: Full=Nucleolar protein 3; AltName: Full=Apoptosis repressor with CARD; AltName: Full=Muscle-enriched cytoplasmic protein; Short=Myp; AltName: Full=Nucleolar protein of 30 kDa; Short=Nop30	Homo sapiens	22629	NOL3 ARC NOP	4	0	0
1586	O75146	Huntingtin-interacting protein 1-related protein	Homo sapiens	119388	HIP1R HIP12 KIAA0655	3	0	0
1587	O75153	Clustered mitochondria protein homolog	Homo sapiens	146670	CLUH KIAA0664	1	0	0
1588	O75179	Ankyrin repeat domain-containing protein 17	Homo sapiens	274258	ANKRD17 GTAR KIAA0697	2	0	0
1589	O75204	Transmembrane protein 127	Homo sapiens	25841.8	TMEM127	5	0	0
1590	O75223	Gamma-glutamylcyclotransferase	Homo sapiens	21007.7	GGCT C7orf24 CRF21	5	0	0
1591	O75306	NADH dehydrogenase [ubiquinone] iron-sulfur protein 2, mitochondrial	Homo sapiens	52545.7	NDUFS2	3	0	0
1592	O75323	Protein NipSnap homolog 2	Homo sapiens	33742.6	NIPSNAP2 GBAS	4	0	0
1593	O75325	Leucine-rich repeat neuronal protein 2	Homo sapiens	78858.8	LRRN2 GAC1 LRRN5 UNQ256/PRO293	3	0	0
1594	O75436	Vacuolar protein sorting-associated protein 26A	Homo sapiens	38169.9	VPS26A VPS26	4	0	0
1595	O75475	PC4 and SFRS1-interacting protein	Homo sapiens	60103.3	PSIP1 DFS70 LEDGF PSIP2	1	0	0
1596	O75494	Serine/arginine-rich splicing factor 10	Homo sapiens	31300.6	SRSF10 FUSIP1 FUSIP2 SFRS13A TASR	2	0	0
1597	O75533	Splicing factor 3B subunit 1	Homo sapiens	145830	SF3B1 SAP155	4	0	0
1598	O75534	Cold shock domain-containing protein E1	Homo sapiens	88884.7	CSDE1 D1S155E KIAA0885 NRU UNR	1	0	0
1599	O75556	Mammaglobin-B	Homo sapiens	10883.8	SCGB2A1 LIPHC MGB2 UGB3	5	0	0
1600	O75558	Syntaxin-11	Homo sapiens	33195.8	STX11	2	0	0
1601	O75746	Calcium-binding mitochondrial carrier protein Aralar1	Homo sapiens	74761.9	SLC25A12 ARALAR1	1	0	0
1602	O75787	Renin receptor	Homo sapiens	39008	ATP6AP2 ATP6IP2 CAPER ELDF10 HT028 MSTP009 PSEC0072	5	0	0
1603	O75843	AP-1 complex subunit gamma-like 2	Homo sapiens	87116.6	AP1G2	5	0	0
1604	O75899	Gamma-aminobutyric acid type B receptor subunit 2	Homo sapiens	105822	GABBR2 GPR51 GPRC3B	5	0	0
1605	O75923	Dysferlin	Homo sapiens	237295	DYSF FER1L1	5	0	0
1606	O76000	Putative olfactory receptor 2B3	Homo sapiens	35542.5	OR2B3 OR2B3P	4	0	0
1607	O76001	Olfactory receptor 2J3	Homo sapiens	34950.4	OR2J3	4	0	0
1608	O76024	Wolframin	Homo sapiens	100292	WFS1	4	0	0
1609	O76094	Signal recognition particle subunit SRP72	Homo sapiens	74606.2	SRP72	1	0	0
1610	O94763	Unconventional prefoldin RPB5 interactor 1	Homo sapiens	59832.3	URI1 C19orf2 NNX3 PPP1R19 RMP URI	5	0	0
1611	O94832	Unconventional myosin-Id	Homo sapiens	116202	MYO1D KIAA0727	2	0	0
1612	O94910	Adhesion G protein-coupled receptor L1	Homo sapiens	162717	LPHN1 KIAA0821 LEC2	5	0	0
1613	O94915	Protein furry homolog-like	Homo sapiens	339598	FRYL AF4P12 KIAA0826	5	0	0
1614	O94972	E3 ubiquitin-protein ligase TRIM37	Homo sapiens	107906	TRIM37 KIAA0898 MUL POB1	5	0	0
1615	O95084	Serine protease 23	Homo sapiens	43001.3	PRSS23 ZSIG13 UNQ270/PRO307	5	0	0
1616	O95155	Ubiquitin conjugation factor E4 B	Homo sapiens	146185	UBE4B HDNB1 KIAA0684 UFD2	5	0	0
1617	O95299	NADH dehydrogenase [ubiquinone] 1 alpha subcomplex subunit 10, mitochondrial	Homo sapiens	40750.6	NDUFA10	2	0	0
1618	O95319	CUGBP Elav-like family member 2	Homo sapiens	54284.8	CELF2 BRUNOL3 CUGBP2 ETR3 NAPOR	4	0	0
1619	O95455	dTDP-D-glucose 4,6-dehydratase	Homo sapiens	40213.9	TGDS	3	0	0
1620	O95477	ATP-binding cassette sub-family A member 1	Homo sapiens	254302	ABCA1 ABC1 CERP	4	0	0
1621	O95479	GDH/6PGL endoplasmic bifunctional protein	Homo sapiens	88892.7	H6PD GDH	1	0	0
1622	O95620	tRNA-dihydrouridine(20a/20b) synthase [NAD(P)+]-like	Homo sapiens	35816.5	DUS4L	1	0	0
1623	O95670	V-type proton ATPase subunit G 2	Homo sapiens	13604.3	ATP6V1G2 ATP6G ATP6G2 NG38	2	0	0
1624	O95714	E3 ubiquitin-protein ligase HERC2	Homo sapiens	527228	HERC2	5	0	0
1625	O95789	Zinc finger MYM-type protein 6	Homo sapiens	148089	ZMYM6 Buster2 KIAA1353 ZNF258	3	0	0
1626	O95819	Mitogen-activated protein kinase kinase kinase kinase 4	Homo sapiens	142101	MAP4K4 HGK KIAA0687 NIK	5	0	0
1627	O95831	Apoptosis-inducing factor 1, mitochondrial	Homo sapiens	66900.6	AIFM1 AIF PDCD8	3	0	0
1628	P00325	Alcohol dehydrogenase 1B	Homo sapiens	39854.5	ADH1B ADH2	5	0	0
1629	P00395	Cytochrome c oxidase subunit 1	Homo sapiens	57041.4	MT-CO1 COI COXI MTCO1	4	0	0
1630	P00533	Epidermal growth factor receptor	Homo sapiens	134277	EGFR ERBB ERBB1 HER1	1	0	0
1631	P00739	Haptoglobin-related protein	Homo sapiens	39029.6	HPR	2	0	0
1632	P00918	Carbonic anhydrase 2	Homo sapiens	29246.1	CA2	5	0	0
1633	P01011	Alpha-1-antichymotrypsin	Homo sapiens	47650.9	SERPINA3 AACT GIG24 GIG25	1	0	0
1634	P01033	Metalloproteinase inhibitor 1	Homo sapiens	23170.9	TIMP1 CLGI TIMP	3	0	0
1635	P01222	Thyrotropin subunit beta	Homo sapiens	15639.3	TSHB	2	0	0
1636	P01375	Tumor necrosis factor	Homo sapiens	25644.4	TNF TNFA TNFSF2	3	0	0
1637	P02458	Collagen alpha-1(II) chain	Homo sapiens	141785	COL2A1	4	0	0
1638	P02462	Collagen alpha-1(IV) chain	Homo sapiens	160615	COL4A1	5	0	0
1639	P03952	Plasma kallikrein	Homo sapiens	71369.7	KLKB1 KLK3	5	0	0
1640	P04040	Catalase	Homo sapiens	59756.2	CAT	1	0	0
1641	P04196	Histidine-rich glycoprotein	Homo sapiens	59578.4	HRG	2	0	0
1642	P04216	Thy-1 membrane glycoprotein	Homo sapiens	17934.7	THY1	5	0	0
1643	P05026	Sodium/potassium-transporting ATPase subunit beta-1	Homo sapiens	35061.3	ATP1B1 ATP1B	4	0	0
1644	P05067	Amyloid-beta A4 protein	Homo sapiens	86943.3	APP A4 AD1	3	0	0
1645	P05106	Integrin beta-3	Homo sapiens	87057.9	ITGB3 GP3A	2	0	0
1646	P05165	Propionyl-CoA carboxylase alpha chain, mitochondrial	Homo sapiens	80059	PCCA	5	0	0
1647	P05186	Alkaline phosphatase, tissue-nonspecific isozyme	Homo sapiens	57304.8	ALPL	1	0	0
1648	P05387	60S acidic ribosomal protein P2	Homo sapiens	11664.9	RPLP2 D11S2243E RPP2	5	0	0
1649	P05423	RecName: Full=DNA-directed RNA polymerase III subunit RPC4; Short=RNA polymerase III subunit C4; AltName: Full=DNA-directed RNA polymerase III subunit D; AltName: Full=Protein BN51; AltName: Full=RNA polymerase III 47 kDa subunit; AltName: Full=RPC53	Homo sapiens	44396	POLR3D BN51 BN51T	2	0	0
1650	P05455	Lupus La protein	Homo sapiens	46837.1	SSB	3	0	0
1651	P05771	Protein kinase C beta type	Homo sapiens	76869	PRKCB PKCB PRKCB1	5	0	0
1652	P05981	Serine protease hepsin	Homo sapiens	45011.4	HPN TMPRSS1	3	0	0
1653	P06729	T-cell surface antigen CD2	Homo sapiens	39448.2	CD2 SRBC	4	0	0
1654	P06730	Eukaryotic translation initiation factor 4E	Homo sapiens	25097.3	EIF4E EIF4EL1 EIF4F	1	0	0
1655	P06756	Integrin alpha-V	Homo sapiens	116038	ITGAV MSK8 VNRA VTNR	1	0	0
1656	P06870	RecName: Full=Kallikrein-1; EC=3.4.21.35; AltName: Full=Kidney/pancreas/salivary gland kallikrein; AltName: Full=Tissue kallikrein; Flags: Precursor	Homo sapiens	28890	KLK1	1	0	0
1657	P07910	Heterogeneous nuclear ribonucleoproteins C1/C2	Homo sapiens	33670	HNRNPC HNRPC	5	0	0
1658	P08174	Complement decay-accelerating factor	Homo sapiens	41400.1	CD55 CR DAF	1	0	0
1659	P08195	4F2 cell-surface antigen heavy chain	Homo sapiens	67994	SLC3A2 MDU1	3	0	0
1660	P08243	Asparagine synthetase [glutamine-hydrolyzing]	Homo sapiens	64369.9	ASNS TS11	1	0	0
1661	P08574	Cytochrome c1, heme protein, mitochondrial	Homo sapiens	35422	CYC1	5	0	0
1662	P08922	Proto-oncogene tyrosine-protein kinase ROS	Homo sapiens	263915	ROS1 MCF3 ROS	1	0	0
1663	P09110	3-ketoacyl-CoA thiolase, peroxisomal	Homo sapiens	44292	ACAA1 ACAA PTHIO	5	0	0
1664	P09486	SPARC	Homo sapiens	34632.2	SPARC ON	3	0	0
1665	P09525	Annexin A4	Homo sapiens	35882.7	ANXA4 ANX4	2	0	0
1666	P09601	Heme oxygenase 1	Homo sapiens	32818.6	HMOX1 HO HO1	3	0	0
1667	P09661	U2 small nuclear ribonucleoprotein A'	Homo sapiens	28415.6	SNRPA1	1	0	0
1668	P0C7N5	Olfactory receptor 8U9	Homo sapiens	35053.9	OR8U9	2	0	0
1669	P0C7T7	Putative uncharacterized protein FRMD6-AS1	Homo sapiens	38798.8	FRMD6-AS1 C14orf82	4	0	0
1670	P10114	Ras-related protein Rap-2a	Homo sapiens	20615.5	RAP2A	4	0	0
1671	P10155	60 kDa SS-A/Ro ribonucleoprotein	Homo sapiens	60670.6	TROVE2 RO60 SSA2	1	0	0
1672	P10909	Clusterin	Homo sapiens	52494.6	CLU APOJ CLI KUB1 AAG4	3	0	0
1673	P11182	Lipoamide acyltransferase component of branched-chain alpha-keto acid dehydrogenase complex, mitochondrial	Homo sapiens	53487.1	DBT BCATE2	5	0	0
1674	P11233	Ras-related protein Ral-A	Homo sapiens	23566.8	RALA RAL	5	0	0
1675	P11279	Lysosome-associated membrane glycoprotein 1	Homo sapiens	44882.4	LAMP1	2	0	0
1676	P12004	Proliferating cell nuclear antigen	Homo sapiens	28768.8	PCNA	4	0	0
1677	P12110	Collagen alpha-2(VI) chain	Homo sapiens	108579	COL6A2	5	0	0
1678	P12429	Annexin A3	Homo sapiens	36375.3	ANXA3 ANX3	3	0	0
1679	P12821	Angiotensin-converting enzyme	Homo sapiens	149715	ACE DCP DCP1	1	0	0
1680	P13598	Intercellular adhesion molecule 2	Homo sapiens	30654.3	ICAM2	5	0	0
1681	P13798	Acylamino-acid-releasing enzyme	Homo sapiens	81224.6	APEH D3F15S2 D3S48E DNF15S2	3	0	0
1682	P13928	Annexin A8	Homo sapiens	36881	ANXA8 ANX8	5	0	0
1683	P14415	Sodium/potassium-transporting ATPase subunit beta-2	Homo sapiens	33367.1	ATP1B2	1	0	0
1684	P14652	Homeobox protein Hox-B2	Homo sapiens	37913.8	HOXB2 HOX2H	1	0	0
1685	P14780	Matrix metalloproteinase-9	Homo sapiens	78458.3	MMP9 CLG4B	5	0	0
1686	P15090	Fatty acid-binding protein, adipocyte	Homo sapiens	14718.9	FABP4	1	0	0
1687	P15559	NAD(P)H dehydrogenase [quinone] 1	Homo sapiens	30867.7	NQO1 DIA4 NMOR1	1	0	0
1688	P15924	Desmoplakin	Homo sapiens	331774	DSP	1	0	0
1689	P15927	Replication protein A 32 kDa subunit	Homo sapiens	29246.9	RPA2 REPA2 RPA32 RPA34	4	0	0
1690	P16070	CD44 antigen	Homo sapiens	81537.6	CD44 LHR MDU2 MDU3 MIC4	1	0	0
1691	P16615	Sarcoplasmic/endoplasmic reticulum calcium ATPase 2	Homo sapiens	114757	ATP2A2 ATP2B	2	0	0
1692	P16930	Fumarylacetoacetase	Homo sapiens	46374.3	FAH	4	0	0
1693	P17014	Zinc finger protein 12	Homo sapiens	81201.6	ZNF12 GIOT3 KOX3 ZNF325	5	0	0
1694	P17022	Zinc finger protein 18	Homo sapiens	62288	ZNF18 HDSG1 KOX11 ZKSCAN6 ZNF535	3	0	0
1695	P17812	CTP synthase 1	Homo sapiens	66690.4	CTPS1 CTPS	5	0	0
1696	P17844	Probable ATP-dependent RNA helicase DDX5	Homo sapiens	69148.1	DDX5 G17P1 HELR HLR1	5	0	0
1697	P17931	Galectin-3	Homo sapiens	26152.3	LGALS3 MAC2	5	0	0
1698	P17980	26S proteasome regulatory subunit 6A	Homo sapiens	49203.6	PSMC3 TBP1	5	0	0
1699	P18084	Integrin beta-5	Homo sapiens	88054.2	ITGB5	1	0	0
1700	P18433	Receptor-type tyrosine-protein phosphatase alpha	Homo sapiens	90600	PTPRA PTPA PTPRL2	3	0	0
1701	P18440	Arylamine N-acetyltransferase 1	Homo sapiens	33898.7	NAT1 AAC1	4	0	0
1702	P18621	60S ribosomal protein L17	Homo sapiens	21397	RPL17	5	0	0
1703	P19623	Spermidine synthase	Homo sapiens	33824.7	SRM SPS1 SRML1	4	0	0
1704	P19634	Sodium/hydrogen exchanger 1	Homo sapiens	90763	SLC9A1 APNH1 NHE1	5	0	0
1705	P20020	Plasma membrane calcium-transporting ATPase 1	Homo sapiens	138755	ATP2B1 PMCA1	4	0	0
1706	P20810	Calpastatin	Homo sapiens	76572.9	CAST	5	0	0
1707	P20839	Inosine-5'-monophosphate dehydrogenase 1	Homo sapiens	55405.8	IMPDH1 IMPD1	1	0	0
1708	P20929	Nebulin	Homo sapiens	772915	NEB	3	0	0
1709	P20936	Ras GTPase-activating protein 1	Homo sapiens	116403	RASA1 GAP RASA	1	0	0
1710	P21359	Neurofibromin	Homo sapiens	319372	NF1	5	0	0
1711	P21589	5'-nucleotidase	Homo sapiens	63367.8	NT5E NT5 NTE	4	0	0
1712	P21912	Succinate dehydrogenase [ubiquinone] iron-sulfur subunit, mitochondrial	Homo sapiens	31629.7	SDHB SDH SDH1	2	0	0
1713	P22059	Oxysterol-binding protein 1	Homo sapiens	89420.6	OSBP OSBP1	5	0	0
1714	P22087	rRNA 2'-O-methyltransferase fibrillarin	Homo sapiens	33784.2	FBL FIB1 FLRN	4	0	0
1715	P22090	40S ribosomal protein S4, Y isoform 1	Homo sapiens	29455.6	RPS4Y1 RPS4Y PRO2646	3	0	0
1716	P23467	Receptor-type tyrosine-protein phosphatase beta	Homo sapiens	224301	PTPRB PTPB	1	0	0
1717	P23470	Receptor-type tyrosine-protein phosphatase gamma	Homo sapiens	162004	PTPRG PTPG	2	0	0
1718	P23515	Oligodendrocyte-myelin glycoprotein	Homo sapiens	49608	OMG OMGP	1	0	0
1719	P23946	Chymase	Homo sapiens	27324.8	CMA1 CYH CYM	5	0	0
1720	P24534	Elongation factor 1-beta	Homo sapiens	24763.7	EEF1B2 EEF1B EF1B	2	0	0
1721	P24539	ATP synthase F(0) complex subunit B1, mitochondrial	Homo sapiens	28908.6	ATP5F1	5	0	0
1722	P25325	3-mercaptopyruvate sulfurtransferase	Homo sapiens	33178.5	MPST TST2	5	0	0
1723	P26583	High mobility group protein B2	Homo sapiens	24033.8	HMGB2 HMG2	2	0	0
1724	P27105	Erythrocyte band 7 integral membrane protein	Homo sapiens	31730.8	STOM BND7 EPB72	5	0	0
1725	P27694	Replication protein A 70 kDa DNA-binding subunit	Homo sapiens	68138.2	RPA1 REPA1 RPA70	3	0	0
1726	P27708	CAD protein	Homo sapiens	242984	CAD	3	0	0
1727	P27986	Phosphatidylinositol 3-kinase regulatory subunit alpha	Homo sapiens	83598.4	PIK3R1 GRB1	3	0	0
1728	P28221	5-hydroxytryptamine receptor 1D	Homo sapiens	41907	HTR1D HTR1DA HTRL	5	0	0
1729	P28476	Gamma-aminobutyric acid receptor subunit rho-2	Homo sapiens	54150.9	GABRR2	5	0	0
1730	P29279	Connective tissue growth factor	Homo sapiens	38091.4	CTGF CCN2 HCS24 IGFBP8	2	0	0
1731	P29400	Collagen alpha-5(IV) chain	Homo sapiens	161044	COL4A5	5	0	0
1732	P29474	Nitric oxide synthase, endothelial	Homo sapiens	133289	NOS3	4	0	0
1733	P29992	Guanine nucleotide-binding protein subunit alpha-11	Homo sapiens	42123.4	GNA11 GA11	5	0	0
1734	P30039	Phenazine biosynthesis-like domain-containing protein	Homo sapiens	31785.3	PBLD MAWBP	5	0	0
1735	P30419	Glycylpeptide N-tetradecanoyltransferase 1	Homo sapiens	56806.2	NMT1 NMT	3	0	0
1736	P30520	Adenylosuccinate synthetase isozyme 2	Homo sapiens	50097.4	ADSS ADSS2	3	0	0
1737	P30825	High affinity cationic amino acid transporter 1	Homo sapiens	67638.4	SLC7A1 ATRC1 ERR REC1L	4	0	0
1738	P30876	DNA-directed RNA polymerase II subunit RPB2	Homo sapiens	133897	POLR2B	2	0	0
1739	P31327	Carbamoyl-phosphate synthase [ammonia], mitochondrial	Homo sapiens	164940	CPS1	3	0	0
1740	P31644	Gamma-aminobutyric acid receptor subunit alpha-5	Homo sapiens	52146.1	GABRA5	5	0	0
1741	P31937	3-hydroxyisobutyrate dehydrogenase, mitochondrial	Homo sapiens	35328.9	HIBADH	2	0	0
1742	P31949	Protein S100-A11	Homo sapiens	11740.5	S100A11 MLN70 S100C	1	0	0
1743	P32322	Pyrroline-5-carboxylate reductase 1, mitochondrial	Homo sapiens	33360.6	PYCR1	3	0	0
1744	P33316	Deoxyuridine 5'-triphosphate nucleotidohydrolase, mitochondrial	Homo sapiens	26563.3	DUT	5	0	0
1745	P34896	Serine hydroxymethyltransferase, cytosolic	Homo sapiens	53082.6	SHMT1	5	0	0
1746	P35212	Gap junction alpha-4 protein	Homo sapiens	37414.2	GJA4	3	0	0
1747	P35268	60S ribosomal protein L22	Homo sapiens	14787	RPL22	1	0	0
1748	P35555	Fibrillin-1	Homo sapiens	312238	FBN1 FBN	5	0	0
1749	P35613	Basigin	Homo sapiens	42200.4	BSG UNQ6505/PRO21383	1	0	0
1750	P35998	26S proteasome regulatory subunit 7	Homo sapiens	48633.9	PSMC2 MSS1	1	0	0
1751	P36405	ADP-ribosylation factor-like protein 3	Homo sapiens	20455.5	ARL3 ARFL3	3	0	0
1752	P38398	Breast cancer type 1 susceptibility protein	Homo sapiens	207721	BRCA1 RNF53	5	0	0
1753	P40394	Alcohol dehydrogenase class 4 mu/sigma chain	Homo sapiens	41481.3	ADH7	5	0	0
1754	P40616	ADP-ribosylation factor-like protein 1	Homo sapiens	20417.5	ARL1	3	0	0
1755	P40763	Signal transducer and activator of transcription 3	Homo sapiens	88067.8	STAT3 APRF	4	0	0
1756	P42224	Signal transducer and activator of transcription 1-alpha/beta	Homo sapiens	87334.8	STAT1	5	0	0
1757	P42336	Phosphatidylinositol 4,5-bisphosphate 3-kinase catalytic subunit alpha isoform	Homo sapiens	124284	PIK3CA	3	0	0
1758	P42345	Serine/threonine-protein kinase mTOR	Homo sapiens	288892	MTOR FRAP FRAP1 FRAP2 RAFT1 RAPT1	2	0	0
1759	P42357	Histidine ammonia-lyase	Homo sapiens	72697.6	HAL HIS	5	0	0
1760	P42858	Huntingtin	Homo sapiens	347603	HTT HD IT15	3	0	0
1761	P42892	Endothelin-converting enzyme 1	Homo sapiens	87163.7	ECE1	5	0	0
1762	P43004	Excitatory amino acid transporter 2	Homo sapiens	62104.3	SLC1A2 EAAT2 GLT1	5	0	0
1763	P43155	Carnitine O-acetyltransferase	Homo sapiens	70857.7	CRAT CAT1	3	0	0
1764	P43304	Glycerol-3-phosphate dehydrogenase, mitochondrial	Homo sapiens	80852.8	GPD2	5	0	0
1765	P43365	RecName: Full=Melanoma-associated antigen 12; AltName: Full=Cancer/testis antigen 1.12; Short=CT1.12; AltName: Full=MAGE-12 antigen; AltName: Full=MAGE12F antigen	Homo sapiens	34836	MAGEA12 MAGE12	4	0	0
1766	P43630	Killer cell immunoglobulin-like receptor 3DL2	Homo sapiens	50230.3	KIR3DL2 CD158K NKAT4	5	0	0
1767	P43897	Elongation factor Ts, mitochondrial	Homo sapiens	35390.7	TSFM	5	0	0
1768	P46060	Ran GTPase-activating protein 1	Homo sapiens	63542	RANGAP1 KIAA1835 SD	4	0	0
1769	P46379	Large proline-rich protein BAG6	Homo sapiens	119409	BAG6 BAT3 G3	3	0	0
1770	P46781	40S ribosomal protein S9	Homo sapiens	22591.4	RPS9	4	0	0
1771	P46782	40S ribosomal protein S5	Homo sapiens	22876.4	RPS5	3	0	0
1772	P46783	40S ribosomal protein S10	Homo sapiens	18897.8	RPS10	4	0	0
1773	P48163	NADP-dependent malic enzyme	Homo sapiens	64149.7	ME1	1	0	0
1774	P48357	Leptin receptor	Homo sapiens	132494	LEPR DB OBR	4	0	0
1775	P48426	Phosphatidylinositol 5-phosphate 4-kinase type-2 alpha	Homo sapiens	46224.6	PIP4K2A PIP5K2 PIP5K2A	4	0	0
1776	P48739	Phosphatidylinositol transfer protein beta isoform	Homo sapiens	31540.1	PITPNB	2	0	0
1777	P48751	Anion exchange protein 3	Homo sapiens	135791	SLC4A3 AE3	2	0	0
1778	P49257	Protein ERGIC-53	Homo sapiens	57549	LMAN1 ERGIC53 F5F8D	2	0	0
1779	P49588	Alanine--tRNA ligase, cytoplasmic	Homo sapiens	106810	AARS	1	0	0
1780	P49589	Cysteine--tRNA ligase, cytoplasmic	Homo sapiens	85473.4	CARS	5	0	0
1781	P49753	Acyl-coenzyme A thioesterase 2, mitochondrial	Homo sapiens	53218.5	ACOT2 PTE2 PTE2A	2	0	0
1782	P49821	NADH dehydrogenase [ubiquinone] flavoprotein 1, mitochondrial	Homo sapiens	50817.1	NDUFV1 UQOR1	4	0	0
1783	P49840	Glycogen synthase kinase-3 alpha	Homo sapiens	50980.8	GSK3A	5	0	0
1784	P49842	Serine/threonine-protein kinase 19	Homo sapiens	40915.9	STK19 G11 RP1	5	0	0
1785	P50549	ETS translocation variant 1	Homo sapiens	55130.9	ETV1 ER81	5	0	0
1786	P50579	Methionine aminopeptidase 2	Homo sapiens	52891.6	METAP2 MNPEP P67EIF2	5	0	0
1787	P50750	RecName: Full=Cyclin-dependent kinase 9; EC=2.7.11.22; EC=2.7.11.23; AltName: Full=C-2K; AltName: Full=Cell division cycle 2-like protein kinase 4; AltName: Full=Cell division protein kinase 9; AltName: Full=Serine/threonine-protein kinase PITALRE; A	Homo sapiens	42778	CDK9 CDC2L4 TAK	4	0	0
1788	P50851	Lipopolysaccharide-responsive and beige-like anchor protein	Homo sapiens	319108	LRBA BGL CDC4L LBA	1	0	0
1789	P50993	Sodium/potassium-transporting ATPase subunit alpha-2	Homo sapiens	112265	ATP1A2 KIAA0778	5	0	0
1790	P50995	Annexin A11	Homo sapiens	54389.7	ANXA11 ANX11	4	0	0
1791	P51571	Translocon-associated protein subunit delta	Homo sapiens	18998.6	SSR4 TRAPD	1	0	0
1792	P51659	Peroxisomal multifunctional enzyme type 2	Homo sapiens	79686.4	HSD17B4 EDH17B4 SDR8C1	4	0	0
1793	P51686	C-C chemokine receptor type 9	Homo sapiens	42015.8	CCR9 GPR28	5	0	0
1794	P51858	Hepatoma-derived growth factor	Homo sapiens	26788.3	HDGF HMG1L2	3	0	0
1795	P52701	DNA mismatch repair protein Msh6	Homo sapiens	152786	MSH6 GTBP	5	0	0
1796	P53582	Methionine aminopeptidase 1	Homo sapiens	43215.2	METAP1 KIAA0094	2	0	0
1797	P53602	Diphosphomevalonate decarboxylase	Homo sapiens	43404.6	MVD MPD	1	0	0
1798	P53677	AP-3 complex subunit mu-2	Homo sapiens	46977.3	AP3M2	5	0	0
1799	P53779	Mitogen-activated protein kinase 10	Homo sapiens	52585.5	MAPK10 JNK3 JNK3A PRKM10 SAPK1B	5	0	0
1800	P54687	Branched-chain-amino-acid aminotransferase, cytosolic	Homo sapiens	42966.2	BCAT1 BCT1 ECA39	4	0	0
1801	P54709	Sodium/potassium-transporting ATPase subunit beta-3	Homo sapiens	31512.6	ATP1B3	3	0	0
1802	P54727	UV excision repair protein RAD23 homolog B	Homo sapiens	43171.2	RAD23B	1	0	0
1803	P54802	Alpha-N-acetylglucosaminidase	Homo sapiens	82265.7	NAGLU UFHSD1	3	0	0
1804	P54886	Delta-1-pyrroline-5-carboxylate synthase	Homo sapiens	87302.3	ALDH18A1 GSAS P5CS PYCS	5	0	0
1805	P55039	Developmentally-regulated GTP-binding protein 2	Homo sapiens	40746.5	DRG2	3	0	0
1806	P55083	Microfibril-associated glycoprotein 4	Homo sapiens	28648.2	MFAP4	5	0	0
1807	P55160	Nck-associated protein 1-like	Homo sapiens	128153	NCKAP1L HEM1	1	0	0
1808	P55327	Tumor protein D52	Homo sapiens	24327	TPD52	1	0	0
1809	P55884	Eukaryotic translation initiation factor 3 subunit B	Homo sapiens	92481.6	EIF3B EIF3S9	5	0	0
1810	P56134	ATP synthase subunit f, mitochondrial	Homo sapiens	10917.9	ATP5MF ATP5J2 ATP5JL	3	0	0
1811	P56545	C-terminal-binding protein 2	Homo sapiens	48944.9	CTBP2	5	0	0
1812	P56557	Transmembrane protein 50B	Homo sapiens	17935.8	TMEM50B C21orf4 UNQ167/PRO193	2	0	0
1813	P56706	Protein Wnt-7b	Homo sapiens	39327.2	WNT7B	1	0	0
1814	P56715	Oxygen-regulated protein 1	Homo sapiens	240661	RP1 ORP1	1	0	0
1815	P57764	Gasdermin-D	Homo sapiens	52801.1	GSDMD DFNA5L GSDMDC1 FKSG10	5	0	0
1816	P57772	Selenocysteine-specific elongation factor	Homo sapiens	65304.7	EEFSEC SELB	5	0	0
1817	P58317	Zinc finger protein 121	Homo sapiens	44694.4	ZNF121 ZNF20	2	0	0
1818	P59103	RecName: Full=D-amino acid oxidase activator; AltName: Full=Protein G72	Homo sapiens	18108	DAOA G72	5	0	0
1819	P60033	CD81 antigen	Homo sapiens	25809.4	CD81 TAPA1 TSPAN28	2	0	0
1820	P61006	Ras-related protein Rab-8A	Homo sapiens	23668.2	RAB8A MEL RAB8	5	0	0
1821	P61254	60S ribosomal protein L26	Homo sapiens	17258.2	RPL26	1	0	0
1822	P61266	Syntaxin-1B	Homo sapiens	33244.7	STX1B STX1B1 STX1B2	1	0	0
1823	P61353	60S ribosomal protein L27	Homo sapiens	15797.7	RPL27	1	0	0
1824	P61513	60S ribosomal protein L37a	Homo sapiens	10275.3	RPL37A	4	0	0
1825	P61619	Protein transport protein Sec61 subunit alpha isoform 1	Homo sapiens	52264.8	SEC61A1 SEC61A	1	0	0
1826	P61758	RecName: Full=Prefoldin subunit 3; AltName: Full=HIBBJ46; AltName: Full=Von Hippel-Lindau-binding protein 1; Short=VBP-1; Short=VHL-binding protein 1	Homo sapiens	22658	VBP1 PFDN3	3	0	0
1827	P61769	Beta-2-microglobulin	Homo sapiens	13714.6	B2M CDABP0092 HDCMA22P	1	0	0
1828	P62081	40S ribosomal protein S7	Homo sapiens	22126.9	RPS7	3	0	0
1829	P62195	26S proteasome regulatory subunit 8	Homo sapiens	45626	PSMC5 SUG1	2	0	0
1830	P62241	40S ribosomal protein S8	Homo sapiens	24205.2	RPS8 OK/SW-cl.83	5	0	0
1831	P62263	40S ribosomal protein S14	Homo sapiens	16272.7	RPS14 PRO2640	3	0	0
1832	P62277	40S ribosomal protein S13	Homo sapiens	17222.3	RPS13	5	0	0
1833	P62304	Small nuclear ribonucleoprotein E	Homo sapiens	10803.6	SNRPE	5	0	0
1834	P62314	Small nuclear ribonucleoprotein Sm D1	Homo sapiens	13281.6	SNRPD1	1	0	0
1835	P62330	ADP-ribosylation factor 6	Homo sapiens	20082.2	ARF6	3	0	0
1836	P62841	40S ribosomal protein S15	Homo sapiens	17040.1	RPS15 RIG	3	0	0
1837	P62847	40S ribosomal protein S24	Homo sapiens	15423.2	RPS24	5	0	0
1838	P62854	40S ribosomal protein S26	Homo sapiens	13015.4	RPS26	1	0	0
1839	P62861	40S ribosomal protein S30	Homo sapiens	6647.86	FAU	1	0	0
1840	P62888	60S ribosomal protein L30	Homo sapiens	12784.1	RPL30	1	0	0
1841	P62942	Peptidyl-prolyl cis-trans isomerase FKBP1A	Homo sapiens	11950.7	FKBP1A FKBP1 FKBP12	1	0	0
1842	P63173	60S ribosomal protein L38	Homo sapiens	8217.89	RPL38	3	0	0
1843	P63220	40S ribosomal protein S21	Homo sapiens	9111.38	RPS21	1	0	0
1844	P78344	Eukaryotic translation initiation factor 4 gamma 2	Homo sapiens	102362	EIF4G2 DAP5 OK/SW-cl.75	1	0	0
1845	P78357	Contactin-associated protein 1	Homo sapiens	156267	CNTNAP1 CASPR NRXN4	3	0	0
1846	P78367	Homeobox protein Nkx-3.2	Homo sapiens	34813.9	NKX3-2 BAPX1 NKX3B	1	0	0
1847	P84095	Rho-related GTP-binding protein RhoG	Homo sapiens	21308.5	RHOG ARHG	5	0	0
1848	Q00341	Vigilin	Homo sapiens	141456	HDLBP HBP VGL	5	0	0
1849	Q00872	Myosin-binding protein C, slow-type	Homo sapiens	128294	MYBPC1 MYBPCS	5	0	0
1850	Q01130	Serine/arginine-rich splicing factor 2	Homo sapiens	25476.4	SRSF2 SFRS2	1	0	0
1851	Q01433	AMP deaminase 2	Homo sapiens	100688	AMPD2	5	0	0
1852	Q01814	Plasma membrane calcium-transporting ATPase 2	Homo sapiens	136876	ATP2B2 PMCA2	1	0	0
1853	Q01970	1-phosphatidylinositol 4,5-bisphosphate phosphodiesterase beta-3	Homo sapiens	138799	PLCB3	3	0	0
1854	Q02108	Guanylate cyclase soluble subunit alpha-3	Homo sapiens	77452.5	GUCY1A3 GUC1A3 GUCSA3 GUCY1A1	1	0	0
1855	Q02153	Guanylate cyclase soluble subunit beta-1	Homo sapiens	70514.5	GUCY1B1 GUC1B3 GUCSB3 GUCY1B3	1	0	0
1856	Q02952	A-kinase anchor protein 12	Homo sapiens	191482	AKAP12 AKAP250	4	0	0
1857	Q02978	Mitochondrial 2-oxoglutarate/malate carrier protein	Homo sapiens	34061.7	SLC25A11 SLC20A4	4	0	0
1858	Q04206	Transcription factor p65	Homo sapiens	60219.2	RELA NFKB3	4	0	0
1859	Q04609	Glutamate carboxypeptidase 2	Homo sapiens	84330.7	FOLH1 FOLH NAALAD1 PSM PSMA GIG27	2	0	0
1860	Q04637	Eukaryotic translation initiation factor 4 gamma 1	Homo sapiens	175491	EIF4G1 EIF4F EIF4G EIF4GI	5	0	0
1861	Q04759	Protein kinase C theta type	Homo sapiens	81864.8	PRKCQ PRKCT	1	0	0
1862	Q05469	Hormone-sensitive lipase	Homo sapiens	116598	LIPE	5	0	0
1863	Q06136	3-ketodihydrosphingosine reductase	Homo sapiens	36187.1	KDSR FVT1 SDR35C1	1	0	0
1864	Q06187	Tyrosine-protein kinase BTK	Homo sapiens	76281.3	BTK AGMX1 ATK BPK	5	0	0
1865	Q07960	Rho GTPase-activating protein 1	Homo sapiens	50435.8	ARHGAP1 CDC42GAP RHOGAP1	5	0	0
1866	Q08426	Peroxisomal bifunctional enzyme	Homo sapiens	79494.9	EHHADH ECHD	5	0	0
1867	Q08431	Lactadherin	Homo sapiens	43123	MFGE8	5	0	0
1868	Q08J23	tRNA (cytosine(34)-C(5))-methyltransferase	Homo sapiens	86470.7	NSUN2 SAKI TRM4	1	0	0
1869	Q09666	Neuroblast differentiation-associated protein AHNAK	Homo sapiens	629101	AHNAK PM227	5	0	0
1870	Q0VAK6	Leiomodin-3	Homo sapiens	64914.3	LMOD3	5	0	0
1871	Q12756	Kinesin-like protein KIF1A	Homo sapiens	191064	KIF1A ATSV C2orf20	3	0	0
1872	Q12770	Sterol regulatory element-binding protein cleavage-activating protein	Homo sapiens	139729	SCAP KIAA0199 PSEC0227	4	0	0
1873	Q12802	A-kinase anchor protein 13	Homo sapiens	307550	AKAP13 BRX HT31 LBC	4	0	0
1874	Q12965	Unconventional myosin-Ie	Homo sapiens	127062	MYO1E MYO1C	3	0	0
1875	Q13093	Platelet-activating factor acetylhydrolase	Homo sapiens	50077.4	PLA2G7 PAFAH	1	0	0
1876	Q13112	RecName: Full=Chromatin assembly factor 1 subunit B; Short=CAF-1 subunit B; AltName: Full=Chromatin assembly factor I p60 subunit; Short=CAF-I 60 kDa subunit; Short=CAF-I p60; AltName: Full=M-phase phosphoprotein 7	Homo sapiens	61493	CHAF1B CAF1A CAF1P60 MPHOSPH7 MPP7	5	0	0
1877	Q13127	RE1-silencing transcription factor	Homo sapiens	121872	REST NRSF XBR	2	0	0
1878	Q13151	Heterogeneous nuclear ribonucleoprotein A0	Homo sapiens	30840.6	HNRNPA0 HNRPA0	3	0	0
1879	Q13217	DnaJ homolog subfamily C member 3	Homo sapiens	57580.2	DNAJC3 P58IPK PRKRI	4	0	0
1880	Q13231	RecName: Full=Chitotriosidase-1; EC=3.2.1.14; AltName: Full=Chitinase-1; Flags: Precursor	Homo sapiens	51681	CHIT1	5	0	0
1881	Q13347	Eukaryotic translation initiation factor 3 subunit I	Homo sapiens	36501.9	EIF3I EIF3S2 TRIP1	2	0	0
1882	Q13363	C-terminal-binding protein 1	Homo sapiens	47535.3	CTBP1 CTBP	5	0	0
1883	Q13418	Integrin-linked protein kinase	Homo sapiens	51419.2	ILK ILK1 ILK2	2	0	0
1884	Q13423	NAD(P) transhydrogenase, mitochondrial	Homo sapiens	113896	NNT	5	0	0
1885	Q13439	Golgin subfamily A member 4	Homo sapiens	261140	GOLGA4	1	0	0
1886	Q13469	Nuclear factor of activated T-cells, cytoplasmic 2	Homo sapiens	100146	NFATC2 NFAT1 NFATP	5	0	0
1887	Q13572	Inositol-tetrakisphosphate 1-kinase	Homo sapiens	45621.1	ITPK1	3	0	0
1888	Q13595	Transformer-2 protein homolog alpha	Homo sapiens	32688.6	TRA2A	1	0	0
1889	Q13610	Periodic tryptophan protein 1 homolog	Homo sapiens	55827.9	PWP1	1	0	0
1890	Q13620	Cullin-4B	Homo sapiens	103982	CUL4B KIAA0695	4	0	0
1891	Q13639	RecName: Full=5-hydroxytryptamine receptor 4; Short=5-HT-4; Short=5-HT4; AltName: Full=Serotonin receptor 4	Homo sapiens	43761	HTR4	4	0	0
1892	Q13765	Nascent polypeptide-associated complex subunit alpha	Homo sapiens	23383.9	NACA HSD48	5	0	0
1893	Q13884	Beta-1-syntrophin	Homo sapiens	58061.1	SNTB1 SNT2B1	5	0	0
1894	Q13948	Protein CASP	Homo sapiens	77455.3	CUX1 CUTL1	1	0	0
1895	Q14108	Lysosome membrane protein 2	Homo sapiens	54290.2	SCARB2 CD36L2 LIMP2 LIMPII	1	0	0
1896	Q14156	Protein EFR3 homolog A	Homo sapiens	92924.4	EFR3A KIAA0143	4	0	0
1897	Q14160	Protein scribble homolog	Homo sapiens	174885	SCRIB CRIB1 KIAA0147 LAP4 SCRB1 VARTUL	5	0	0
1898	Q14165	Malectin	Homo sapiens	32233.9	MLEC KIAA0152	5	0	0
1899	Q14203	Dynactin subunit 1	Homo sapiens	141695	DCTN1	5	0	0
1900	Q14254	Flotillin-2	Homo sapiens	47064.2	FLOT2 ESA1 M17S1	3	0	0
1901	Q14332	Frizzled-2	Homo sapiens	63554.1	FZD2	3	0	0
1902	Q14344	Guanine nucleotide-binding protein subunit alpha-13	Homo sapiens	44049.6	GNA13	5	0	0
1903	Q14376	UDP-glucose 4-epimerase	Homo sapiens	38281.7	GALE	4	0	0
1904	Q14541	Hepatocyte nuclear factor 4-gamma	Homo sapiens	45876.6	HNF4G NR2A2	5	0	0
1905	Q14562	ATP-dependent RNA helicase DHX8	Homo sapiens	139315	DHX8 DDX8	5	0	0
1906	Q14573	Inositol 1,4,5-trisphosphate receptor type 3	Homo sapiens	304107	ITPR3	4	0	0
1907	Q14644	Ras GTPase-activating protein 3	Homo sapiens	95698.9	RASA3	1	0	0
1908	Q14667	Protein KIAA0100	Homo sapiens	253700	KIAA0100 BCOX1	5	0	0
1909	Q14694	Ubiquitin carboxyl-terminal hydrolase 10	Homo sapiens	87133.8	USP10 KIAA0190	1	0	0
1910	Q14999	Cullin-7	Homo sapiens	191161	CUL7 KIAA0076	5	0	0
1911	Q15042	Rab3 GTPase-activating protein catalytic subunit	Homo sapiens	110524	RAB3GAP1 KIAA0066 RAB3GAP	4	0	0
1912	Q15046	Lysine--tRNA ligase	Homo sapiens	68048.1	KARS KIAA0070	4	0	0
1913	Q15154	Pericentriolar material 1 protein	Homo sapiens	228533	PCM1	3	0	0
1914	Q15370	Elongin-B	Homo sapiens	13132.8	ELOB TCEB2	5	0	0
1915	Q15404	Ras suppressor protein 1	Homo sapiens	31540.3	RSU1 RSP1	3	0	0
1916	Q15477	Helicase SKI2W	Homo sapiens	137755	SKIV2L DDX13 SKI2W SKIV2 W	1	0	0
1917	Q15517	Corneodesmosin	Homo sapiens	51522.1	CDSN	4	0	0
1918	Q15631	Translin	Homo sapiens	26183	TSN	1	0	0
1919	Q15637	Splicing factor 1	Homo sapiens	68329.9	SF1 ZFM1 ZNF162	5	0	0
1920	Q15758	Neutral amino acid transporter B(0)	Homo sapiens	56598.4	SLC1A5 ASCT2 M7V1 RDR RDRC	2	0	0
1921	Q16363	Laminin subunit alpha-4	Homo sapiens	202524	LAMA4	5	0	0
1922	Q16537	Serine/threonine-protein phosphatase 2A 56 kDa regulatory subunit epsilon isoform	Homo sapiens	54699.4	PPP2R5E	1	0	0
1923	Q16543	Hsp90 co-chaperone Cdc37	Homo sapiens	44468.3	CDC37 CDC37A	2	0	0
1924	Q16563	Synaptophysin-like protein 1	Homo sapiens	28565.3	SYPL1 SYPL	5	0	0
1925	Q16666	Gamma-interferon-inducible protein 16	Homo sapiens	88255.6	IFI16 IFNGIP1	3	0	0
1926	Q16670	Zinc finger and SCAN domain-containing protein 26	Homo sapiens	55253.6	ZSCAN26 ZNF187	1	0	0
1927	Q16706	Alpha-mannosidase 2	Homo sapiens	131141	MAN2A1 MANA2	2	0	0
1928	Q16854	Deoxyguanosine kinase, mitochondrial	Homo sapiens	32055.8	DGUOK DGK	4	0	0
1929	Q16873	Leukotriene C4 synthase	Homo sapiens	16566.7	LTC4S	2	0	0
1930	Q1KMD3	Heterogeneous nuclear ribonucleoprotein U-like protein 2	Homo sapiens	85104.7	HNRNPUL2 HNRPUL2	4	0	0
1931	Q1MX18	Protein inscuteable homolog	Homo sapiens	63469.4	INSC	3	0	0
1932	Q27J81	Inverted formin-2	Homo sapiens	135624	INF2 C14orf151 C14orf173	5	0	0
1933	Q2KHR3	Glutamine and serine-rich protein 1	Homo sapiens	189972	QSER1	5	0	0
1934	Q2MV58	Tectonic-1	Homo sapiens	63569.7	TCTN1 TECT1 UNQ9369/PRO34160	4	0	0
1935	Q2NL67	RecName: Full=Poly [ADP-ribose] polymerase 6; Short=PARP-6; EC=2.4.2.30; AltName: Full=ADP-ribosyltransferase diphtheria toxin-like 17; Short=ARTD17	Homo sapiens	71115	PARP6	5	0	0
1936	Q2TAY7	WD40 repeat-containing protein SMU1	Homo sapiens	57543.9	SMU1	1	0	0
1937	Q2WGJ6	Kelch-like protein 38	Homo sapiens	65540.7	KLHL38 C8orfK36	5	0	0
1938	Q32P28	Prolyl 3-hydroxylase 1	Homo sapiens	83394	P3H1 GROS1 LEPRE1 PSEC0109	1	0	0
1939	Q3BBW0	Neuroblastoma breakpoint family member 9	Homo sapiens	99593.6	NBPF9	5	0	0
1940	Q3YEC7	Rab-like protein 6	Homo sapiens	79548.8	RABL6 C9orf86 PARF	5	0	0
1941	Q3ZCN5	Otogelin-like protein	Homo sapiens	262091	OTOGL C12orf64	2	0	0
1942	Q460N3	Poly [ADP-ribose] polymerase 15	Homo sapiens	74576.1	PARP15 BAL3	2	0	0
1943	Q4G0Z9	Minichromosome maintenance domain-containing protein 2	Homo sapiens	76219	MCMDC2 C8orf45	5	0	0
1944	Q4KMP7	TBC1 domain family member 10B	Homo sapiens	87198.8	TBC1D10B FP2461	2	0	0
1945	Q4VC44	FLYWCH-type zinc finger-containing protein 1	Homo sapiens	80108.4	FLYWCH1 KIAA1552	5	0	0
1946	Q502W6	von Willebrand factor A domain-containing protein 3B	Homo sapiens	145748	VWA3B	3	0	0
1947	Q504Y2	Extracellular tyrosine-protein kinase PKDCC	Homo sapiens	54131.7	PKDCC {ECO:0000312|HGNC:HGNC:25123} SGK493 VLK {ECO:0000250|UniProtKB:Q5RJI4}	1	0	0
1948	Q52LJ0	Protein FAM98B	Homo sapiens	37190.9	FAM98B	4	0	0
1949	Q53EL6	Programmed cell death protein 4	Homo sapiens	51735.3	PDCD4 H731	3	0	0
1950	Q53FA7	Quinone oxidoreductase PIG3	Homo sapiens	35536.2	TP53I3 PIG3	1	0	0
1951	Q53GQ0	Very-long-chain 3-oxoacyl-CoA reductase	Homo sapiens	34324.2	HSD17B12 SDR12C1	1	0	0
1952	Q5EBM4	Putative zinc finger protein 542	Homo sapiens	19729	ZNF542P ZNF542	3	0	0
1953	Q5H9R7	Serine/threonine-protein phosphatase 6 regulatory subunit 3	Homo sapiens	97669.1	PPP6R3 C11orf23 KIAA1558 PP6R3 SAPL SAPS3	2	0	0
1954	Q5JST6	EF-hand domain-containing family member C2	Homo sapiens	87396.9	EFHC2	5	0	0
1955	Q5NE16	Putative inactive cathepsin L-like protein CTSL3P	Homo sapiens	25059.2	CTSL3P CTSL3	5	0	0
1956	Q5T0U0	Coiled-coil domain-containing protein 122	Homo sapiens	32206.5	CCDC122	1	0	0
1957	Q5T2Q4	Cyclin-Y-like protein 2	Homo sapiens	41278.4	CCNYL2 C10orf21	5	0	0
1958	Q5T4S7	E3 ubiquitin-protein ligase UBR4	Homo sapiens	573841	UBR4 KIAA0462 KIAA1307 RBAF600 ZUBR1	3	0	0
1959	Q5T5Y3	Calmodulin-regulated spectrin-associated protein 1	Homo sapiens	177972	CAMSAP1	3	0	0
1960	Q5T7W0	Zinc finger protein 618	Homo sapiens	104956	ZNF618 KIAA1952	4	0	0
1961	Q5TAQ9	DDB1- and CUL4-associated factor 8	Homo sapiens	66852.3	DCAF8 H326 WDR42A	1	0	0
1962	Q5TBA9	Protein furry homolog	Homo sapiens	338875	FRY C13orf14	5	0	0
1963	Q5TH69	Brefeldin A-inhibited guanine nucleotide-exchange protein 3	Homo sapiens	240652	ARFGEF3 BIG3 C6orf92 KIAA1244	1	0	0
1964	Q5U651	Ras-interacting protein 1	Homo sapiens	103457	RASIP1	1	0	0
1965	Q5UIP0	Telomere-associated protein RIF1	Homo sapiens	274466	RIF1	4	0	0
1966	Q5VU97	VWFA and cache domain-containing protein 1	Homo sapiens	142290	CACHD1 KIAA1573 VWCD1	5	0	0
1967	Q5VUJ9	EF-hand calcium-binding domain-containing protein 2	Homo sapiens	29713.7	EFCAB2	1	0	0
1968	Q5VZ46	Uncharacterized protein KIAA1614	Homo sapiens	126604	KIAA1614	4	0	0
1969	Q5XPI4	E3 ubiquitin-protein ligase RNF123	Homo sapiens	148515	RNF123 KPC1 FP1477	5	0	0
1970	Q5ZPR3	CD276 antigen	Homo sapiens	57235.5	CD276 B7H3 PSEC0249 UNQ309/PRO352	1	0	0
1971	Q63HM9	PI-PLC X domain-containing protein 3	Homo sapiens	36312.7	PLCXD3	5	0	0
1972	Q68DX3	FERM and PDZ domain-containing protein 2	Homo sapiens	144282	FRMPD2 PDZD5C PDZK4 PDZK5C	5	0	0
1973	Q6AZZ1	E3 ubiquitin-protein ligase TRIM68	Homo sapiens	56259.4	TRIM68 GC109 RNF137 SS56	2	0	0
1974	Q6DN90	IQ motif and SEC7 domain-containing protein 1	Homo sapiens	108314	IQSEC1 ARFGEP100 BRAG2 KIAA0763	5	0	0
1975	Q6IFH4	Olfactory receptor 6B2	Homo sapiens	35028.8	OR6B2 OR6B2P	3	0	0
1976	Q6IQ20	N-acyl-phosphatidylethanolamine-hydrolyzing phospholipase D	Homo sapiens	45595.5	NAPEPLD C7orf18	5	0	0
1977	Q6N063	2-oxoglutarate and iron-dependent oxygenase domain-containing protein 2	Homo sapiens	38996.4	OGFOD2	4	0	0
1978	Q6NVV1	Putative 60S ribosomal protein L13a protein RPL13AP3	Homo sapiens	12134.6	-	1	0	0
1979	Q6P4R8	Nuclear factor related to kappa-B-binding protein	Homo sapiens	139001	NFRKB INO80G	2	0	0
1980	Q6PIF6	Unconventional myosin-VIIb	Homo sapiens	241599	MYO7B	5	0	0
1981	Q6R2W3	SCAN domain-containing protein 3	Homo sapiens	151666	ZBED9 Buster4 KIAA1925 SCAND3 ZNF305P2 ZNF452	5	0	0
1982	Q6SZW1	Sterile alpha and TIR motif-containing protein 1	Homo sapiens	79388.3	SARM1 KIAA0524 SAMD2 SARM	3	0	0
1983	Q6TFL3	Coiled-coil domain-containing protein 171	Homo sapiens	152810	CCDC171 C9orf93	5	0	0
1984	Q6UB99	Ankyrin repeat domain-containing protein 11	Homo sapiens	297914	ANKRD11 ANCO1	5	0	0
1985	Q6UY14	ADAMTS-like protein 4	Homo sapiens	116545	ADAMTSL4 TSRC1 PP1396 UNQ2803/PRO34012	4	0	0
1986	Q6V1X1	Dipeptidyl peptidase 8	Homo sapiens	103358	DPP8 DPRP1 MSTP097 MSTP135 MSTP141	2	0	0
1987	Q6XUX3	Dual serine/threonine and tyrosine protein kinase	Homo sapiens	105206	DSTYK KIAA0472 RIP5 RIPK5 SGK496 HDCMD38P	5	0	0
1988	Q6YN16	Hydroxysteroid dehydrogenase-like protein 2	Homo sapiens	45394.8	HSDL2 C9orf99 SDR13C1	5	0	0
1989	Q6ZMD2	RecName: Full=Protein spinster homolog 3	Homo sapiens	54769	SPNS3	5	0	0
1990	Q6ZN66	Guanylate-binding protein 6	Homo sapiens	72426.8	GBP6	5	0	0
1991	Q6ZNW5	GDP-D-glucose phosphorylase 1	Homo sapiens	42362.5	GDPGP1 C15orf58	1	0	0
1992	Q6ZU15	Septin-14	Homo sapiens	50024.9	SEPT14	5	0	0
1993	Q6ZU52	Uncharacterized protein KIAA0408	Homo sapiens	79162.6	KIAA0408	5	0	0
1994	Q6ZUX3	TOG array regulator of axonemal microtubules protein 2	Homo sapiens	111153	FAM179A	5	0	0
1995	Q6ZV60	Putative uncharacterized protein encoded by LINC00173	Homo sapiens	16386	LINC00173 NCRNA00173	4	0	0
1996	Q702N8	Xin actin-binding repeat-containing protein 1	Homo sapiens	198561	XIRP1 CMYA1 XIN	5	0	0
1997	Q71RH2	Protein FAM57B	Homo sapiens	30629.3	FAM57B FP1188	5	0	0
[truncated: 346 more rows]

## Sheet: Protein list LSS-lEVs
Sample: LSS-lEVs
#	Identifier	Description	Species	Mol. weight (Da)	Gene Name	Times found (visible)	Score (best Analysis)	Matching peptides
								All in best Analysis
1	Q00610	Clathrin heavy chain 1	Homo sapiens	191615	CLTC CLH17 CLTCL2 KIAA0034	5	324.647	78
2	P98160	Basement membrane-specific heparan sulfate proteoglycan core protein	Homo sapiens	468830	HSPG2	5	135.364	33
3	Q9Y490	Talin-1	Homo sapiens	269767	TLN1 KIAA1027 TLN	5	133.718	32
4	O75369	Filamin-B	Homo sapiens	278164	FLNB FLN1L FLN3 TABP TAP	5	112.541	30
5	P02751	Fibronectin	Homo sapiens	262625	FN1 FN	5	113.07	29
6	P07900	Heat shock protein HSP 90-alpha	Homo sapiens	84659.7	HSP90AA1 HSP90A HSPC1 HSPCA	5	110.285	29
7	P21333	Filamin-A	Homo sapiens	280739	FLNA FLN FLN1	5	108.617	29
8	Q16555	Dihydropyrimidinase-related protein 2	Homo sapiens	62293.6	DPYSL2 CRMP2 ULIP2	5	117.232	28
9	P07437	Tubulin beta chain	Homo sapiens	49670.8	TUBB TUBB5 OK/SW-cl.56	5	113.994	27
10	Q13885	Tubulin beta-2A chain	Homo sapiens	49907	TUBB2A TUBB2	5	107.807	27
11	P14618	Pyruvate kinase PKM	Homo sapiens	57936.9	PKM OIP3 PK2 PK3 PKM2	5	93.1702	26
12	Q13509	Tubulin beta-3 chain	Homo sapiens	50432.7	TUBB3 TUBB4	5	103.958	26
13	Q71U36	Tubulin alpha-1A chain	Homo sapiens	50135.6	TUBA1A TUBA3	5	110.44	26
14	P68363	Tubulin alpha-1B chain	Homo sapiens	50151.6	TUBA1B	5	106.04	25
15	P60709	Actin, cytoplasmic 1	Homo sapiens	41736.8	ACTB	5	112.018	24
16	Q9BQE3	Tubulin alpha-1C chain	Homo sapiens	49895.4	TUBA1C TUBA6	5	93.1439	23
17	Q01082	Spectrin beta chain, non-erythrocytic 1	Homo sapiens	274609	SPTBN1 SPTB2	5	87.0329	22
18	Q13813	Spectrin alpha chain, non-erythrocytic 1	Homo sapiens	284539	SPTAN1 NEAS SPTA2	5	80.1294	22
19	P04350	Tubulin beta-4A chain	Homo sapiens	49585.8	TUBB4A TUBB4 TUBB5	5	87.4044	21
20	P63010	AP-2 complex subunit beta	Homo sapiens	104553	AP2B1 ADTB2 CLAPB1	5	80.8237	21
21	P68371	Tubulin beta-4B chain	Homo sapiens	49831	TUBB4B TUBB2C	5	90.7916	21
22	Q14204	Cytoplasmic dynein 1 heavy chain 1	Homo sapiens	532408	DYNC1H1 DHC1 DNCH1 DNCL DNECL DYHC KIAA0325	5	79.4967	21
23	P04264	Keratin, type II cytoskeletal 1	Homo sapiens	66038.8	KRT1 KRTA	5	67.6366	19
24	P04406	Glyceraldehyde-3-phosphate dehydrogenase	Homo sapiens	36053.2	GAPDH GAPD CDABP0047 OK/SW-cl.12	5	85.2437	19
25	P07996	Thrombospondin-1	Homo sapiens	129383	THBS1 TSP TSP1	5	64.4301	19
26	P08238	Heat shock protein HSP 90-beta	Homo sapiens	83264.2	HSP90AB1 HSP90B HSPC2 HSPCB	5	76.2565	19
27	P68104	Elongation factor 1-alpha 1	Homo sapiens	50140.9	EEF1A1 EEF1A EF1A LENG7	5	68.8328	19
28	P11142	Heat shock cognate 71 kDa protein	Homo sapiens	70898.1	HSPA8 HSC70 HSP73 HSPA10	5	70.4281	18
29	Q9BUF5	Tubulin beta-6 chain	Homo sapiens	49857.1	TUBB6	5	69.9513	18
30	P07355	Annexin A2	Homo sapiens	38604.1	ANXA2 ANX2 ANX2L4 CAL1H LPC2D	5	62.4386	17
31	P68366	Tubulin alpha-4A chain	Homo sapiens	49924.4	TUBA4A TUBA1	5	70.38	17
32	P00558	Phosphoglycerate kinase 1	Homo sapiens	44614.7	PGK1 PGKA MIG10 OK/SW-cl.110	5	64.9918	16
33	P08758	Annexin A5	Homo sapiens	35936.8	ANXA5 ANX5 ENX2 PP4	5	49.5951	16
34	P35579	Myosin-9	Homo sapiens	226532	MYH9	5	57.4439	16
35	P49327	Fatty acid synthase	Homo sapiens	273427	FASN FAS	5	57.6538	16
36	Q14195	Dihydropyrimidinase-related protein 3	Homo sapiens	61963.3	DPYSL3 CRMP4 DRP3 ULIP ULIP1	5	65.6858	16
37	Q15063	Periostin	Homo sapiens	93314	POSTN OSF2	5	60.6484	16
38	P06576	ATP synthase subunit beta, mitochondrial	Homo sapiens	56559.9	ATP5F1B ATP5B ATPMB ATPSB	5	59.2494	15
39	P11216	Glycogen phosphorylase, brain form	Homo sapiens	96696	PYGB	5	57.3747	15
40	P15144	Aminopeptidase N	Homo sapiens	109540	ANPEP APN CD13 PEPN	5	58.9922	15
41	P35908	Keratin, type II cytoskeletal 2 epidermal	Homo sapiens	65432.9	KRT2 KRT2A KRT2E	3	58.3364	15
42	P35908v2	RecName: Full=Keratin, type II cytoskeletal 2 epidermal; AltName: Full=Cytokeratin-2e; Short=CK-2e; AltName: Full=Epithelial keratin-2e; AltName: Full=Keratin-2 epidermis; AltName: Full=Keratin-2e; Short=K2e; AltName: Full=Type-II keratin Kb2	Homo sapiens	65433	KRT2 KRT2A KRT2E	5	59.6199	15
43	Q86VP6	Cullin-associated NEDD8-dissociated protein 1	Homo sapiens	136376	CAND1 KIAA0829 TIP120 TIP120A	5	56.5443	15
44	O95782	AP-2 complex subunit alpha-1	Homo sapiens	107546	AP2A1 ADTAA CLAPA1	5	44.0189	14
45	P04275	von Willebrand factor	Homo sapiens	309265	VWF F8VWF	5	53.5297	14
46	P09104	Gamma-enolase	Homo sapiens	47268.6	ENO2	5	56.388	14
47	P12277	Creatine kinase B-type	Homo sapiens	42644.3	CKB CKBB	5	65.1025	14
48	P61764	Syntaxin-binding protein 1	Homo sapiens	67568.7	STXBP1 UNC18A	5	57.0471	14
49	Q05639	Elongation factor 1-alpha 2	Homo sapiens	50470.2	EEF1A2 EEF1AL STN	5	49.6852	14
50	Q14697	Neutral alpha-glucosidase AB	Homo sapiens	106874	GANAB G2AN KIAA0088	5	55.6773	14
51	Q9BPU6	Dihydropyrimidinase-related protein 5	Homo sapiens	61421.3	DPYSL5 CRMP5 ULIP6	5	61.8375	14
52	O94925	Glutaminase kidney isoform, mitochondrial	Homo sapiens	73461.1	GLS GLS1 KIAA0838	5	50.1548	13
53	P08237	ATP-dependent 6-phosphofructokinase, muscle type	Homo sapiens	85182.6	PFKM PFKX	5	55.3386	13
54	P22314	Ubiquitin-like modifier-activating enzyme 1	Homo sapiens	117849	UBA1 A1S9T UBE1	5	53.1413	13
55	P55786	Puromycin-sensitive aminopeptidase	Homo sapiens	103276	NPEPPS PSA	5	47.3613	13
56	O00429	Dynamin-1-like protein	Homo sapiens	81877.2	DNM1L DLP1 DRP1	5	42.7994	12
57	P08648	Integrin alpha-5	Homo sapiens	114537	ITGA5 FNRA	5	48.8894	12
58	P08670	Vimentin	Homo sapiens	53651.7	VIM	5	41.7604	12
59	P10809	60 kDa heat shock protein, mitochondrial	Homo sapiens	61054.7	HSPD1 HSP60	5	45.9365	12
60	P13639	Elongation factor 2	Homo sapiens	95338.2	EEF2 EF2	5	44.4296	12
61	P25705	ATP synthase subunit alpha, mitochondrial	Homo sapiens	59750.6	ATP5F1A ATP5A ATP5A1 ATP5AL2 ATPM	5	46.0702	12
62	P26038	Moesin	Homo sapiens	67820.1	MSN	5	37.6349	12
63	P31150	Rab GDP dissociation inhibitor alpha	Homo sapiens	50582.7	GDI1 GDIL OPHN2 RABGDIA XAP4	5	58.1422	12
64	P34932	Heat shock 70 kDa protein 4	Homo sapiens	94331	HSPA4 APG2	5	45.786	12
65	Q12860	Contactin-1	Homo sapiens	113320	CNTN1	5	46.6114	12
66	Q13201	Multimerin-1	Homo sapiens	138110	MMRN1 ECM EMILIN4 GPIA* MMRN	5	46.3532	12
67	Q14194	Dihydropyrimidinase-related protein 1	Homo sapiens	62183.8	CRMP1 DPYSL1 ULIP3	5	57.0991	12
68	O94973	AP-2 complex subunit alpha-2	Homo sapiens	103960	AP2A2 ADTAB CLAPA2 HIP9 HYPJ KIAA0899	5	43.5981	11
69	P04075	Fructose-bisphosphate aldolase A	Homo sapiens	39420	ALDOA ALDA	5	42.4097	11
70	P11217	Glycogen phosphorylase, muscle form	Homo sapiens	97092.1	PYGM	5	41.2863	11
71	P13645	Keratin, type I cytoskeletal 10	Homo sapiens	58827.1	KRT10 KPP	5	44.4405	11
72	P17600	Synapsin-1	Homo sapiens	74111.4	SYN1	5	41.2213	11
73	P38606	V-type proton ATPase catalytic subunit A	Homo sapiens	68304.1	ATP6V1A ATP6A1 ATP6V1A1 VPP2	5	41.0801	11
74	P46821	Microtubule-associated protein 1B	Homo sapiens	270634	MAP1B	5	40.5652	11
75	P53675	Clathrin heavy chain 2	Homo sapiens	187030	CLTCL1 CLH22 CLTCL CLTD	5	35.6251	11
76	Q10567	AP-1 complex subunit beta-1	Homo sapiens	104637	AP1B1 ADTB1 BAM22 CLAPB2	5	36.2892	11
77	Q9NY65	Tubulin alpha-8 chain	Homo sapiens	50093.6	TUBA8 TUBAL2	5	44.8543	11
78	O43707	Alpha-actinin-4	Homo sapiens	104854	ACTN4	5	35.3605	10
79	P01857	Immunoglobulin heavy constant gamma 1	Homo sapiens	36105.9	IGHG1	2	27.7263	10
80	P06733	Alpha-enolase	Homo sapiens	47169	ENO1 ENO1L1 MBPB1 MPB1	5	37.5861	10
81	P12814	Alpha-actinin-1	Homo sapiens	103058	ACTN1	5	40.517	10
82	P13637	Sodium/potassium-transporting ATPase subunit alpha-3	Homo sapiens	111749	ATP1A3	5	39.5755	10
83	P21281	V-type proton ATPase subunit B, brain isoform	Homo sapiens	56500.8	ATP6V1B2 ATP6B2 VPP3	5	40.3331	10
84	P35527	Keratin, type I cytoskeletal 9	Homo sapiens	62064.4	KRT9	5	47.8442	10
85	P55072	Transitional endoplasmic reticulum ATPase	Homo sapiens	89321.8	VCP	5	32.982	10
86	Q01484	Ankyrin-2	Homo sapiens	433715	ANK2 ANKB	5	35.6914	10
87	Q96CW1	AP-2 complex subunit mu	Homo sapiens	49654.7	AP2M1 CLAPM1 KIAA0109	5	35.8989	10
88	P02768-1	SWISS-PROT:P02768-1 Tax_Id=9606 Gene_Symbol=ALB Isoform 1 of Serum albumin precursor	Homo sapiens	69366.7	ALB GIG20 GIG42 PRO0903 PRO1708 PRO2044 PRO2619 PRO2675 UNQ696/PRO1341	4	25.4188	9
89	P07195	L-lactate dehydrogenase B chain	Homo sapiens	36638.5	LDHB	5	31.8078	9
90	P07814	Bifunctional glutamate/proline--tRNA ligase	Homo sapiens	170591	EPRS GLNS PARS QARS QPRS PIG32	5	31.5307	9
91	P13929	Beta-enolase	Homo sapiens	46986.9	ENO3	5	32.0346	9
92	P14625	Endoplasmin	Homo sapiens	92468.9	HSP90B1 GRP94 TRA1	5	34.8493	9
93	P15311	Ezrin	Homo sapiens	69412.8	EZR VIL2	5	32.1663	9
94	P17301	Integrin alpha-2	Homo sapiens	129295	ITGA2 CD49B	5	29.8328	9
95	P50395	Rab GDP dissociation inhibitor beta	Homo sapiens	50663.3	GDI2 RABGDIB	5	40.455	9
96	P50454	Serpin H1	Homo sapiens	46440.6	SERPINH1 CBP1 CBP2 HSP47 SERPINH2 PIG14	5	29.344	9
97	P53396	ATP-citrate synthase	Homo sapiens	120839	ACLY	5	32.0336	9
98	P61158	Actin-related protein 3	Homo sapiens	47371.2	ACTR3 ARP3	5	35.9143	9
99	P61204	ADP-ribosylation factor 3	Homo sapiens	20600.8	ARF3	5	34.0839	9
100	P84077	ADP-ribosylation factor 1	Homo sapiens	20696.8	ARF1	5	36.05	9
101	Q02750	Dual specificity mitogen-activated protein kinase kinase 1	Homo sapiens	43439	MAP2K1 MEK1 PRKMK1	5	38.255	9
102	Q05193	Dynamin-1	Homo sapiens	97408.3	DNM1 DNM	5	41.2262	9
103	Q14315	Filamin-C	Homo sapiens	291022	FLNC ABPL FLN2	5	29.0796	9
104	Q92598	Heat shock protein 105 kDa	Homo sapiens	96865	HSPH1 HSP105 HSP110 KIAA0201	5	40.1828	9
105	Q92747	Actin-related protein 2/3 complex subunit 1A	Homo sapiens	41569.3	ARPC1A SOP2L	5	38.8588	9
106	Q99798	Aconitate hydratase, mitochondrial	Homo sapiens	85425.5	ACO2	5	35.3648	9
107	Q9NZM1	Myoferlin	Homo sapiens	234709	MYOF FER1L3 KIAA1207	5	27.6554	9
108	Q9Y2A7	Nck-associated protein 1	Homo sapiens	128790	NCKAP1 HEM2 KIAA0587 NAP1	5	39.052	9
109	O43426	Synaptojanin-1	Homo sapiens	173103	SYNJ1 KIAA0910	5	28.7346	8
110	O75083	WD repeat-containing protein 1	Homo sapiens	66193.5	WDR1	5	34.1402	8
111	O75923	Dysferlin	Homo sapiens	237295	DYSF FER1L1	5	32.8291	8
112	P00367	Glutamate dehydrogenase 1, mitochondrial	Homo sapiens	61397.9	GLUD1 GLUD	5	29.7622	8
113	P01023	Alpha-2-macroglobulin	Homo sapiens	163291	A2M CPAMD5 FWP007	5	25.7105	8
114	P01024	Complement C3	Homo sapiens	187148	C3 CPAMD1	5	26.2034	8
115	P04083	Annexin A1	Homo sapiens	38714.3	ANXA1 ANX1 LPC1	5	32.3412	8
116	P04114	Apolipoprotein B-100	Homo sapiens	515605	APOB	5	22.1744	8
117	P04899	Guanine nucleotide-binding protein G(i) subunit alpha-2	Homo sapiens	40450.9	GNAI2 GNAI2B	5	30.2407	8
118	P05091	Aldehyde dehydrogenase, mitochondrial	Homo sapiens	56381.3	ALDH2 ALDM	5	32.497	8
119	P05121	Plasminogen activator inhibitor 1	Homo sapiens	45060	SERPINE1 PAI1 PLANH1	5	31.1313	8
120	P0C0L4	Complement C4-A	Homo sapiens	192786	C4A CO4 CPAMD2	5	24.1493	8
121	P11021	78 kDa glucose-regulated protein	Homo sapiens	72333	HSPA5 GRP78	5	29.3062	8
122	P17987	T-complex protein 1 subunit alpha	Homo sapiens	60343.6	TCP1 CCT1 CCTA	5	28.9378	8
123	P18669	Phosphoglycerate mutase 1	Homo sapiens	28803.9	PGAM1 PGAMA CDABP0006	5	27.8534	8
124	P23528	Cofilin-1	Homo sapiens	18502.5	CFL1 CFL	5	34.4273	8
125	P26639	Threonine--tRNA ligase, cytoplasmic	Homo sapiens	83435.1	TARS	5	34.5711	8
126	P30153	Serine/threonine-protein phosphatase 2A 65 kDa regulatory subunit A alpha isoform	Homo sapiens	65308.6	PPP2R1A	5	30.9698	8
127	P38646	Stress-70 protein, mitochondrial	Homo sapiens	73680.5	HSPA9 GRP75 HSPA9B mt-HSP70	5	30.0628	8
128	P40926	Malate dehydrogenase, mitochondrial	Homo sapiens	35503.3	MDH2	5	31.0418	8
129	P68032	Actin, alpha cardiac muscle 1	Homo sapiens	42019	ACTC1 ACTC	5	26.5472	8
130	P69905	Hemoglobin subunit alpha	Homo sapiens	15257.5	HBA1 HBA2	5	21.688	8
131	Q15149	Plectin	Homo sapiens	531791	PLEC PLEC1	5	32.6159	8
132	Q16658	Fascin	Homo sapiens	54530	FSCN1 FAN1 HSN SNL	5	30.6286	8
133	Q99536	Synaptic vesicle membrane protein VAT-1 homolog	Homo sapiens	41920.3	VAT1	5	34.3305	8
134	Q9UBB6	Neurochondrin	Homo sapiens	78864.3	NCDN KIAA0607	5	28.7328	8
135	Q9Y4G6	Talin-2	Homo sapiens	271613	TLN2 KIAA0320	5	25.2826	8
136	P01871	Immunoglobulin heavy constant mu	Homo sapiens	49439.8	IGHM	1	20.9845	7
137	P02538	Keratin, type II cytoskeletal 6A	Homo sapiens	60045	KRT6A K6A KRT6D	3	21.3454	7
138	P06396	Gelsolin	Homo sapiens	85697.5	GSN	5	27.3523	7
139	P06744	Glucose-6-phosphate isomerase	Homo sapiens	63147.1	GPI	5	22.7838	7
140	P07954	Fumarate hydratase, mitochondrial	Homo sapiens	54637	FH	5	38.9359	7
141	P08133	Annexin A6	Homo sapiens	75873.3	ANXA6 ANX6	5	24.2794	7
142	P16284	Platelet endothelial cell adhesion molecule	Homo sapiens	82536.2	PECAM1	5	22.4932	7
143	P23526	Adenosylhomocysteinase	Homo sapiens	47716.1	AHCY SAHH	5	27.2949	7
144	P31323	cAMP-dependent protein kinase type II-beta regulatory subunit	Homo sapiens	46302.1	PRKAR2B	5	26.7943	7
145	P35241	Radixin	Homo sapiens	68563.9	RDX	5	18.4262	7
146	P43034	Platelet-activating factor acetylhydrolase IB subunit alpha	Homo sapiens	46638	PAFAH1B1 LIS1 MDCR MDS PAFAHA	5	24.3445	7
147	P43121	Cell surface glycoprotein MUC18	Homo sapiens	71607.4	MCAM MUC18	5	33.4898	7
148	P48668	Keratin, type II cytoskeletal 6C	Homo sapiens	60025	KRT6C KRT6E	2	24.4042	7
149	P60174	Triosephosphate isomerase	Homo sapiens	30791	TPI1 TPI	5	28.847	7
150	P60842	Eukaryotic initiation factor 4A-I	Homo sapiens	46153.9	EIF4A1 DDX2A EIF4A	5	24.0094	7
151	P61160	Actin-related protein 2	Homo sapiens	44760.8	ACTR2 ARP2	5	27.4116	7
152	P62873	Guanine nucleotide-binding protein G(I)/G(S)/G(T) subunit beta-1	Homo sapiens	37377	GNB1	5	35.0094	7
153	P63104	14-3-3 protein zeta/delta	Homo sapiens	27745.1	YWHAZ	5	26.5918	7
154	P78371	T-complex protein 1 subunit beta	Homo sapiens	57488.2	CCT2 99D8.1 CCTB	5	29.3472	7
155	P80404	4-aminobutyrate aminotransferase, mitochondrial	Homo sapiens	56438.9	ABAT GABAT	5	23.5469	7
156	Q01064	Calcium/calmodulin-dependent 3',5'-cyclic nucleotide phosphodiesterase 1B	Homo sapiens	61379.8	PDE1B PDE1B1 PDES1B	5	27.0912	7
157	Q01813	ATP-dependent 6-phosphofructokinase, platelet type	Homo sapiens	85596.1	PFKP PFKF	5	26.0468	7
158	Q06124	Tyrosine-protein phosphatase non-receptor type 11	Homo sapiens	68436.3	PTPN11 PTP2C SHPTP2	5	25.4378	7
159	Q07954	Prolow-density lipoprotein receptor-related protein 1	Homo sapiens	504606	LRP1 A2MR APR	5	27.5444	7
160	Q08209	Serine/threonine-protein phosphatase 2B catalytic subunit alpha isoform	Homo sapiens	58687.9	PPP3CA CALNA CNA	5	27.2308	7
161	Q13200	26S proteasome non-ATPase regulatory subunit 2	Homo sapiens	100200	PSMD2 TRAP2	5	21.4252	7
162	Q13838	Spliceosome RNA helicase DDX39B	Homo sapiens	48991.4	DDX39B BAT1 UAP56	5	23.3239	7
163	Q14974	Importin subunit beta-1	Homo sapiens	97170.2	KPNB1 NTF97	5	25.9883	7
164	Q6YHK3	CD109 antigen	Homo sapiens	161689	CD109 CPAMD7	5	19.8024	7
165	Q7Z6Z7	E3 ubiquitin-protein ligase HUWE1	Homo sapiens	481891	HUWE1 KIAA0312 KIAA1578 UREB1 HSPC272	5	24.5717	7
166	Q92626	Peroxidasin homolog	Homo sapiens	165275	PXDN KIAA0230 MG50 PRG2 VPO VPO1	5	25.2349	7
167	Q96F07	Cytoplasmic FMR1-interacting protein 2	Homo sapiens	148399	CYFIP2 KIAA1168 PIR121	5	24.2742	7
168	O00148	ATP-dependent RNA helicase DDX39A	Homo sapiens	49129.5	DDX39A DDX39	5	19.2031	6
169	O00159	Unconventional myosin-Ic	Homo sapiens	121682	MYO1C	5	21.479	6
170	O14980	Exportin-1	Homo sapiens	123386	XPO1 CRM1	5	17.2206	6
171	O15144	Actin-related protein 2/3 complex subunit 2	Homo sapiens	34333	ARPC2 ARC34 PRO2446	5	16.9325	6
172	O60641	Clathrin coat assembly protein AP180	Homo sapiens	92502.2	SNAP91 KIAA0656	5	26.3051	6
173	O75390	Citrate synthase, mitochondrial	Homo sapiens	51712.5	CS	5	16.229	6
174	P00338	L-lactate dehydrogenase A chain	Homo sapiens	36688.7	LDHA PIG19	5	20.261	6
175	P05023	Sodium/potassium-transporting ATPase subunit alpha-1	Homo sapiens	112896	ATP1A1	5	22.1153	6
176	P05388	60S acidic ribosomal protein P0	Homo sapiens	34273.5	RPLP0	5	21.0241	6
177	P05556	Integrin beta-1	Homo sapiens	88415.3	ITGB1 FNRB MDF2 MSK12	5	24.2245	6
178	P06737	Glycogen phosphorylase, liver form	Homo sapiens	97148.6	PYGL	5	23.0312	6
179	P08865	40S ribosomal protein SA	Homo sapiens	32854.1	RPSA LAMBR LAMR1	5	27.7317	6
180	P09936	Ubiquitin carboxyl-terminal hydrolase isozyme L1	Homo sapiens	24824.3	UCHL1	5	28.5887	6
181	P09972	Fructose-bisphosphate aldolase C	Homo sapiens	39455.9	ALDOC ALDC	5	26.2934	6
182	P17612	cAMP-dependent protein kinase catalytic subunit alpha	Homo sapiens	40589.7	PRKACA PKACA	5	22.432	6
183	P17858	ATP-dependent 6-phosphofructokinase, liver type	Homo sapiens	85018.5	PFKL	5	21.5421	6
184	P19367	Hexokinase-1	Homo sapiens	102486	HK1	5	16.5814	6
185	P20742	Pregnancy zone protein	Homo sapiens	163863	PZP CPAMD6	5	19.1837	6
186	P21980	Protein-glutamine gamma-glutamyltransferase 2	Homo sapiens	77328.9	TGM2	5	25.4108	6
187	P23921	Ribonucleoside-diphosphate reductase large subunit	Homo sapiens	90070.2	RRM1 RR1	5	24.604	6
188	P26599	Polypyrimidine tract-binding protein 1	Homo sapiens	57221.4	PTBP1 PTB	5	23.6351	6
189	P28838	Cytosol aminopeptidase	Homo sapiens	56166.4	LAP3 LAPEP PEPS	5	19.206	6
190	P29401	Transketolase	Homo sapiens	67877.7	TKT	5	27.8393	6
191	P31153	S-adenosylmethionine synthase isoform type-2	Homo sapiens	43660.7	MAT2A AMS2 MATA2	5	21.6783	6
192	P36578	60S ribosomal protein L4	Homo sapiens	47697.4	RPL4 RPL1	5	18.165	6
193	P36871	Phosphoglucomutase-1	Homo sapiens	61449.1	PGM1	5	25.5356	6
194	P40227	T-complex protein 1 subunit zeta	Homo sapiens	58024.2	CCT6A CCT6 CCTZ	5	24.9588	6
195	P40925	Malate dehydrogenase, cytoplasmic	Homo sapiens	36426.1	MDH1 MDHA	5	21.9025	6
196	P46940	Ras GTPase-activating-like protein IQGAP1	Homo sapiens	189252	IQGAP1 KIAA0051	5	24.3381	6
197	P48735	Isocitrate dehydrogenase [NADP], mitochondrial	Homo sapiens	50909.3	IDH2	5	18.4372	6
198	P49591	Serine--tRNA ligase, cytoplasmic	Homo sapiens	58777.3	SARS SERS	5	15.7245	6
199	P50570	Dynamin-2	Homo sapiens	98064.4	DNM2 DYN2	5	21.197	6
200	P50990	T-complex protein 1 subunit theta	Homo sapiens	59620.6	CCT8 C21orf112 CCTQ KIAA0002	5	18.3143	6
201	P50991	T-complex protein 1 subunit delta	Homo sapiens	57924.3	CCT4 CCTD SRB	5	20.7618	6
202	P53621	Coatomer subunit alpha	Homo sapiens	138346	COPA	5	21.051	6
203	P61106	Ras-related protein Rab-14	Homo sapiens	23897	RAB14	5	22.3227	6
204	P61163	Alpha-centractin	Homo sapiens	42613.8	ACTR1A CTRN1	5	21.2289	6
205	P62140	Serine/threonine-protein phosphatase PP1-beta catalytic subunit	Homo sapiens	37186.9	PPP1CB	5	23.853	6
206	P62879	Guanine nucleotide-binding protein G(I)/G(S)/G(T) subunit beta-2	Homo sapiens	37331.1	GNB2	5	27.103	6
207	P78539	Sushi repeat-containing protein SRPX	Homo sapiens	51571.9	SRPX ETX1	5	22.2834	6
208	Q02218	2-oxoglutarate dehydrogenase, mitochondrial	Homo sapiens	115935	OGDH	5	27.0937	6
209	Q15019	Septin-2	Homo sapiens	41487.5	SEPT2 DIFF6 KIAA0158 NEDD5	5	22.5962	6
210	Q16181	Septin-7	Homo sapiens	50680	SEPT7 CDC10	5	25.5026	6
211	Q16851	UTP--glucose-1-phosphate uridylyltransferase	Homo sapiens	56940.3	UGP2 UGP1	5	24.7088	6
212	Q3ZCM7	Tubulin beta-8 chain	Homo sapiens	49776	TUBB8	2	19.0089	6
213	Q92777	Synapsin-2	Homo sapiens	62847.2	SYN2	5	21.5634	6
214	Q96QK1	Vacuolar protein sorting-associated protein 35	Homo sapiens	91707.1	VPS35 MEM3 TCCCTA00141	5	21.8147	6
215	Q99460	26S proteasome non-ATPase regulatory subunit 1	Homo sapiens	105836	PSMD1	5	22.5138	6
216	Q99719	Septin-5	Homo sapiens	42777	SEPT5 PNUTL1	5	21.8772	6
217	Q99832	T-complex protein 1 subunit eta	Homo sapiens	59366.6	CCT7 CCTH NIP7-1	5	22.0672	6
218	Q9NZN3	EH domain-containing protein 3	Homo sapiens	60887.1	EHD3 EHD2 PAST3	5	25.1312	6
219	O60701	UDP-glucose 6-dehydrogenase	Homo sapiens	55024.1	UGDH	5	17.9629	5
220	O60814	Histone H2B type 1-K	Homo sapiens	13890.1	HIST1H2BK H2BFT HIRIP1	5	17.2681	5
221	O75643	U5 small nuclear ribonucleoprotein 200 kDa helicase	Homo sapiens	244508	SNRNP200 ASCC3L1 HELIC2 KIAA0788	5	13.158	5
222	P00492	Hypoxanthine-guanine phosphoribosyltransferase	Homo sapiens	24579.4	HPRT1 HPRT	5	18.7809	5
223	P00505	Aspartate aminotransferase, mitochondrial	Homo sapiens	47517.7	GOT2	5	17.6897	5
224	P01834	Immunoglobulin kappa constant	Homo sapiens	11765	IGKC	1	19.6184	5
225	P04259	Keratin, type II cytoskeletal 6B	Homo sapiens	60067	KRT6B K6B KRTL1	5	14.8572	5
226	P04843	Dolichyl-diphosphooligosaccharide--protein glycosyltransferase subunit 1	Homo sapiens	68569.5	RPN1	5	19.7704	5
227	P05166	Propionyl-CoA carboxylase beta chain, mitochondrial	Homo sapiens	58215.7	PCCB	5	21.3189	5
228	P06899	Histone H2B type 1-J	Homo sapiens	13904.2	HIST1H2BJ H2BFR	5	17.3206	5
229	P07196	Neurofilament light polypeptide	Homo sapiens	61516.6	NEFL NF68 NFL	5	16.0705	5
230	P09622	Dihydrolipoyl dehydrogenase, mitochondrial	Homo sapiens	54177.3	DLD GCSL LAD PHE3	5	25.0684	5
231	P0DMV9	RecName: Full=Heat shock 70 kDa protein 1B {ECO:0000312|HGNC:HGNC:5233}; AltName: Full=Heat shock 70 kDa protein 2; Short=HSP70-2 {ECO:0000303|PubMed:14656967, ECO:0000303|PubMed:2538825}; Short=HSP70.2	Homo sapiens	70052	HSPA1B HSP72	5	17.3089	5
232	P11413	Glucose-6-phosphate 1-dehydrogenase	Homo sapiens	59256.8	G6PD	5	17.3225	5
233	P12111	Collagen alpha-3(VI) chain	Homo sapiens	343670	COL6A3	5	15.4732	5
234	P12235	ADP/ATP translocase 1	Homo sapiens	33064.5	SLC25A4 ANT1	5	16.3643	5
235	P12956	X-ray repair cross-complementing protein 6	Homo sapiens	69843.1	XRCC6 G22P1	5	18.0867	5
236	P13647	Keratin, type II cytoskeletal 5	Homo sapiens	62378.4	KRT5	5	15.04	5
237	P15104	Glutamine synthetase	Homo sapiens	42064.4	GLUL GLNS	5	20.3171	5
238	P17813	Endoglin	Homo sapiens	70578.1	ENG END	5	24.0884	5
239	P18085	ADP-ribosylation factor 4	Homo sapiens	20510.8	ARF4 ARF2	5	19.6277	5
240	P21399	Cytoplasmic aconitate hydratase	Homo sapiens	98398.9	ACO1 IREB1	5	19.7002	5
241	P22061	Protein-L-isoaspartate(D-aspartate) O-methyltransferase	Homo sapiens	24636.4	PCMT1	5	17.048	5
242	P26641	Elongation factor 1-gamma	Homo sapiens	50118.8	EEF1G EF1G PRO1608	5	18.3977	5
243	P28482	Mitogen-activated protein kinase 1	Homo sapiens	41389.7	MAPK1 ERK2 PRKM1 PRKM2	5	21.7467	5
244	P30101	Protein disulfide-isomerase A3	Homo sapiens	56782.4	PDIA3 ERP57 ERP60 GRP58	5	18.7034	5
245	P35573	Glycogen debranching enzyme	Homo sapiens	174764	AGL GDE	5	17.5881	5
246	P41250	Glycine--tRNA ligase	Homo sapiens	83165.6	GARS	5	15.6825	5
247	P48643	T-complex protein 1 subunit epsilon	Homo sapiens	59671	CCT5 CCTE KIAA0098	5	17.5483	5
248	P49721	Proteasome subunit beta type-2	Homo sapiens	22836.3	PSMB2	5	19.6611	5
249	P50213	Isocitrate dehydrogenase [NAD] subunit alpha, mitochondrial	Homo sapiens	39591.7	IDH3A	5	20.9118	5
250	P50993	Sodium/potassium-transporting ATPase subunit alpha-2	Homo sapiens	112265	ATP1A2 KIAA0778	5	17.4142	5
251	P51149	Ras-related protein Rab-7a	Homo sapiens	23489.8	RAB7A RAB7	5	14.6459	5
252	P54578	Ubiquitin carboxyl-terminal hydrolase 14	Homo sapiens	56069.1	USP14 TGT	5	19.5205	5
253	P54652	Heat shock-related 70 kDa protein 2	Homo sapiens	70021	HSPA2	5	20.0632	5
254	P59998	Actin-related protein 2/3 complex subunit 4	Homo sapiens	19667	ARPC4 ARC20	5	24.8046	5
255	P60981	Destrin	Homo sapiens	18505.7	DSTN ACTDP DSN	5	18.8305	5
256	P61978	Heterogeneous nuclear ribonucleoprotein K	Homo sapiens	50976.3	HNRNPK HNRPK	5	21.097	5
257	P62258	14-3-3 protein epsilon	Homo sapiens	29173.9	YWHAE	5	14.1509	5
258	P62805	Histone H4	Homo sapiens	11367.3	HIST1H4A H4/A H4FA HIST1H4B H4/I H4FI HIST1H4C H4/G H4FG HIST1H4D H4/B H4FB HIST1H4E H4/J H4FJ HIST1H4F H4/C H4FC HIST1H4H H4/H H4FH HIST1H4I H4/M H4FM HIST1H4J H4/E H4FE HIST1H4K H4/D H4FD HIST1H4L H4/K H4FK HIST2H4A H4/N H4F2 H4FN HIST2H4 HIST2H4B H4/O H4FO HIST4H4	5	10.9801	5
259	P62826	GTP-binding nuclear protein Ran	Homo sapiens	24423.1	RAN ARA24 OK/SW-cl.81	5	20.2577	5
260	P62937	Peptidyl-prolyl cis-trans isomerase A	Homo sapiens	18012.5	PPIA CYPA	5	16.739	5
261	P63096	Guanine nucleotide-binding protein G(i) subunit alpha-1	Homo sapiens	40361.1	GNAI1	5	22.8004	5
262	P67775	Serine/threonine-protein phosphatase 2A catalytic subunit alpha isoform	Homo sapiens	35594.2	PPP2CA	5	18.2037	5
263	P84085	ADP-ribosylation factor 5	Homo sapiens	20529.7	ARF5	2	22.6496	5
264	Q01518	Adenylyl cyclase-associated protein 1	Homo sapiens	51901.5	CAP1 CAP	5	20.4442	5
265	Q09666	Neuroblast differentiation-associated protein AHNAK	Homo sapiens	629101	AHNAK PM227	5	15.1598	5
266	Q12805	EGF-containing fibulin-like extracellular matrix protein 1	Homo sapiens	54640.6	EFEMP1 FBLN3 FBNL	5	15.2668	5
267	Q13618	Cullin-3	Homo sapiens	88930.2	CUL3 KIAA0617	5	14.9022	5
268	Q16352	Alpha-internexin	Homo sapiens	55390.7	INA NEF5	5	20.619	5
269	Q16881	Thioredoxin reductase 1, cytoplasmic	Homo sapiens	70756.1	TXNRD1 GRIM12 KDRF	5	22.504	5
270	Q86UX7	Fermitin family homolog 3	Homo sapiens	75952.8	FERMT3 KIND3 MIG2B URP2	5	15.5739	5
271	Q92499	ATP-dependent RNA helicase DDX1	Homo sapiens	82432.2	DDX1	5	18.854	5
272	Q92599	Septin-8	Homo sapiens	55756.3	SEPT8 KIAA0202	5	20.4913	5
273	Q92743	Serine protease HTRA1	Homo sapiens	51287	HTRA1 HTRA PRSS11	5	23.7251	5
274	Q99623	Prohibitin-2	Homo sapiens	33296.4	PHB2 BAP REA	5	12.0474	5
275	Q99715	Collagen alpha-1(XII) chain	Homo sapiens	333147	COL12A1 COL12A1L	5	13.375	5
276	Q9BWD1	Acetyl-CoA acetyltransferase, cytosolic	Homo sapiens	41350.8	ACAT2 ACTL	5	18.516	5
277	Q9HCJ6	Synaptic vesicle membrane protein VAT-1 homolog-like	Homo sapiens	45899.4	VAT1L KIAA1576	5	22.3782	5
278	Q9NUQ9	Protein FAM49B	Homo sapiens	36748	FAM49B BM-009	5	15.7199	5
279	Q9NVA2	Septin-11	Homo sapiens	49398.3	SEPT11	5	19.4116	5
280	Q9UHD8	Septin-9	Homo sapiens	65401.5	SEPT9 KIAA0991 MSF	5	20.8034	5
281	Q9ULU8	Calcium-dependent secretion activator 1	Homo sapiens	152787	CADPS CAPS CAPS1 KIAA1121	5	16.811	5
282	Q9UQ16	Dynamin-3	Homo sapiens	97746.1	DNM3 KIAA0820	5	19.7309	5
283	Q9Y4D7	Plexin-D1	Homo sapiens	212007	PLXND1 KIAA0620	5	30.3015	5
284	Q9Y696	Chloride intracellular channel protein 4	Homo sapiens	28772.1	CLIC4	5	14.6113	5
285	O00154	Cytosolic acyl coenzyme A thioester hydrolase	Homo sapiens	41796	ACOT7 BACH	5	11.5284	4
286	O00231	26S proteasome non-ATPase regulatory subunit 11	Homo sapiens	47463.8	PSMD11	5	13.0673	4
287	O00410	Importin-5	Homo sapiens	123630	IPO5 KPNB3 RANBP5	5	17.4266	4
288	O14786	Neuropilin-1	Homo sapiens	103134	NRP1 NRP VEGF165R	5	13.2299	4
289	O14818	Proteasome subunit alpha type-7	Homo sapiens	27886.9	PSMA7 HSPC	5	17.8361	4
290	O15143	Actin-related protein 2/3 complex subunit 1B	Homo sapiens	40949.8	ARPC1B ARC41	5	16.7131	4
291	O43236	Septin-4	Homo sapiens	55098.2	SEPT4 ARTS PNUTL2 SEP4 hucep-7	5	15.0438	4
292	O60502	Protein O-GlcNAcase	Homo sapiens	102915	MGEA5 HEXC KIAA0679 MEA5	5	15.5144	4
293	O60763	General vesicular transport factor p115	Homo sapiens	107895	USO1 VDP	5	15.8249	4
294	O75891	Cytosolic 10-formyltetrahydrofolate dehydrogenase	Homo sapiens	98829.3	ALDH1L1 FTHFD	5	13.0144	4
295	O75914	Serine/threonine-protein kinase PAK 3	Homo sapiens	62309.6	PAK3 OPHN3	5	16.7721	4
296	O94856	Neurofascin	Homo sapiens	150027	NFASC KIAA0756	5	12.947	4
297	O95757	Heat shock 70 kDa protein 4L	Homo sapiens	94512.5	HSPA4L APG1 OSP94	5	14.9861	4
298	P00761	SWISS-PROT:P00761|TRYP_PIG Trypsin - Sus scrofa (Pig).	Sus scrofa	24409.5	-	5	16.8583	4
299	P02533	Keratin, type I cytoskeletal 14	Homo sapiens	51561.5	KRT14	5	12.1378	4
300	P02649	Apolipoprotein E	Homo sapiens	36154.1	APOE	1	13.6625	4
301	P02786	Transferrin receptor protein 1	Homo sapiens	84871.4	TFRC	5	11.4592	4
302	P04792	Heat shock protein beta-1	Homo sapiens	22782.5	HSPB1 HSP27 HSP28	5	19.8488	4
303	P05141	ADP/ATP translocase 2	Homo sapiens	32852.2	SLC25A5 ANT2	5	12.9663	4
304	P05546	Heparin cofactor 2	Homo sapiens	57070.6	SERPIND1 HCF2	5	13.6938	4
305	P06756	Integrin alpha-V	Homo sapiens	116038	ITGAV MSK8 VNRA VTNR	5	9.99173	4
306	P07197	Neurofilament medium polypeptide	Homo sapiens	102472	NEFM NEF3 NFM	5	15.3843	4
307	P08134	Rho-related GTP-binding protein RhoC	Homo sapiens	22006.4	RHOC ARH9 ARHC	5	16.774	4
308	P10515	Dihydrolipoyllysine-residue acetyltransferase component of pyruvate dehydrogenase complex, mitochondrial	Homo sapiens	68996.7	DLAT DLTA	5	15.7748	4
309	P11766	Alcohol dehydrogenase class-3	Homo sapiens	39724.2	ADH5 ADHX FDH	5	18.0448	4
310	P12036	Neurofilament heavy polypeptide	Homo sapiens	112479	NEFH KIAA0845 NFH	5	13.819	4
311	P12236	ADP/ATP translocase 3	Homo sapiens	32866.3	SLC25A6 ANT3 CDABP0051	5	14.1719	4
312	P12259	Coagulation factor V	Homo sapiens	251704	F5	5	12.3634	4
313	P12532	Creatine kinase U-type, mitochondrial	Homo sapiens	47036.8	CKMT1A CKMT CKMT1B CKMT	5	13.525	4
314	P13010	X-ray repair cross-complementing protein 5	Homo sapiens	82704.6	XRCC5 G22P2	5	11.9175	4
315	P13861	cAMP-dependent protein kinase type II-alpha regulatory subunit	Homo sapiens	45518.4	PRKAR2A PKR2 PRKAR2	5	16.093	4
316	P14136	Glial fibrillary acidic protein	Homo sapiens	49880.2	GFAP	5	10.6468	4
317	P15121	Aldose reductase	Homo sapiens	35853.4	AKR1B1 ALDR1	5	16.6793	4
318	P15170	Eukaryotic peptide chain release factor GTP-binding subunit ERF3A	Homo sapiens	55755.9	GSPT1 ERF3A	5	14.963	4
319	P18206	Vinculin	Homo sapiens	123799	VCL	5	15.1784	4
320	P20020	Plasma membrane calcium-transporting ATPase 1	Homo sapiens	138755	ATP2B1 PMCA1	5	15.7907	4
321	P21579	Synaptotagmin-1	Homo sapiens	47573.1	SYT1 SVP65 SYT	5	12.7917	4
322	P21796	Voltage-dependent anion-selective channel protein 1	Homo sapiens	30772.6	VDAC1 VDAC	5	15.8766	4
323	P22102	Trifunctional purine biosynthetic protein adenosine-3	Homo sapiens	107767	GART PGFT PRGS	5	14.8595	4
324	P22234	Multifunctional protein ADE2	Homo sapiens	47079.2	PAICS ADE2 AIRC PAIS	5	16.1954	4
325	P22694	cAMP-dependent protein kinase catalytic subunit beta	Homo sapiens	40622.7	PRKACB	5	14.9511	4
326	P23381	Tryptophan--tRNA ligase, cytoplasmic	Homo sapiens	53165.4	WARS IFI53 WRS	5	16.4003	4
327	P23634	Plasma membrane calcium-transporting ATPase 4	Homo sapiens	137920	ATP2B4 ATP2B2 MXRA1	5	14.6826	4
328	P24752	Acetyl-CoA acetyltransferase, mitochondrial	Homo sapiens	45199.6	ACAT1 ACAT MAT	5	13.1664	4
329	P24821	Tenascin	Homo sapiens	240854	TNC HXB	5	9.72768	4
330	P25786	Proteasome subunit alpha type-1	Homo sapiens	29555.6	PSMA1 HC2 NU PROS30 PSC2	5	18.0612	4
331	P25787	Proteasome subunit alpha type-2	Homo sapiens	25898.6	PSMA2 HC3 PSC3	5	18.6467	4
332	P27695	DNA-(apurinic or apyrimidinic site) lyase	Homo sapiens	35554.5	APEX1 APE APE1 APEX APX HAP1 REF1	5	15.0713	4
333	P28074	Proteasome subunit beta type-5	Homo sapiens	28480.3	PSMB5 LMPX MB1 X	5	18.6085	4
334	P29992	Guanine nucleotide-binding protein subunit alpha-11	Homo sapiens	42123.4	GNA11 GA11	5	13.8724	4
335	P30041	Peroxiredoxin-6	Homo sapiens	25035	PRDX6 AOP2 KIAA0106	5	16.5567	4
336	P30086	Phosphatidylethanolamine-binding protein 1	Homo sapiens	21056.8	PEBP1 PBP PEBP	5	14.284	4
337	P31146	Coronin-1A	Homo sapiens	51026.3	CORO1A CORO1	5	13.6892	4
338	P31939	Bifunctional purine biosynthesis protein PURH	Homo sapiens	64615.9	ATIC PURH OK/SW-cl.86	5	13.5464	4
339	P35221	Catenin alpha-1	Homo sapiens	100071	CTNNA1	5	15.6453	4
340	P35232	Prohibitin	Homo sapiens	29804.1	PHB	5	15.7081	4
341	P35611	Alpha-adducin	Homo sapiens	80955.2	ADD1 ADDA	5	18.3937	4
342	P35612	Beta-adducin	Homo sapiens	80854.2	ADD2 ADDB	5	13.6115	4
343	P37802	Transgelin-2	Homo sapiens	22391.5	TAGLN2 KIAA0120 CDABP0035	5	15.0067	4
344	P42892	Endothelin-converting enzyme 1	Homo sapiens	87163.7	ECE1	5	14.6154	4
345	P46459	Vesicle-fusing ATPase	Homo sapiens	82594.4	NSF	5	16.5747	4
346	P48147	Prolyl endopeptidase	Homo sapiens	80699.6	PREP PEP	5	19.262	4
347	P49189	4-trimethylaminobutyraldehyde dehydrogenase	Homo sapiens	53801.9	ALDH9A1 ALDH4 ALDH7 ALDH9	5	11.8529	4
348	P49411	Elongation factor Tu, mitochondrial	Homo sapiens	49541.6	TUFM	5	14.0569	4
349	P49419	Alpha-aminoadipic semialdehyde dehydrogenase	Homo sapiens	58487.2	ALDH7A1 ATQ1	5	18.7122	4
350	P49903	Selenide, water dikinase 1	Homo sapiens	42910.6	SEPHS1 SELD SPS SPS1	5	13.5475	4
351	P52306	Rap1 GTPase-GDP dissociation stimulator 1	Homo sapiens	66316.9	RAP1GDS1	5	13.6987	4
352	P55263	Adenosine kinase	Homo sapiens	40545.4	ADK	5	17.7144	4
353	P60891	Ribose-phosphate pyrophosphokinase 1	Homo sapiens	34834.2	PRPS1	5	15.4755	4
354	P60953	Cell division control protein 42 homolog	Homo sapiens	21258.6	CDC42	5	19.3764	4
355	P61019	Ras-related protein Rab-2A	Homo sapiens	23545.6	RAB2A RAB2	5	13.7211	4
356	P61224	Ras-related protein Rap-1b	Homo sapiens	20824.8	RAP1B OK/SW-cl.11	5	15.3393	4
357	P61970	Nuclear transport factor 2	Homo sapiens	14478.5	NUTF2 NTF2	5	17.4093	4
358	P63000	Ras-related C3 botulinum toxin substrate 1	Homo sapiens	21450.1	RAC1 TC25 MIG5	5	13.9979	4
359	P63151	Serine/threonine-protein phosphatase 2A 55 kDa regulatory subunit B alpha isoform	Homo sapiens	51692.1	PPP2R2A	5	12.1417	4
360	P63244	Receptor of activated protein C kinase 1	Homo sapiens	35076.7	GNB2L1 HLC7 PIG21	5	18.0292	4
361	P68402	Platelet-activating factor acetylhydrolase IB subunit beta	Homo sapiens	25569.3	PAFAH1B2 PAFAHB	5	19.6574	4
362	Q00839	Heterogeneous nuclear ribonucleoprotein U	Homo sapiens	90584.5	HNRNPU C1orf199 HNRPU SAFA U21.1	5	14.7756	4
363	Q01814	Plasma membrane calcium-transporting ATPase 2	Homo sapiens	136876	ATP2B2 PMCA2	5	16.1234	4
364	Q02809	Procollagen-lysine,2-oxoglutarate 5-dioxygenase 1	Homo sapiens	83550.2	PLOD1 LLH PLOD	5	10.0424	4
365	Q06210	Glutamine--fructose-6-phosphate aminotransferase [isomerizing] 1	Homo sapiens	78806.4	GFPT1 GFAT GFPT	5	13.8826	4
366	Q08431	Lactadherin	Homo sapiens	43123	MFGE8	5	14.6581	4
367	Q12905	Interleukin enhancer-binding factor 2	Homo sapiens	43062.1	ILF2 NF45 PRO3063	5	16.089	4
368	Q13153	Serine/threonine-protein kinase PAK 1	Homo sapiens	60646.9	PAK1	2	16.8345	4
369	Q13177	Serine/threonine-protein kinase PAK 2	Homo sapiens	58042.6	PAK2	5	17.0578	4
370	Q13310	Polyadenylate-binding protein 4	Homo sapiens	70782.9	PABPC4 APP1 PABP4	5	12.8004	4
371	Q13367	AP-3 complex subunit beta-2	Homo sapiens	119059	AP3B2	5	11.3258	4
372	Q13617	Cullin-2	Homo sapiens	86983.1	CUL2	5	13.6581	4
373	Q13740	CD166 antigen	Homo sapiens	65102.3	ALCAM MEMD	5	15.7401	4
374	Q14152	Eukaryotic translation initiation factor 3 subunit A	Homo sapiens	166569	EIF3A EIF3S10 KIAA0139	5	13.6906	4
375	Q14240	Eukaryotic initiation factor 4A-II	Homo sapiens	46402.3	EIF4A2 DDX2B EIF4F	5	15.2508	4
376	Q14558	Phosphoribosyl pyrophosphate synthase-associated protein 1	Homo sapiens	39393.7	PRPSAP1	5	14.6068	4
377	Q14764	Major vault protein	Homo sapiens	99326.9	MVP LRP	5	13.9913	4
378	Q15084	Protein disulfide-isomerase A6	Homo sapiens	48121.3	PDIA6 ERP5 P5 TXNDC7	5	14.0168	4
379	Q15102	Platelet-activating factor acetylhydrolase IB subunit gamma	Homo sapiens	25734.2	PAFAH1B3 PAFAHG	5	15.6317	4
380	Q15365	Poly(rC)-binding protein 1	Homo sapiens	37497.8	PCBP1	5	13.0545	4
381	Q15582	Transforming growth factor-beta-induced protein ig-h3	Homo sapiens	74680.9	TGFBI BIGH3	5	13.9877	4
382	Q16798	NADP-dependent malic enzyme, mitochondrial	Homo sapiens	67068.5	ME3	5	17.2315	4
383	Q6PCE3	Glucose 1,6-bisphosphate synthase	Homo sapiens	70441.7	PGM2L1 BM32A	5	14.5231	4
384	Q7KZF4	Staphylococcal nuclease domain-containing protein 1	Homo sapiens	101997	SND1 TDRD11	5	16.3763	4
385	Q7L576	Cytoplasmic FMR1-interacting protein 1	Homo sapiens	145182	CYFIP1 KIAA0068	5	12.4856	4
386	Q93008	Probable ubiquitin carboxyl-terminal hydrolase FAF-X	Homo sapiens	292280	USP9X DFFRX FAM USP9	5	13.105	4
387	Q93050	V-type proton ATPase 116 kDa subunit a isoform 1	Homo sapiens	96412.8	ATP6V0A1 ATP6N1 ATP6N1A VPP1	5	16.4598	4
388	Q96A65	Exocyst complex component 4	Homo sapiens	110498	EXOC4 KIAA1699 SEC8 SEC8L1	5	10.6829	4
389	Q96FW1	Ubiquitin thioesterase OTUB1	Homo sapiens	31284.1	OTUB1 OTB1 OTU1 HSPC263	5	13.4712	4
390	Q99497	Protein/nucleic acid deglycase DJ-1	Homo sapiens	19891.1	PARK7	5	16.9304	4
391	Q9BPW8	Protein NipSnap homolog 1	Homo sapiens	33310	NIPSNAP1	5	23.8684	4
392	Q9H0R4	Haloacid dehalogenase-like hydrolase domain-containing protein 2	Homo sapiens	28535.9	HDHD2	5	14.1141	4
393	Q9NQ66	1-phosphatidylinositol 4,5-bisphosphate phosphodiesterase beta-1	Homo sapiens	138567	PLCB1 KIAA0581	5	16.5682	4
394	Q9P1U1	Actin-related protein 3B	Homo sapiens	47607.7	ACTR3B ARP11 ARP4	5	12.1811	4
395	Q9P2R7	Succinate--CoA ligase [ADP-forming] subunit beta, mitochondrial	Homo sapiens	50317.3	SUCLA2	5	14.2747	4
396	Q9UH03	Neuronal-specific septin-3	Homo sapiens	40703.9	SEPT3 SEP3	5	17.0852	4
397	Q9UMS4	Pre-mRNA-processing factor 19	Homo sapiens	55180.8	PRPF19 NMP200 PRP19 SNEV	5	17.5551	4
398	Q9UPN3	Microtubule-actin cross-linking factor 1, isoforms 1/2/3/5	Homo sapiens	838308	MACF1 ABP620 ACF7 KIAA0465 KIAA1251	5	11.5043	4
399	Q9Y617	Phosphoserine aminotransferase	Homo sapiens	40422.7	PSAT1 PSA	5	11.661	4
400	Q9Y678	Coatomer subunit gamma-1	Homo sapiens	97718.3	COPG1 COPG	5	11.5441	4
401	O00299	Chloride intracellular channel protein 1	Homo sapiens	26922.7	CLIC1 G6 NCC27	5	9.45823	3
402	O00391	Sulfhydryl oxidase 1	Homo sapiens	82577.8	QSOX1 QSCN6 UNQ2520/PRO6013	5	11.227	3
403	O00487	26S proteasome non-ATPase regulatory subunit 14	Homo sapiens	34577.1	PSMD14 POH1	5	9.68274	3
404	O00499	Myc box-dependent-interacting protein 1	Homo sapiens	64699.4	BIN1 AMPHL	5	11.4149	3
405	O00560	Syntenin-1	Homo sapiens	32444.4	SDCBP MDA9 SYCL	5	14.0709	3
406	O00571	ATP-dependent RNA helicase DDX3X	Homo sapiens	73243.5	DDX3X DBX DDX3	5	8.49542	3
407	O00629	Importin subunit alpha-3	Homo sapiens	57886.8	KPNA3 QIP2	5	15.3033	3
408	O14773	Tripeptidyl-peptidase 1	Homo sapiens	61247.9	TPP1 CLN2 GIG1 UNQ267/PRO304	5	8.70322	3
409	O15020	Spectrin beta chain, non-erythrocytic 2	Homo sapiens	271325	SPTBN2 KIAA0302 SCA5	5	8.58194	3
410	O15371	Eukaryotic translation initiation factor 3 subunit D	Homo sapiens	63972.8	EIF3D EIF3S7	5	8.168	3
411	O43143	Pre-mRNA-splicing factor ATP-dependent RNA helicase DHX15	Homo sapiens	90932.9	DHX15 DBP1 DDX15	5	8.87481	3
412	O43301	Heat shock 70 kDa protein 12A	Homo sapiens	74978.4	HSPA12A KIAA0417	5	11.1103	3
413	O43837	Isocitrate dehydrogenase [NAD] subunit beta, mitochondrial	Homo sapiens	42183.7	IDH3B	5	10.5936	3
414	O43865	S-adenosylhomocysteine hydrolase-like protein 1	Homo sapiens	58951.4	AHCYL1 DCAL IRBIT XPVKONA	5	13.4695	3
415	O60282	Kinesin heavy chain isoform 5C	Homo sapiens	109495	KIF5C KIAA0531 NKHC2	5	10.4374	3
416	O60506	Heterogeneous nuclear ribonucleoprotein Q	Homo sapiens	69602.6	SYNCRIP HNRPQ NSAP1	5	8.9462	3
417	O60716	Catenin delta-1	Homo sapiens	108170	CTNND1 KIAA0384	5	8.98599	3
418	O75874	Isocitrate dehydrogenase [NADP] cytoplasmic	Homo sapiens	46659.3	IDH1 PICD	5	11.301	3
419	O75955	Flotillin-1	Homo sapiens	47355.3	FLOT1	5	10.1392	3
420	O94760	N(G),N(G)-dimethylarginine dimethylaminohydrolase 1	Homo sapiens	31121.8	DDAH1 DDAH	5	7.5205	3
421	O95373	Importin-7	Homo sapiens	119517	IPO7 RANBP7	5	9.93455	3
422	O95747	Serine/threonine-protein kinase OSR1	Homo sapiens	58022.2	OXSR1 KIAA1101 OSR1	5	7.63396	3
423	P00742	Coagulation factor X	Homo sapiens	54731.7	F10	5	13.6244	3
424	P00966	Argininosuccinate synthase	Homo sapiens	46530.4	ASS1 ASS	5	12.4456	3
425	P01008	Antithrombin-III	Homo sapiens	52602.4	SERPINC1 AT3 PRO0309	5	10.9345	3
426	P02511	Alpha-crystallin B chain	Homo sapiens	20158.9	CRYAB CRYA2 HSPB5	5	8.50101	3
427	P02771	Alpha-fetoprotein	Homo sapiens	68677.6	AFP HPAFP	1	12.0065	3
428	P05062	Fructose-bisphosphate aldolase B	Homo sapiens	39473	ALDOB ALDB	5	11.4103	3
429	P05387	60S acidic ribosomal protein P2	Homo sapiens	11664.9	RPLP2 D11S2243E RPP2	5	13.0609	3
430	P07237	Protein disulfide-isomerase	Homo sapiens	57116.4	P4HB ERBA2L PDI PDIA1 PO4DB	5	8.66024	3
431	P07737	Profilin-1	Homo sapiens	15054.2	PFN1	5	9.24633	3
432	P07942	Laminin subunit beta-1	Homo sapiens	198038	LAMB1	5	10.6965	3
433	P08253	72 kDa type IV collagenase	Homo sapiens	73882.3	MMP2 CLG4A	5	13.2169	3
434	P09382	Galectin-1	Homo sapiens	14715.7	LGALS1	5	10.5222	3
435	P09429	High mobility group protein B1	Homo sapiens	24893.8	HMGB1 HMG1	5	11.8854	3
436	P09471	Guanine nucleotide-binding protein G(o) subunit alpha	Homo sapiens	40050.6	GNAO1	5	11.2294	3
437	P09960	Leukotriene A-4 hydrolase	Homo sapiens	69285.3	LTA4H LTA4	5	11.4691	3
438	P10301	Ras-related protein R-Ras	Homo sapiens	23480.5	RRAS	5	8.88623	3
439	P11177	Pyruvate dehydrogenase E1 component subunit beta, mitochondrial	Homo sapiens	39233.4	PDHB PHE1B	5	15.1904	3
440	P11498	Pyruvate carboxylase, mitochondrial	Homo sapiens	129634	PC	5	9.77966	3
441	P11908	Ribose-phosphate pyrophosphokinase 2	Homo sapiens	34769.1	PRPS2	5	10.7905	3
442	P11940	Polyadenylate-binding protein 1	Homo sapiens	70670.9	PABPC1 PAB1 PABP1 PABPC2	5	12.0077	3
443	P12268	Inosine-5'-monophosphate dehydrogenase 2	Homo sapiens	55805	IMPDH2 IMPD2	5	11.8685	3
444	P13473	Lysosome-associated membrane glycoprotein 2	Homo sapiens	44960.8	LAMP2	5	6.38873	3
445	P13591	Neural cell adhesion molecule 1	Homo sapiens	94574.2	NCAM1 NCAM	5	12.024	3
446	P14868	Aspartate--tRNA ligase, cytoplasmic	Homo sapiens	57136.2	DARS PIG40	5	11.2728	3
447	P16152	Carbonyl reductase [NADPH] 1	Homo sapiens	30374.9	CBR1 CBR CRN SDR21C1	5	6.01845	3
448	P16615	Sarcoplasmic/endoplasmic reticulum calcium ATPase 2	Homo sapiens	114757	ATP2A2 ATP2B	4	10.5298	3
449	P17844	Probable ATP-dependent RNA helicase DDX5	Homo sapiens	69148.1	DDX5 G17P1 HELR HLR1	5	9.34204	3
450	P18124	60S ribosomal protein L7	Homo sapiens	29225.8	RPL7	5	14.7224	3
451	P20073	Annexin A7	Homo sapiens	52739.3	ANXA7 ANX7 SNX OK/SW-cl.95	5	7.25621	3
452	P20618	Proteasome subunit beta type-1	Homo sapiens	26489.4	PSMB1 PSC5	5	13.2762	3
453	P21283	V-type proton ATPase subunit C 1	Homo sapiens	43941.6	ATP6V1C1 ATP6C ATP6D VATC	5	15.0698	3
454	P21810	Biglycan	Homo sapiens	41654.1	BGN SLRR1A	5	10.8975	3
455	P21964	Catechol O-methyltransferase	Homo sapiens	30037.1	COMT	5	9.46792	3
456	P23229	Integrin alpha-6	Homo sapiens	126606	ITGA6	5	12.8742	3
457	P23368	NAD-dependent malic enzyme, mitochondrial	Homo sapiens	65443.6	ME2	5	8.96811	3
458	P25789	Proteasome subunit alpha type-4	Homo sapiens	29483.8	PSMA4 HC9 PSC9	5	12.1909	3
459	P26196	Probable ATP-dependent RNA helicase DDX6	Homo sapiens	54416.8	DDX6 HLR2 RCK	5	12.035	3
460	P26583	High mobility group protein B2	Homo sapiens	24033.8	HMGB2 HMG2	5	11.0694	3
461	P27348	14-3-3 protein theta	Homo sapiens	27764.3	YWHAQ	4	8.34107	3
462	P27635	60S ribosomal protein L10	Homo sapiens	24603.9	RPL10 DXS648E QM	5	9.4778	3
463	P27797	Calreticulin	Homo sapiens	48141.6	CALR CRTC	5	9.62221	3
464	P28066	Proteasome subunit alpha type-5	Homo sapiens	26411	PSMA5	5	11.3493	3
465	P30566	Adenylosuccinate lyase	Homo sapiens	54889.3	ADSL AMPS	5	10.9832	3
466	P31040	Succinate dehydrogenase [ubiquinone] flavoprotein subunit, mitochondrial	Homo sapiens	72691.5	SDHA SDH2 SDHF	5	10.8555	3
467	P32119	Peroxiredoxin-2	Homo sapiens	21891.9	PRDX2 NKEFB TDPX1	5	14.1366	3
468	P34897	Serine hydroxymethyltransferase, mitochondrial	Homo sapiens	55993	SHMT2	5	6.30032	3
469	P34931	Heat shock 70 kDa protein 1-like	Homo sapiens	70375.1	HSPA1L	5	12.4158	3
470	P35222	Catenin beta-1	Homo sapiens	85496.6	CTNNB1 CTNNB OK/SW-cl.35 PRO2286	5	11.4303	3
471	P35443	Thrombospondin-4	Homo sapiens	105869	THBS4 TSP4	5	9.27108	3
472	P35580	Myosin-10	Homo sapiens	228999	MYH10	5	12.6227	3
473	P35609	Alpha-actinin-2	Homo sapiens	103854	ACTN2	5	10.9725	3
474	P39023	60S ribosomal protein L3	Homo sapiens	46108.9	RPL3 OK/SW-cl.32	5	12.0875	3
475	P43243	Matrin-3	Homo sapiens	94623.3	MATR3 KIAA0723	5	9.84266	3
476	P45880	Voltage-dependent anion-selective channel protein 2	Homo sapiens	31566.5	VDAC2	5	11.1877	3
477	P45974	Ubiquitin carboxyl-terminal hydrolase 5	Homo sapiens	95786.3	USP5 ISOT	5	8.28085	3
478	P45985	Dual specificity mitogen-activated protein kinase kinase 4	Homo sapiens	44287.8	MAP2K4 JNKK1 MEK4 MKK4 PRKMK4 SEK1 SERK1 SKK1	5	11.0346	3
479	P47755	F-actin-capping protein subunit alpha-2	Homo sapiens	32949.1	CAPZA2	5	12.8069	3
480	P47756	F-actin-capping protein subunit beta	Homo sapiens	31350.5	CAPZB	5	10.5816	3
481	P47897	Glutamine--tRNA ligase	Homo sapiens	87798.7	QARS	5	9.38836	3
482	P48426	Phosphatidylinositol 5-phosphate 4-kinase type-2 alpha	Homo sapiens	46224.6	PIP4K2A PIP5K2 PIP5K2A	5	7.96403	3
483	P49368	T-complex protein 1 subunit gamma	Homo sapiens	60533.9	CCT3 CCTG TRIC5	5	11.1486	3
484	P49407	Beta-arrestin-1	Homo sapiens	47065.7	ARRB1 ARR1	5	6.73	3
485	P49720	Proteasome subunit beta type-3	Homo sapiens	22948.9	PSMB3	5	13.6128	3
486	P49915	GMP synthase [glutamine-hydrolyzing]	Homo sapiens	76715.4	GMPS	5	13.2892	3
487	P50148	Guanine nucleotide-binding protein G(q) subunit alpha	Homo sapiens	42142.1	GNAQ GAQ	5	10.7942	3
488	P51148	Ras-related protein Rab-5C	Homo sapiens	23482.6	RAB5C RABL	5	14.9317	3
489	P51553	Isocitrate dehydrogenase [NAD] subunit gamma, mitochondrial	Homo sapiens	42794.3	IDH3G	5	14.0939	3
490	P51665	26S proteasome non-ATPase regulatory subunit 7	Homo sapiens	37025.4	PSMD7 MOV34L	5	12.511	3
491	P52907	F-actin-capping protein subunit alpha-1	Homo sapiens	32922.8	CAPZA1	5	12.0356	3
492	P53779	Mitogen-activated protein kinase 10	Homo sapiens	52585.5	MAPK10 JNK3 JNK3A PRKM10 SAPK1B	5	12.2382	3
493	P54289	Voltage-dependent calcium channel subunit alpha-2/delta-1	Homo sapiens	124568	CACNA2D1 CACNL2A CCHL2A MHS3	5	11.2051	3
494	P54577	Tyrosine--tRNA ligase, cytoplasmic	Homo sapiens	59143.5	YARS	5	10.4098	3
495	P54920	Alpha-soluble NSF attachment protein	Homo sapiens	33232.7	NAPA SNAPA	5	10.8239	3
496	P55060	Exportin-2	Homo sapiens	110417	CSE1L CAS XPO2	5	8.85107	3
497	P55084	Trifunctional enzyme subunit beta, mitochondrial	Homo sapiens	51294.5	HADHB MSTP029	5	10.5558	3
498	P60900	Proteasome subunit alpha type-6	Homo sapiens	27399.5	PSMA6 PROS27	5	11.2339	3
499	P61020	Ras-related protein Rab-5B	Homo sapiens	23706.8	RAB5B	5	9.8822	3
500	P61421	V-type proton ATPase subunit d 1	Homo sapiens	40329.1	ATP6V0D1 ATP6D VPATPD	5	14.1176	3
501	P61586	Transforming protein RhoA	Homo sapiens	21768.1	RHOA ARH12 ARHA RHO12	5	13.592	3
502	P61981	14-3-3 protein gamma	Homo sapiens	28302.6	YWHAG	5	11.3652	3
503	P62280	40S ribosomal protein S11	Homo sapiens	18430.7	RPS11	5	7.70908	3
504	P62495	Eukaryotic peptide chain release factor subunit 1	Homo sapiens	49030.9	ETF1 ERF1 RF1 SUP45L1	5	11.7786	3
505	P62701	40S ribosomal protein S4, X isoform	Homo sapiens	29597.7	RPS4X CCG2 RPS4 SCAR	5	9.88588	3
506	P62745	Rho-related GTP-binding protein RhoB	Homo sapiens	22123.4	RHOB ARH6 ARHB	5	13.2589	3
507	P62760	Visinin-like protein 1	Homo sapiens	22142.3	VSNL1 VISL1	5	9.16363	3
508	P62979	Ubiquitin-40S ribosomal protein S27a	Homo sapiens	17964.9	RPS27A UBA80 UBCEP1	5	8.54586	3
509	P78527	DNA-dependent protein kinase catalytic subunit	Homo sapiens	469089	PRKDC HYRC HYRC1	5	7.89474	3
510	Q00266	S-adenosylmethionine synthase isoform type-1	Homo sapiens	43647.9	MAT1A AMS1 MATA1	5	11.2896	3
511	Q01546	Keratin, type II cytoskeletal 2 oral	Homo sapiens	65840.8	KRT76 KRT2B KRT2P	1	9.07275	3
512	Q02543	60S ribosomal protein L18a	Homo sapiens	20762.4	RPL18A	5	6.74519	3
513	Q02878	60S ribosomal protein L6	Homo sapiens	32727.9	RPL6 TXREB1	5	10.3995	3
514	Q02978	Mitochondrial 2-oxoglutarate/malate carrier protein	Homo sapiens	34061.7	SLC25A11 SLC20A4	5	7.70664	3
515	Q04695	Keratin, type I cytoskeletal 17	Homo sapiens	48105.7	KRT17	2	9.26042	3
516	Q06830	Peroxiredoxin-1	Homo sapiens	22110.4	PRDX1 PAGA PAGB TDPX2	5	13.8909	3
517	Q07866	Kinesin light chain 1	Homo sapiens	65309.5	KLC1 KLC KNS2	5	9.88931	3
518	Q08211	ATP-dependent RNA helicase A	Homo sapiens	140959	DHX9 DDX9 LKP NDH2	5	10.4591	3
519	Q12884	Prolyl endopeptidase FAP	Homo sapiens	87712.6	FAP	5	12.7604	3
520	Q13098	COP9 signalosome complex subunit 1	Homo sapiens	55536.6	GPS1 COPS1 CSN1	5	8.81077	3
521	Q13263	Transcription intermediary factor 1-beta	Homo sapiens	88549.7	TRIM28 KAP1 RNF96 TIF1B	5	9.0065	3
522	Q13423	NAD(P) transhydrogenase, mitochondrial	Homo sapiens	113896	NNT	5	12.2462	3
523	Q13616	Cullin-1	Homo sapiens	89678.6	CUL1	5	9.08529	3
524	Q14141	Septin-6	Homo sapiens	49716.7	SEPT6 KIAA0128 SEP2	5	11.5935	3
525	Q15008	26S proteasome non-ATPase regulatory subunit 6	Homo sapiens	45531.4	PSMD6 KIAA0107 PFAAP4	5	7.84246	3
526	Q15121	Astrocytic phosphoprotein PEA-15	Homo sapiens	15040.1	PEA15	5	13.1315	3
527	Q15181	Inorganic pyrophosphatase	Homo sapiens	32660.1	PPA1 IOPPP PP	5	11.0826	3
528	Q15366	Poly(rC)-binding protein 2	Homo sapiens	38580.1	PCBP2	5	9.85529	3
529	Q15417	Calponin-3	Homo sapiens	36413.7	CNN3	5	8.36394	3
530	Q15436	Protein transport protein Sec23A	Homo sapiens	86160.8	SEC23A	5	15.0582	3
531	Q15907	Ras-related protein Rab-11B	Homo sapiens	24488.5	RAB11B YPT3	5	10.2867	3
532	Q16531	DNA damage-binding protein 1	Homo sapiens	126968	DDB1 XAP1	5	11.1626	3
533	Q3LXA3	Triokinase/FMN cyclase	Homo sapiens	58947.2	DAK	5	9.62647	3
534	Q58FF6	Putative heat shock protein HSP 90-beta 4	Homo sapiens	58264.4	HSP90AB4P	5	11.2124	3
535	Q6P2Q9	Pre-mRNA-processing-splicing factor 8	Homo sapiens	273601	PRPF8 PRPC8	5	6.66096	3
536	Q6UWR7	Ectonucleotide pyrophosphatase/phosphodiesterase family member 6	Homo sapiens	50241.1	ENPP6 UNQ1889/PRO4334	5	8.8567	3
537	Q7L014	Probable ATP-dependent RNA helicase DDX46	Homo sapiens	117362	DDX46 KIAA0801	5	9.0036	3
538	Q8NBS9	Thioredoxin domain-containing protein 5	Homo sapiens	47628.9	TXNDC5 TLP46 UNQ364/PRO700	5	7.01746	3
539	Q8TBC4	NEDD8-activating enzyme E1 catalytic subunit	Homo sapiens	51852.4	UBA3 UBE1C	5	11.065	3
540	Q92954	Proteoglycan 4	Homo sapiens	151077	PRG4 MSF SZP	5	12.723	3
541	Q96AC1	Fermitin family homolog 2	Homo sapiens	77860.6	FERMT2 KIND2 MIG2 PLEKHC1	5	10.8942	3
542	Q96BM9	ADP-ribosylation factor-like protein 8A	Homo sapiens	21415.9	ARL8A ARL10B GIE2	5	13.7904	3
543	Q96FC7	Phytanoyl-CoA hydroxylase-interacting protein-like	Homo sapiens	42486.1	PHYHIPL KIAA1796 UNQ6309/PRO20934	5	10.0402	3
544	Q96KP4	Cytosolic non-specific dipeptidase	Homo sapiens	52878.5	CNDP2 CN2 CPGL HEL-S-13 PEPA	5	16.218	3
545	Q96QV1	Hedgehog-interacting protein	Homo sapiens	78851.4	HHIP HIP UNQ5825/PRO19644	5	8.84603	3
546	Q99873	Protein arginine N-methyltransferase 1	Homo sapiens	41515.6	PRMT1 HMT2 HRMT1L2 IR1B4	5	11.0017	3
547	Q9BQI5	SH3-containing GRB2-like protein 3-interacting protein 1	Homo sapiens	89108.6	SGIP1	5	12.9834	3
548	Q9H4G0	Band 4.1-like protein 1	Homo sapiens	98502.9	EPB41L1 KIAA0338	5	10.948	3
549	Q9HAV0	Guanine nucleotide-binding protein subunit beta-4	Homo sapiens	37567.2	GNB4	5	15.9433	3
550	Q9NZD2	Glycolipid transfer protein	Homo sapiens	23849.8	GLTP	5	10.5586	3
551	Q9UBQ0	Vacuolar protein sorting-associated protein 29	Homo sapiens	20505.7	VPS29 DC15 DC7 MDS007	5	12.3913	3
552	Q9UN36	Protein NDRG2	Homo sapiens	40798.2	NDRG2 KIAA1248 SYLD	5	7.7887	3
553	Q9UNS2	COP9 signalosome complex subunit 3	Homo sapiens	47873.1	COPS3 CSN3	5	11.4925	3
554	Q9UPY8	Microtubule-associated protein RP/EB family member 3	Homo sapiens	31982.2	MAPRE3	5	14.6615	3
555	Q9UQ80	Proliferation-associated protein 2G4	Homo sapiens	43786.9	PA2G4 EBP1	5	11.069	3
556	Q9Y2J2	Band 4.1-like protein 3	Homo sapiens	120678	EPB41L3 DAL1 KIAA0987	5	8.23613	3
557	Q9Y2T2	AP-3 complex subunit mu-1	Homo sapiens	46939.2	AP3M1	5	9.53088	3
558	Q9Y4L1	Hypoxia up-regulated protein 1	Homo sapiens	111335	HYOU1 GRP170 ORP150	5	10.9737	3
559	A0M8Q6	Immunoglobulin lambda constant 7	Homo sapiens	11253.6	IGLC7	1	6.16302	2
560	A6NDG6	Glycerol-3-phosphate phosphatase	Homo sapiens	34006.1	PGP	5	4.67655	2
561	O00330	Pyruvate dehydrogenase protein X component, mitochondrial	Homo sapiens	54122.4	PDHX PDX1	5	6.98472	2
562	O00408	cGMP-dependent 3',5'-cyclic phosphodiesterase	Homo sapiens	105717	PDE2A	5	4.90111	2
563	O00505	Importin subunit alpha-4	Homo sapiens	57810.9	KPNA3 QIP2	5	6.81768	2
564	O00754	RecName: Full=Lysosomal alpha-mannosidase; Short=Laman; EC=3.2.1.24; AltName: Full=Lysosomal acid alpha-mannosidase; AltName: Full=Mannosidase alpha class 2B member 1; AltName: Full=Mannosidase alpha-B; Contains: RecName: Full=Lysosomal alpha-mannosi	Homo sapiens	113744	MAN2B1 LAMAN MANB	5	6.36635	2
565	O14576	Cytoplasmic dynein 1 intermediate chain 1	Homo sapiens	72955.4	DYNC1I1 DNCI1 DNCIC1	5	6.16672	2
566	O14617	AP-3 complex subunit delta-1	Homo sapiens	130158	AP3D1 PRO0039	5	8.25103	2
567	O15335	Chondroadherin	Homo sapiens	40475.8	CHAD SLRR4A	5	7.83192	2
568	O15498	Synaptobrevin homolog YKT6	Homo sapiens	22417.6	YKT6	5	6.15964	2
569	O43242	26S proteasome non-ATPase regulatory subunit 3	Homo sapiens	60977.6	PSMD3	5	6.47956	2
570	O43390	Heterogeneous nuclear ribonucleoprotein R	Homo sapiens	70943.1	HNRNPR HNRPR	5	5.18678	2
571	O43505	Beta-1,4-glucuronyltransferase 1	Homo sapiens	47119.1	B3GNT1 B3GNT6	5	9.42776	2
572	O43684	Mitotic checkpoint protein BUB3	Homo sapiens	37154.8	BUB3	5	5.87454	2
573	O43747	AP-1 complex subunit gamma-1	Homo sapiens	91351.5	AP1G1 ADTG CLAPG1	5	4.57249	2
574	O60551	Glycylpeptide N-tetradecanoyltransferase 2	Homo sapiens	56980.2	NMT2	5	6.73326	2
575	O60841	Eukaryotic translation initiation factor 5B	Homo sapiens	138827	EIF5B IF2 KIAA0741	5	6.61045	2
576	O75061	Putative tyrosine-protein phosphatase auxilin	Homo sapiens	99996.5	DNAJC6 KIAA0473	5	9.00424	2
577	O75116	Rho-associated protein kinase 2	Homo sapiens	160900	ROCK2 KIAA0619	5	7.58944	2
578	O75173	A disintegrin and metalloproteinase with thrombospondin motifs 4	Homo sapiens	90196.9	ADAMTS4 KIAA0688 UNQ769/PRO1563	5	8.13301	2
579	O75323	Protein NipSnap homolog 2	Homo sapiens	33742.6	NIPSNAP2 GBAS	5	8.27549	2
580	O75439	Mitochondrial-processing peptidase subunit beta	Homo sapiens	54366.2	PMPCB MPPB	5	4.92139	2
581	O75600	2-amino-3-ketobutyrate coenzyme A ligase, mitochondrial	Homo sapiens	45285.1	GCAT KBL	5	6.43677	2
582	O94826	Mitochondrial import receptor subunit TOM70	Homo sapiens	67454.8	TOMM70 KIAA0719 TOM70 TOMM70A	5	9.15214	2
583	O95352	Ubiquitin-like modifier-activating enzyme ATG7	Homo sapiens	77959.7	ATG7 APG7L	5	8.96448	2
584	O95445	Apolipoprotein M	Homo sapiens	21253.3	APOM G3A NG20 HSPC336	5	3.51918	2
585	O95716	Ras-related protein Rab-3D	Homo sapiens	24267.2	RAB3D GOV RAB16	5	8.76864	2
586	O95834	Echinoderm microtubule-associated protein-like 2	Homo sapiens	70678.8	EML2 EMAP2 EMAPL2	5	8.78231	2
587	O95861	3'(2'),5'-bisphosphate nucleotidase 1	Homo sapiens	33392.3	BPNT1	5	5.91905	2
588	P00352	Retinal dehydrogenase 1	Homo sapiens	54861.9	ALDH1A1 ALDC ALDH1 PUMB1	5	4.35714	2
589	P00387	NADH-cytochrome b5 reductase 3	Homo sapiens	34234.9	CYB5R3 DIA1	5	8.74582	2
590	P00390	Glutathione reductase, mitochondrial	Homo sapiens	56257	GSR GLUR GRD1	5	6.56103	2
591	P00488	Coagulation factor XIII A chain	Homo sapiens	83267.3	F13A1 F13A	5	5.93482	2
592	P00491	Purine nucleoside phosphorylase	Homo sapiens	32117.9	PNP NP	5	6.16105	2
593	P00568	Adenylate kinase isoenzyme 1	Homo sapiens	21634.8	AK1	5	6.71879	2
594	P00746	Complement factor D	Homo sapiens	27032.9	CFD DF PFD	5	8.25168	2
595	P01111	GTPase NRas	Homo sapiens	21229.2	NRAS HRAS1	5	4.26104	2
596	P02545	Prelamin-A/C	Homo sapiens	74139.5	LMNA LMN1	5	7.91598	2
597	P02671	Fibrinogen alpha chain	Homo sapiens	94973.1	FGA	4	4.02328	2
598	P02753	Retinol-binding protein 4	Homo sapiens	23010	RBP4 PRO2222	5	7.96752	2
599	P04271	Protein S100-B	Homo sapiens	10713	S100B	4	9.32209	2
600	P04424	Argininosuccinate lyase	Homo sapiens	51658	ASL	5	7.05693	2
601	P04632	Calpain small subunit 1	Homo sapiens	28315.7	CAPNS1 CAPN4 CAPNS	5	9.24476	2
602	P05026	Sodium/potassium-transporting ATPase subunit beta-1	Homo sapiens	35061.3	ATP1B1 ATP1B	5	5.18171	2
603	P05165	Propionyl-CoA carboxylase alpha chain, mitochondrial	Homo sapiens	80059	PCCA	5	6.68496	2
604	P05198	Eukaryotic translation initiation factor 2 subunit 1	Homo sapiens	36112.2	EIF2S1 EIF2A	5	5.17625	2
605	P05386	60S acidic ribosomal protein P1	Homo sapiens	11513.9	RPLP1 RRP1	5	9.7155	2
606	P05413	Fatty acid-binding protein, heart	Homo sapiens	14858	FABP3 FABP11 MDGI	5	5.80884	2
607	P06732	Creatine kinase M-type	Homo sapiens	43101.1	CKM CKMM	4	5.9435	2
608	P06748	Nucleophosmin	Homo sapiens	32575	NPM1 NPM	5	9.98706	2
609	P07205	Phosphoglycerate kinase 2	Homo sapiens	44796.1	PGK2 PGKB	5	9.57428	2
610	P07339	Cathepsin D	Homo sapiens	44552.2	CTSD CPSD	5	10.2351	2
611	P07384	Calpain-1 catalytic subunit	Homo sapiens	81890.1	CAPN1 CANPL1 PIG30	5	7.69878	2
612	P07602	Prosaposin	Homo sapiens	58112.7	PSAP GLBA SAP1	5	8.15743	2
613	P07741	Adenine phosphoribosyltransferase	Homo sapiens	19607.8	APRT	5	8.99463	2
614	P08123	Collagen alpha-2(I) chain	Homo sapiens	129314	COL1A2	5	6.96743	2
615	P08174	Complement decay-accelerating factor	Homo sapiens	41400.1	CD55 CR DAF	3	5.59607	2
616	P08195	4F2 cell-surface antigen heavy chain	Homo sapiens	67994	SLC3A2 MDU1	5	8.3293	2
617	P08559	Pyruvate dehydrogenase E1 component subunit alpha, somatic form, mitochondrial	Homo sapiens	43295.6	PDHA1 PHE1A	5	8.18337	2
618	P08754	Guanine nucleotide-binding protein G(k) subunit alpha	Homo sapiens	40532.2	GNAI3	5	8.35856	2
619	P09211	Glutathione S-transferase P	Homo sapiens	23355.8	GSTP1 FAEES3 GST3	5	8.64894	2
620	P09543	2',3'-cyclic-nucleotide 3'-phosphodiesterase	Homo sapiens	47578.6	CNP	5	6.23447	2
621	P0CG39	POTE ankyrin domain family member J	Homo sapiens	117390	POTEJ	5	6.68221	2
622	P10114	Ras-related protein Rap-2a	Homo sapiens	20615.5	RAP2A	5	5.58455	2
623	P11182	Lipoamide acyltransferase component of branched-chain alpha-keto acid dehydrogenase complex, mitochondrial	Homo sapiens	53487.1	DBT BCATE2	5	5.57601	2
624	P11586	C-1-tetrahydrofolate synthase, cytoplasmic	Homo sapiens	101559	MTHFD1 MTHFC MTHFD	5	7.00344	2
625	P11717	Cation-independent mannose-6-phosphate receptor	Homo sapiens	274375	IGF2R MPRI	5	5.59504	2
626	P12081	Histidine--tRNA ligase, cytoplasmic	Homo sapiens	57410.5	HARS HRS	5	9.04947	2
627	P12109	Collagen alpha-1(VI) chain	Homo sapiens	108529	COL6A1	5	4.25695	2
628	P12110	Collagen alpha-2(VI) chain	Homo sapiens	108579	COL6A2	5	7.2234	2
629	P12694	2-oxoisovalerate dehydrogenase subunit alpha, mitochondrial	Homo sapiens	50471	BCKDHA	5	7.78438	2
630	P12821	Angiotensin-converting enzyme	Homo sapiens	149715	ACE DCP DCP1	4	7.8334	2
631	P13611	Versican core protein	Homo sapiens	372820	VCAN CSPG2	5	7.34117	2
632	P13796	Plastin-2	Homo sapiens	70288.4	LCP1 PLS2	5	8.77609	2
633	P13928	Annexin A8	Homo sapiens	36881	ANXA8 ANX8	5	5.86393	2
634	P14735	Insulin-degrading enzyme	Homo sapiens	117969	IDE	5	7.32547	2
635	P14866	Heterogeneous nuclear ribonucleoprotein L	Homo sapiens	64132.8	HNRNPL HNRPL P/OKcl.14	5	9.71073	2
636	P15291	Beta-1,4-galactosyltransferase 1	Homo sapiens	43920.3	B4GALT1 GGTB2	5	7.02698	2
637	P15880	40S ribosomal protein S2	Homo sapiens	31324.4	RPS2 RPS4	5	6.70257	2
638	P16070	CD44 antigen	Homo sapiens	81537.6	CD44 LHR MDU2 MDU3 MIC4	5	6.14507	2
639	P17066	Heat shock 70 kDa protein 6	Homo sapiens	71028.2	HSPA6 HSP70B'	4	6.78339	2
640	P17174	Aspartate aminotransferase, cytoplasmic	Homo sapiens	46247.5	GOT1	5	4.72607	2
641	P17405	Sphingomyelin phosphodiesterase	Homo sapiens	69752.1	SMPD1 ASM	5	5.91697	2
642	P18754	Regulator of chromosome condensation	Homo sapiens	44969	RCC1 CHC1	5	8.55398	2
643	P19021	Peptidyl-glycine alpha-amidating monooxygenase	Homo sapiens	108332	PAM	5	5.08928	2
644	P19105	Myosin regulatory light chain 12A	Homo sapiens	19794.1	MYL12A MLCB MRLC3 RLC	3	8.73144	2
645	P19338	Nucleolin	Homo sapiens	76614.4	NCL	5	10.5141	2
646	P20290	Transcription factor BTF3	Homo sapiens	22168	BTF3 NACB OK/SW-cl.8	5	10.8254	2
647	P20336	Ras-related protein Rab-3A	Homo sapiens	24983.9	RAB3A	5	7.89871	2
648	P20337	Ras-related protein Rab-3B	Homo sapiens	24757.9	RAB3B	5	8.56712	2
649	P20339	Ras-related protein Rab-5A	Homo sapiens	23658.7	RAB5A RAB5	5	7.4452	2
650	P20340	Ras-related protein Rab-6A	Homo sapiens	23592.8	RAB6A RAB6	5	8.73472	2
651	P21589	5'-nucleotidase	Homo sapiens	63367.8	NT5E NT5 NTE	5	11.6292	2
652	P21695	Glycerol-3-phosphate dehydrogenase [NAD(+)], cytoplasmic	Homo sapiens	37567.6	GPD1	5	8.27245	2
653	P21953	2-oxoisovalerate dehydrogenase subunit beta, mitochondrial	Homo sapiens	43122.5	BCKDHB	5	6.59497	2
654	P22059	Oxysterol-binding protein 1	Homo sapiens	89420.6	OSBP OSBP1	5	8.58359	2
655	P23396	40S ribosomal protein S3	Homo sapiens	26688.3	RPS3 OK/SW-cl.26	5	7.75624	2
656	P23467	Receptor-type tyrosine-protein phosphatase beta	Homo sapiens	224301	PTPRB PTPB	5	5.14757	2
657	P23471	Receptor-type tyrosine-protein phosphatase zeta	Homo sapiens	254587	PTPRZ1 HTPZP2 PTPRZ PTPRZ2 PTPZ	5	8.02102	2
658	P24539	ATP synthase F(0) complex subunit B1, mitochondrial	Homo sapiens	28908.6	ATP5F1	5	6.29256	2
659	P26232	Catenin alpha-2	Homo sapiens	105313	CTNNA2 CAPR	5	8.26699	2
660	P26992	Ciliary neurotrophic factor receptor subunit alpha	Homo sapiens	40633.2	CNTFR	5	10.2987	2
661	P27105	Erythrocyte band 7 integral membrane protein	Homo sapiens	31730.8	STOM BND7 EPB72	5	6.27276	2
662	P27361	Mitogen-activated protein kinase 3	Homo sapiens	43135.6	MAPK3 ERK1 PRKM3	5	7.71052	2
663	P29144	Tripeptidyl-peptidase 2	Homo sapiens	138350	TPP2	5	8.25821	2
664	P29692	Elongation factor 1-delta	Homo sapiens	31121.8	EEF1D EF1D	5	8.31105	2
665	P30050	60S ribosomal protein L12	Homo sapiens	17818.6	RPL12	5	6.78337	2
666	P31943	Heterogeneous nuclear ribonucleoprotein H	Homo sapiens	49229.5	HNRNPH1 HNRPH HNRPH1	5	7.24728	2
667	P31948	Stress-induced-phosphoprotein 1	Homo sapiens	62639.3	STIP1	5	5.35133	2
668	P32969	60S ribosomal protein L9	Homo sapiens	21863.4	RPL9 OK/SW-cl.103 RPL9P7 RPL9P8 RPL9P9	5	7.40502	2
669	P33176	Kinesin-1 heavy chain	Homo sapiens	109685	KIF5B KNS KNS1	5	7.56965	2
670	P33993	DNA replication licensing factor MCM7	Homo sapiens	81308	MCM7 CDC47 MCM2	5	3.08403	2
671	P35606	Coatomer subunit beta'	Homo sapiens	102487	COPB2	5	7.09698	2
672	P35749	Myosin-11	Homo sapiens	227339	MYH11 KIAA0866	5	9.52499	2
673	P35813	Protein phosphatase 1A	Homo sapiens	42447.8	PPM1A PPPM1A	5	7.82462	2
674	P36542	ATP synthase subunit gamma, mitochondrial	Homo sapiens	32996.1	ATP5F1C ATP5C ATP5C1 ATP5CL1	5	4.21459	2
675	P36776	Lon protease homolog, mitochondrial	Homo sapiens	106489	LONP1 PRSS15	5	5.92811	2
676	P37837	Transaldolase	Homo sapiens	37540.1	TALDO1 TAL TALDO TALDOR	5	3.97798	2
677	P38919	Eukaryotic initiation factor 4A-III	Homo sapiens	46871.1	EIF4A3 DDX48 KIAA0111	5	5.99731	2
678	P39656	Dolichyl-diphosphooligosaccharide--protein glycosyltransferase 48 kDa subunit	Homo sapiens	50800.9	DDOST KIAA0115 OST48 OK/SW-cl.45	5	6.01657	2
679	P40123	Adenylyl cyclase-associated protein 2	Homo sapiens	52824	CAP2	5	9.36617	2
680	P40616	ADP-ribosylation factor-like protein 1	Homo sapiens	20417.5	ARL1	5	6.11707	2
681	P41252	Isoleucine--tRNA ligase, cytoplasmic	Homo sapiens	144498	IARS	5	7.41695	2
682	P42658	Dipeptidyl aminopeptidase-like protein 6	Homo sapiens	97588.2	DPP6	5	9.06356	2
683	P43003	Excitatory amino acid transporter 1	Homo sapiens	59572.3	SLC1A3 EAAT1 GLAST GLAST1	5	7.69813	2
684	P43004	Excitatory amino acid transporter 2	Homo sapiens	62104.3	SLC1A2 EAAT2 GLT1	5	11.8202	2
685	P43686	26S proteasome regulatory subunit 6B	Homo sapiens	47366.3	PSMC4 MIP224 TBP7	5	4.97807	2
686	P45381	Aspartoacylase	Homo sapiens	35735.1	ASPA ACY2 ASP	4	5.83361	2
687	P46063	ATP-dependent DNA helicase Q1	Homo sapiens	73457.4	RECQL RECQ1 RECQL1	5	8.71453	2
688	P46379	Large proline-rich protein BAG6	Homo sapiens	119409	BAG6 BAT3 G3	5	4.87014	2
689	P46736	Lys-63-specific deubiquitinase BRCC36	Homo sapiens	36071.9	BRCC3 BRCC36 C6.1A CXorf53	5	5.43224	2
690	P46777	60S ribosomal protein L5	Homo sapiens	34362.6	RPL5 MSTP030	5	9.76727	2
691	P46782	40S ribosomal protein S5	Homo sapiens	22876.4	RPS5	3	6.83568	2
692	P46783	40S ribosomal protein S10	Homo sapiens	18897.8	RPS10	5	7.37954	2
693	P47736	Rap1 GTPase-activating protein 1	Homo sapiens	73361.4	RAP1GAP KIAA0474 RAP1GA1	5	6.24969	2
694	P48059	LIM and senescent cell antigen-like-containing domain protein 1	Homo sapiens	37251.3	LIMS1 PINCH PINCH1	5	11.0175	2
695	P48444	Coatomer subunit delta	Homo sapiens	57210.4	ARCN1 COPD	5	4.76648	2
696	P48506	Glutamate--cysteine ligase catalytic subunit	Homo sapiens	72765.8	GCLC GLCL GLCLC	5	5.47736	2
697	P49589	Cysteine--tRNA ligase, cytoplasmic	Homo sapiens	85473.4	CARS	5	3.06472	2
698	P49746	Thrombospondin-3	Homo sapiens	104201	THBS3 TSP3	4	4.3636	2
699	P49747	Cartilage oligomeric matrix protein	Homo sapiens	82860.5	COMP	5	5.7207	2
700	P49773	Histidine triad nucleotide-binding protein 1	Homo sapiens	13801.9	HINT1 HINT PKCI1 PRKCNH1	5	10.0177	2
701	P50579	Methionine aminopeptidase 2	Homo sapiens	52891.6	METAP2 MNPEP P67EIF2	5	7.75875	2
702	P50914	60S ribosomal protein L14	Homo sapiens	23431.9	RPL14	5	4.46947	2
703	P52209	6-phosphogluconate dehydrogenase, decarboxylating	Homo sapiens	53140	PGD PGDH	5	8.71473	2
704	P52272	Heterogeneous nuclear ribonucleoprotein M	Homo sapiens	77515.6	HNRNPM HNRPM NAGR1	5	8.08744	2
705	P52597	Heterogeneous nuclear ribonucleoprotein F	Homo sapiens	45671.9	HNRNPF HNRPF	5	11.4893	2
706	P52788	Spermine synthase	Homo sapiens	41268.2	SMS	5	7.60774	2
707	P53041	Serine/threonine-protein phosphatase 5	Homo sapiens	56878.7	PPP5C PPP5	5	6.08151	2
708	P53618	Coatomer subunit beta	Homo sapiens	107142	COPB1 COPB MSTP026	5	7.00469	2
709	P53634	Dipeptidyl peptidase 1	Homo sapiens	51853.8	CTSC CPPI	5	6.17349	2
710	P54136	Arginine--tRNA ligase, cytoplasmic	Homo sapiens	75379	RARS	5	5.04148	2
711	P55010	Eukaryotic translation initiation factor 5	Homo sapiens	49222.8	EIF5	5	5.95881	2
712	P55209	Nucleosome assembly protein 1-like 1	Homo sapiens	45374.2	NAP1L1 NRP	5	6.58595	2
713	P55884	Eukaryotic translation initiation factor 3 subunit B	Homo sapiens	92481.6	EIF3B EIF3S9	5	8.53913	2
714	P56192	Methionine--tRNA ligase, cytoplasmic	Homo sapiens	101116	MARS	5	10.265	2
715	P58107	Epiplakin	Homo sapiens	555621	EPPK1 EPIPL	5	11.0462	2
716	P60201	Myelin proteolipid protein	Homo sapiens	30077.2	PLP1 PLP	5	5.75947	2
717	P60228	Eukaryotic translation initiation factor 3 subunit E	Homo sapiens	52220.8	EIF3E EIF3S6 INT6	5	6.01676	2
718	P60660	Myosin light polypeptide 6	Homo sapiens	16930.1	MYL6	5	8.02402	2
719	P61018	Ras-related protein Rab-4B	Homo sapiens	23586.7	RAB4B PP1596	5	5.94879	2
720	P61086	Ubiquitin-conjugating enzyme E2 K	Homo sapiens	22406.7	UBE2K HIP2 LIG	5	8.79221	2
721	P61221	ATP-binding cassette sub-family E member 1	Homo sapiens	67314.4	ABCE1 RLI RNASEL1 RNASELI RNS4I OK/SW-cl.40	5	6.40704	2
722	P62191	26S proteasome regulatory subunit 4	Homo sapiens	49184.5	PSMC1	5	9.11702	2
723	P62195	26S proteasome regulatory subunit 8	Homo sapiens	45626	PSMC5 SUG1	5	10.5329	2
724	P62330	ADP-ribosylation factor 6	Homo sapiens	20082.2	ARF6	5	6.24087	2
725	P62333	26S proteasome regulatory subunit 10B	Homo sapiens	44173	PSMC6 SUG2	5	5.8581	2
726	P62829	60S ribosomal protein L23	Homo sapiens	14865.5	RPL23	5	5.43306	2
727	P62906	60S ribosomal protein L10a	Homo sapiens	24831.3	RPL10A NEDD6	5	5.78469	2
728	P62913	60S ribosomal protein L11	Homo sapiens	20252.4	RPL11	5	6.24538	2
729	P62995	Transformer-2 protein homolog beta	Homo sapiens	33665.7	TRA2B SFRS10	5	7.04987	2
730	P63241	Eukaryotic translation initiation factor 5A-1	Homo sapiens	16832.3	EIF5A	5	7.46261	2
731	P68431	Histone H3.1	Homo sapiens	15404.1	HIST1H3A H3FA HIST1H3B H3FL HIST1H3C H3FC HIST1H3D H3FB HIST1H3E H3FD HIST1H3F H3FI HIST1H3G H3FH HIST1H3H H3FK HIST1H3I H3FF HIST1H3J H3FJ	5	9.53312	2
732	P78347	General transcription factor II-I	Homo sapiens	112416	GTF2I BAP135 WBSCR6	5	4.67903	2
733	P78509	Reelin	Homo sapiens	388388	RELN	5	7.34745	2
734	P78559	Microtubule-associated protein 1A	Homo sapiens	305485	MAP1A MAP1L	5	7.87123	2
735	P83731	60S ribosomal protein L24	Homo sapiens	17779	RPL24	5	3.96313	2
736	Q01581	Hydroxymethylglutaryl-CoA synthase, cytoplasmic	Homo sapiens	57293.7	HMGCS1 HMGCS	5	8.37269	2
737	Q02790	Peptidyl-prolyl cis-trans isomerase FKBP4	Homo sapiens	51804.6	FKBP4 FKBP52	5	7.03494	2
738	Q03167	Transforming growth factor beta receptor type 3	Homo sapiens	93499.4	TGFBR3	5	6.60821	2
739	Q04446	1,4-alpha-glucan-branching enzyme	Homo sapiens	80473.9	GBE1	5	6.83992	2
740	Q04760	Lactoylglutathione lyase	Homo sapiens	20777.7	GLO1	5	7.90794	2
741	Q05329	Glutamate decarboxylase 2	Homo sapiens	65411.3	GAD2 GAD65	5	5.68325	2
742	Q07960	Rho GTPase-activating protein 1	Homo sapiens	50435.8	ARHGAP1 CDC42GAP RHOGAP1	5	4.74775	2
743	Q08752	Peptidyl-prolyl cis-trans isomerase D	Homo sapiens	40763.6	PPID CYP40 CYPD	5	6.30565	2
744	Q12891	Hyaluronidase-2	Homo sapiens	53860.1	HYAL2 LUCA2	5	5.4607	2
745	Q12906	Interleukin enhancer-binding factor 3	Homo sapiens	95338.4	ILF3 DRBF MPHOSPH4 NF90	5	6.63777	2
746	Q13228	Selenium-binding protein 1	Homo sapiens	52391	SELENBP1 SBP	5	7.94903	2
747	Q13362	Serine/threonine-protein phosphatase 2A 56 kDa regulatory subunit gamma isoform	Homo sapiens	61060.8	PPP2R5C KIAA0044	5	8.63361	2
748	Q13363	C-terminal-binding protein 1	Homo sapiens	47535.3	CTBP1 CTBP	5	8.27344	2
749	Q13492	Phosphatidylinositol-binding clathrin assembly protein	Homo sapiens	70754.5	PICALM CALM	5	7.92425	2
750	Q13526	Peptidyl-prolyl cis-trans isomerase NIMA-interacting 1	Homo sapiens	18243.3	PIN1	5	5.89574	2
751	Q13557	Calcium/calmodulin-dependent protein kinase type II subunit delta	Homo sapiens	56369.4	CAMK2D CAMKD	2	7.78218	2
752	Q13564	NEDD8-activating enzyme E1 regulatory subunit	Homo sapiens	60246.4	NAE1 APPBP1 HPP1	5	7.27025	2
753	Q13619	Cullin-4A	Homo sapiens	87680.3	CUL4A	5	4.94455	2
754	Q13867	Bleomycin hydrolase	Homo sapiens	52562.2	BLMH	5	9.56547	2
755	Q14008	Cytoskeleton-associated protein 5	Homo sapiens	225495	CKAP5 KIAA0097	5	4.31895	2
756	Q14203	Dynactin subunit 1	Homo sapiens	141695	DCTN1	5	8.03941	2
757	Q14376	UDP-glucose 4-epimerase	Homo sapiens	38281.7	GALE	5	7.27015	2
758	Q14517	Protocadherin Fat 1	Homo sapiens	506273	FAT1 CDHF7 FAT	5	9.23899	2
759	Q14573	Inositol 1,4,5-trisphosphate receptor type 3	Homo sapiens	304107	ITPR3	5	4.43333	2
760	Q14767	Latent-transforming growth factor beta-binding protein 2	Homo sapiens	195052	LTBP2 C14orf141 LTBP3	5	10.2208	2
761	Q15046	Lysine--tRNA ligase	Homo sapiens	68048.1	KARS KIAA0070	5	8.31196	2
762	Q15257	Serine/threonine-protein phosphatase 2A activator	Homo sapiens	40667.6	PTPA PPP2R4	5	8.78941	2
763	Q15393	Splicing factor 3B subunit 3	Homo sapiens	135577	SF3B3 KIAA0017 SAP130	5	7.29386	2
764	Q15555	Microtubule-associated protein RP/EB family member 2	Homo sapiens	37031.3	MAPRE2 RP1	5	8.149	2
765	Q16143	Beta-synuclein	Homo sapiens	14287.9	SNCB	5	10.4749	2
766	Q16576	Histone-binding protein RBBP7	Homo sapiens	47820.1	RBBP7 RBAP46	5	6.31604	2
767	Q2M2I8	AP2-associated protein kinase 1	Homo sapiens	103885	AAK1 KIAA1048	5	9.55962	2
768	Q4KMQ2	Anoctamin-6	Homo sapiens	106165	ANO6 TMEM16F	5	6.102	2
769	Q4LDE5	Sushi, von Willebrand factor type A, EGF and pentraxin domain-containing protein 1	Homo sapiens	390170	SVEP1 C9orf13 CCP22 SELOB	5	4.98988	2
770	Q562R1	Beta-actin-like protein 2	Homo sapiens	42003.2	ACTBL2	4	7.48307	2
771	Q5GLZ8	Probable E3 ubiquitin-protein ligase HERC4	Homo sapiens	118563	HERC4 KIAA1593	5	8.15665	2
772	Q5VWZ2	Lysophospholipase-like protein 1	Homo sapiens	26316.4	LYPLAL1	5	5.9252	2
773	Q5ZPR3	CD276 antigen	Homo sapiens	57235.5	CD276 B7H3 PSEC0249 UNQ309/PRO352	5	8.81347	2
774	Q63HM9	PI-PLC X domain-containing protein 3	Homo sapiens	36312.7	PLCXD3	5	4.39847	2
775	Q7Z3B1	Neuronal growth regulator 1	Homo sapiens	38719.2	NEGR1 IGLON4 UNQ2433/PRO4993	5	9.41179	2
776	Q86WG3	Caytaxin	Homo sapiens	42120.5	ATCAY KIAA1872	2	4.23517	2
777	Q8N8N7	Prostaglandin reductase 2	Homo sapiens	38499	PTGR2 ZADH1	5	6.1763	2
778	Q8NBM8	Prenylcysteine oxidase-like	Homo sapiens	54646.5	PCYOX1L PSEC0105	5	7.61353	2
779	Q8TAT6	Nuclear protein localization protein 4 homolog	Homo sapiens	68120.3	NPLOC4 KIAA1499 NPL4	5	6.44779	2
780	Q8TB24	Ras and Rab interactor 3	Homo sapiens	107854	RIN3	1	4.5629	2
781	Q8TDJ6	DmX-like protein 2	Homo sapiens	339642	DMXL2 KIAA0856	5	8.78921	2
782	Q8WUM4	Programmed cell death 6-interacting protein	Homo sapiens	96023.2	PDCD6IP AIP1 ALIX KIAA1375	5	8.03686	2
783	Q8WVM8	Sec1 family domain-containing protein 1	Homo sapiens	72379.9	SCFD1 C14orf163 KIAA0917 STXBP1L2 FKSG23	5	9.82037	2
784	Q8WZ42	Titin	Homo sapiens	3816030	TTN	5	4.29213	2
785	Q92558	Wiskott-Aldrich syndrome protein family member 1	Homo sapiens	61652.3	WASF1 KIAA0269 SCAR1 WAVE1	5	8.54911	2
786	Q92561	Phytanoyl-CoA hydroxylase-interacting protein	Homo sapiens	37572.6	PHYHIP DYRK1AP3 KIAA0273	5	7.44797	2
787	Q92597	Protein NDRG1	Homo sapiens	42835.4	NDRG1 CAP43 DRG1 RTP	5	7.56352	2
788	Q92616	eIF-2-alpha kinase activator GCN1	Homo sapiens	292758	GCN1L1 KIAA0219	5	4.52385	2
789	Q92752	Tenascin-R	Homo sapiens	149562	TNR	5	8.52273	2
790	Q92796	Disks large homolog 3	Homo sapiens	90314	DLG3 KIAA1232	5	4.42518	2
791	Q92820	Gamma-glutamyl hydrolase	Homo sapiens	35964.4	GGH	5	4.41017	2
792	Q92896	Golgi apparatus protein 1	Homo sapiens	134552	GLG1 CFR1 ESL1 MG160	5	6.39234	2
793	Q92905	COP9 signalosome complex subunit 5	Homo sapiens	37578.8	COPS5 CSN5 JAB1	5	5.40584	2
794	Q92973	Transportin-1	Homo sapiens	102355	TNPO1 KPNB2 MIP1 TRN	5	6.20601	2
795	Q93009	Ubiquitin carboxyl-terminal hydrolase 7	Homo sapiens	128302	USP7 HAUSP	5	5.35808	2
796	Q93034	Cullin-5	Homo sapiens	90955.4	CUL5 VACM1	5	5.65015	2
797	Q969M7	NEDD8-conjugating enzyme UBE2F	Homo sapiens	21077	UBE2F NCE2	5	7.04998	2
798	Q969P0	Immunoglobulin superfamily member 8	Homo sapiens	65034.3	IGSF8 CD81P3 EWI2 KCT4	5	9.33223	2
799	Q96AG4	Leucine-rich repeat-containing protein 59	Homo sapiens	34930.5	LRRC59 PRO1855	4	3.79803	2
800	Q96FN4	Copine-2	Homo sapiens	61189.9	CPNE2	5	5.10718	2
801	Q96IJ6	Mannose-1-phosphate guanyltransferase alpha	Homo sapiens	46291.2	GMPPA	5	6.38897	2
802	Q96KK5	Histone H2A type 1-H	Homo sapiens	13906.3	HIST1H2AH HIST1H2AI	5	6.17347	2
803	Q96QV6	Histone H2A type 1-A	Homo sapiens	14233.5	HIST1H2AA H2AFR	5	5.80432	2
804	Q99436	Proteasome subunit beta type-7	Homo sapiens	29965.4	PSMB7 Z	5	11.561	2
805	Q99747	Gamma-soluble NSF attachment protein	Homo sapiens	34746.3	NAPG SNAPG	5	4.62508	2
806	Q99962	Endophilin-A1	Homo sapiens	39962.3	SH3GL2 CNSA2 SH3D2A	5	6.53078	2
807	Q9BRX8	Redox-regulatory protein FAM213A	Homo sapiens	25764.2	FAM213A C10orf58 PAMM PRO2290 PSEC0139 UNQ611/PRO1198	5	5.54172	2
808	Q9BSU1	UPF0183 protein C16orf70	Homo sapiens	47524.5	C16orf70 C16orf6	4	3.82305	2
809	Q9BUJ2	Heterogeneous nuclear ribonucleoprotein U-like protein 1	Homo sapiens	95738.6	HNRNPUL1 E1BAP5 HNRPUL1	5	4.51221	2
810	Q9BXJ4	Complement C1q tumor necrosis factor-related protein 3	Homo sapiens	26994.4	C1QTNF3 CTRP3 UNQ753/PRO1484	5	8.34044	2
811	Q9BXJ9	N-alpha-acetyltransferase 15, NatA auxiliary subunit	Homo sapiens	101272	NAA15 GA19 NARG1 NATH TBDN100	5	5.01954	2
812	Q9BXS5	AP-1 complex subunit mu-1	Homo sapiens	48586.9	AP1M1 CLTNM	5	5.41653	2
813	Q9BXW6	Oxysterol-binding protein-related protein 1	Homo sapiens	108470	OSBPL1A ORP1 OSBP8 OSBPL1 OSBPL1B	5	8.22475	2
814	Q9BY67	Cell adhesion molecule 1	Homo sapiens	48509.1	CADM1 IGSF4 IGSF4A NECL2 SYNCAM TSLC1	5	6.82677	2
815	Q9BZ29	Dedicator of cytokinesis protein 9	Homo sapiens	236446	DOCK9 KIAA1058 ZIZ1	5	5.70771	2
816	Q9C040	Tripartite motif-containing protein 2	Homo sapiens	81530.3	TRIM2 KIAA0517 RNF86	5	9.60808	2
817	Q9H0Q0	Protein FAM49A	Homo sapiens	37312.9	FAM49A	4	5.54777	2
818	Q9H4A4	Aminopeptidase B	Homo sapiens	72595.8	RNPEP APB	5	5.45701	2
819	Q9H4G4	Golgi-associated plant pathogenesis-related protein 1	Homo sapiens	17218.3	GLIPR2 C9orf19 GAPR1	5	9.03083	2
820	Q9HB07	UPF0160 protein MYG1, mitochondrial	Homo sapiens	42449.2	C12orf10	5	6.49025	2
821	Q9HB71	Calcyclin-binding protein	Homo sapiens	26209.9	CACYBP S100A6BP SIP PNAS-107	5	9.66138	2
822	Q9NQC3	Reticulon-4	Homo sapiens	129931	RTN4 KIAA0886 NOGO My043 SP1507	5	5.3857	2
823	Q9NQR4	Omega-amidase NIT2	Homo sapiens	30608	NIT2 CUA002	5	10.896	2
824	Q9NQW7	Xaa-Pro aminopeptidase 1	Homo sapiens	69917.8	XPNPEP1 XPNPEPL XPNPEPL1	5	7.22417	2
825	Q9NR19	Acetyl-coenzyme A synthetase, cytoplasmic	Homo sapiens	78579.7	ACSS2 ACAS2	5	7.80714	2
826	Q9NRN5	Olfactomedin-like protein 3	Homo sapiens	46010.3	OLFML3 PSEC0035 PSEC0173 PSEC0244 UNQ663/PRO1294	5	4.86865	2
827	Q9NRV9	Heme-binding protein 1	Homo sapiens	21097.1	HEBP1 HBP	5	7.37368	2
828	Q9NRW1	Ras-related protein Rab-6B	Homo sapiens	23461.7	RAB6B	5	8.5638	2
829	Q9NSD9	Phenylalanine--tRNA ligase beta subunit	Homo sapiens	66115.6	FARSB FARSLB FRSB HSPC173	5	10.9263	2
830	Q9NTJ4	Alpha-mannosidase 2C1	Homo sapiens	115835	MAN2C1 MANA MANA1	5	6.38607	2
831	Q9NTK5	Obg-like ATPase 1	Homo sapiens	44743.6	OLA1 GTPBP9 PRO2455 PTD004	5	8.35664	2
832	Q9NV70	Exocyst complex component 1	Homo sapiens	101982	EXOC1 SEC3 SEC3L1 BM-012	2	5.46555	2
833	Q9NVS9	Pyridoxine-5'-phosphate oxidase	Homo sapiens	29988	PNPO	5	6.95456	2
834	Q9NXA8	NAD-dependent protein deacylase sirtuin-5, mitochondrial	Homo sapiens	33880.9	SIRT5 SIR2L5	5	6.25148	2
835	Q9NY15	Stabilin-1	Homo sapiens	275482	STAB1 FEEL1 KIAA0246	5	9.27702	2
836	Q9NYU2	UDP-glucose:glycoprotein glucosyltransferase 1	Homo sapiens	177190	UGGT1 GT UGCGL1 UGGT UGT1 UGTR	5	6.75814	2
837	Q9P0J1	[Pyruvate dehydrogenase [acetyl-transferring]]-phosphatase 1, mitochondrial	Homo sapiens	61054.1	PDP1 PDP PPM2C	5	7.4765	2
838	Q9P0V9	Septin-10	Homo sapiens	52593	SEPT10	5	6.39095	2
839	Q9P258	Protein RCC2	Homo sapiens	56084.5	RCC2 KIAA1470 TD60	5	5.96467	2
840	Q9P260	LisH domain and HEAT repeat-containing protein KIAA1468	Homo sapiens	134630	KIAA1468	5	7.12751	2
841	Q9UBQ5	Eukaryotic translation initiation factor 3 subunit K	Homo sapiens	25059.7	EIF3K EIF3S12 ARG134 HSPC029 MSTP001 PTD001	5	5.91067	2
842	Q9UBQ7	Glyoxylate reductase/hydroxypyruvate reductase	Homo sapiens	35668.3	GRHPR GLXR MSTP035	5	6.80278	2
843	Q9UEY8	Gamma-adducin	Homo sapiens	79154.7	ADD3 ADDL	5	4.68798	2
844	Q9UHX1	Poly(U)-binding-splicing factor PUF60	Homo sapiens	59875.5	PUF60 FIR ROBPI SIAHBP1	5	5.68561	2
845	Q9UHY1	Nuclear receptor-binding protein	Homo sapiens	59844.7	NRBP1 BCON3 NRBP	5	5.4123	2
846	Q9UK55	Protein Z-dependent protease inhibitor	Homo sapiens	50707	SERPINA10 ZPI UNQ707/PRO1358	5	4.99488	2
847	Q9ULA0	Aspartyl aminopeptidase	Homo sapiens	52428.4	DNPEP ASPEP DAP	5	5.52726	2
848	Q9ULV4	Coronin-1C	Homo sapiens	53249.1	CORO1C CRN2 CRNN4	5	8.28666	2
849	Q9Y223	Bifunctional UDP-N-acetylglucosamine 2-epimerase/N-acetylmannosamine kinase	Homo sapiens	79274.7	GNE GLCNE	5	3.34355	2
850	Q9Y233	cAMP and cAMP-inhibited cGMP 3',5'-cyclic phosphodiesterase 10A	Homo sapiens	88412.5	PDE10A	5	6.81012	2
851	Q9Y262	Eukaryotic translation initiation factor 3 subunit L	Homo sapiens	66727	EIF3L EIF3EIP EIF3S6IP HSPC021 HSPC025 MSTP005	5	6.16052	2
852	Q9Y265	RuvB-like 1	Homo sapiens	50228	RUVBL1 INO80H NMP238 TIP49 TIP49A	5	5.82637	2
853	Q9Y277	Voltage-dependent anion-selective channel protein 3	Homo sapiens	30658.7	VDAC3	5	6.26349	2
854	Q9Y285	Phenylalanine--tRNA ligase alpha subunit	Homo sapiens	57563.7	FARSA FARS FARSL FARSLA	5	5.96438	2
855	Q9Y2Q5	Ragulator complex protein LAMTOR2	Homo sapiens	13507.5	LAMTOR2 MAPBPIP ROBLD3 HSPC003	5	7.60454	2
856	Q9Y305	Acyl-coenzyme A thioesterase 9, mitochondrial	Homo sapiens	49901.7	ACOT9 CGI-16	5	5.99455	2
857	Q9Y3I0	tRNA-splicing ligase RtcB homolog	Homo sapiens	55210.3	RTCB C22orf28 HSPC117	5	7.99207	2
858	Q9Y3P9	Rab GTPase-activating protein 1	Homo sapiens	121737	RABGAP1 HSPC094	5	5.84212	2
859	Q9Y4E6	WD repeat-containing protein 7	Homo sapiens	163810	WDR7 KIAA0541 TRAG	5	5.70649	2
860	Q9Y536	Peptidyl-prolyl cis-trans isomerase A-like 4A	Homo sapiens	18181.8	PPIAL4A COAS2 PPIAL4B	5	4.23677	2
861	Q9Y570	Protein phosphatase methylesterase 1	Homo sapiens	42315.4	PPME1 PME1 PP2593 PRO0750	5	5.34164	2
862	Q9Y5P6	Mannose-1-phosphate guanyltransferase beta	Homo sapiens	39834.4	GMPPB	5	6.03853	2
863	Q9Y5X9	Endothelial lipase	Homo sapiens	56794.7	LIPG UNQ387/PRO719	5	8.64629	2
864	Q9Y616	Interleukin-1 receptor-associated kinase 3	Homo sapiens	67766.7	IRAK3	5	3.9884	2
865	Q9Y624	Junctional adhesion molecule A	Homo sapiens	32583.2	F11R JAM1 JCAM UNQ264/PRO301	5	6.05926	2
866	A0A075B6S4	Immunoglobulin kappa variable 1D-17	Homo sapiens	12834.7	-	5	2.20745	1
867	A0A0C4DH31	Immunoglobulin heavy variable 1-18	Homo sapiens	12820.4	IGHV1-18	1	1.70456	1
868	A0AVT1	Ubiquitin-like modifier-activating enzyme 6	Homo sapiens	117970	UBA6 MOP4 UBE1L2	5	3.4625	1
869	A6NFQ2	RecName: Full=Protein FAM115C; AltName: Full=Protein FAM139A	Homo sapiens	100906	FAM115C FAM139A	4	2.13173	1
870	A6NKP2	Putative short-chain dehydrogenase/reductase family 42E member 2	Homo sapiens	46869.3	SDR42E2	5	1.89147	1
871	B6SEH9	Endogenous retrovirus group V member 2 Env polyprotein	Homo sapiens	59317.3	ERVV-2 ENVV2	1	3.08151	1
872	B9A014	Uncharacterized protein C21orf140	Homo sapiens	29213.6	C21orf140	5	1.65694	1
873	O00217	NADH dehydrogenase [ubiquinone] iron-sulfur protein 8, mitochondrial	Homo sapiens	23705.1	NDUFS8	5	2.51377	1
874	O00232	26S proteasome non-ATPase regulatory subunit 12	Homo sapiens	52904.4	PSMD12	5	3.26845	1
875	O00303	Eukaryotic translation initiation factor 3 subunit F	Homo sapiens	37563.9	EIF3F EIF3S5	4	3.69604	1
876	O00329	Phosphatidylinositol 4,5-bisphosphate 3-kinase catalytic subunit delta isoform	Homo sapiens	119479	PIK3CD	1	1.2095	1
877	O00399	Dynactin subunit 6	Homo sapiens	20747	DCTN6 WS3	5	2.94955	1
878	O00423	Echinoderm microtubule-associated protein-like 1	Homo sapiens	89860.9	EML1 EMAP1 EMAPL EMAPL1	4	2.32827	1
879	O00469	Procollagen-lysine,2-oxoglutarate 5-dioxygenase 2	Homo sapiens	84685.6	PLOD2	5	2.31753	1
880	O00483	Cytochrome c oxidase subunit NDUFA4	Homo sapiens	9369.87	NDUFA4	5	2.59036	1
881	O00541	Pescadillo homolog	Homo sapiens	68002.6	PES1	5	2.70585	1
882	O00625	Pirin	Homo sapiens	32113.4	PIR	3	1.85371	1
883	O14531	Dihydropyrimidinase-related protein 4	Homo sapiens	61877.6	DPYSL4 CRMP3 ULIP4	4	3.62603	1
884	O14545	TRAF-type zinc finger domain-containing protein 1	Homo sapiens	64841.1	TRAFD1 FLN29	5	1.74003	1
885	O14579	Coatomer subunit epsilon	Homo sapiens	34482	COPE	5	2.69274	1
886	O14594	Neurocan core protein	Homo sapiens	143093	NCAN CSPG3 NEUR	2	2.37902	1
887	O14672	Disintegrin and metalloproteinase domain-containing protein 10	Homo sapiens	84142.1	ADAM10 KUZ MADM	1	2.70587	1
888	O14744	Protein arginine N-methyltransferase 5	Homo sapiens	72683.9	PRMT5 HRMT1L5 IBP72 JBP1 SKB1	5	2.64434	1
889	O14802	DNA-directed RNA polymerase III subunit RPC1	Homo sapiens	155642	POLR3A	1	2.13209	1
890	O14880	Microsomal glutathione S-transferase 3	Homo sapiens	16516.3	MGST3	4	2.4354	1
891	O14964	Hepatocyte growth factor-regulated tyrosine kinase substrate	Homo sapiens	86192	HGS HRS	5	1.42841	1
892	O14976	Cyclin-G-associated kinase	Homo sapiens	143191	GAK	1	3.41168	1
893	O14983	Sarcoplasmic/endoplasmic reticulum calcium ATPase 1	Homo sapiens	110253	ATP2A1	1	1.61897	1
894	O15040	Tectonin beta-propeller repeat-containing protein 2	Homo sapiens	153848	TECPR2 KIAA0297 KIAA0329	5	2.89344	1
895	O15066	Kinesin-like protein KIF3B	Homo sapiens	85125.2	KIF3B KIAA0359	1	1.67302	1
896	O15075	Serine/threonine-protein kinase DCLK1	Homo sapiens	82224	DCLK1 DCAMKL1 DCDC3A KIAA0369	3	2.56372	1
897	O15123	Angiopoietin-2	Homo sapiens	56919.2	ANGPT2	5	6.3415	1
898	O15126	Secretory carrier-associated membrane protein 1	Homo sapiens	37920.4	SCAMP1 SCAMP	1	3.21799	1
899	O15145	Actin-related protein 2/3 complex subunit 3	Homo sapiens	20546.7	ARPC3 ARC21	5	3.4429	1
900	O15230	Laminin subunit alpha-5	Homo sapiens	399737	LAMA5 KIAA0533 KIAA1907	5	2.64188	1
901	O15382	Branched-chain-amino-acid aminotransferase, mitochondrial	Homo sapiens	44287.8	BCAT2 BCATM BCT2 ECA40	5	2.18385	1
902	O15439	Multidrug resistance-associated protein 4	Homo sapiens	149527	ABCC4 MRP4	4	3.85253	1
903	O15519	CASP8 and FADD-like apoptosis regulator	Homo sapiens	55344.1	CFLAR CASH CASP8AP1 CLARP MRIT	5	2.46561	1
904	O43175	D-3-phosphoglycerate dehydrogenase	Homo sapiens	56650.5	PHGDH PGDH3	5	3.7013	1
905	O43237	Cytoplasmic dynein 1 light intermediate chain 2	Homo sapiens	54099.3	DYNC1LI2 DNCLI2 LIC2	5	4.57682	1
906	O43252	Bifunctional 3'-phosphoadenosine 5'-phosphosulfate synthase 1	Homo sapiens	70833.2	PAPSS1 ATPSK1 PAPSS	5	2.92211	1
907	O43396	Thioredoxin-like protein 1	Homo sapiens	32251.3	TXNL1 TRP32 TXL TXNL	5	4.57449	1
908	O43414	ERI1 exoribonuclease 3	Homo sapiens	37238.2	ERI3 PINT1 PRNPIP PRNPIP1	4	4.39269	1
909	O43451	Maltase-glucoamylase, intestinal	Homo sapiens	209852	MGAM MGA MGAML	4	2.77278	1
910	O43491	Band 4.1-like protein 2	Homo sapiens	112588	EPB41L2	5	2.19815	1
911	O43708	Maleylacetoacetate isomerase	Homo sapiens	24212.2	GSTZ1 MAAI	5	2.37235	1
912	O43765	Small glutamine-rich tetratricopeptide repeat-containing protein alpha	Homo sapiens	34063.1	SGTA SGT SGT1	5	4.23137	1
913	O43809	Cleavage and polyadenylation specificity factor subunit 5	Homo sapiens	26227.3	NUDT21 CFIM25 CPSF25 CPSF5	5	3.45555	1
914	O43815	Striatin	Homo sapiens	86132.1	STRN	5	4.26136	1
915	O60241	Adhesion G protein-coupled receptor B2	Homo sapiens	172656	BAI2	5	1.25615	1
916	O60256	Phosphoribosyl pyrophosphate synthase-associated protein 2	Homo sapiens	40925.8	PRPSAP2	5	3.31352	1
917	O60268	Uncharacterized protein KIAA0513	Homo sapiens	46638.6	KIAA0513	5	2.23192	1
918	O60443	Gasdermin-E	Homo sapiens	54555	DFNA5 ICERE1	4	2.17898	1
919	O60512	RecName: Full=Beta-1,4-galactosyltransferase 3; Short=Beta-1,4-GalTase 3; Short=Beta4Gal-T3; Short=b4Gal-T3; EC=2.4.1.-; AltName: Full=UDP-Gal:beta-GlcNAc beta-1,4-galactosyltransferase 3; AltName: Full=UDP-galactose:beta-N-acetylglucosamine beta-1,4	Homo sapiens	43928	B4GALT3	4	2.56757	1
920	O60518	Ran-binding protein 6	Homo sapiens	124714	RANBP6	5	3.32263	1
921	O60568	Procollagen-lysine,2-oxoglutarate 5-dioxygenase 3	Homo sapiens	84785.2	PLOD3	2	3.62736	1
922	O60684	Importin subunit alpha-7	Homo sapiens	60029.5	KPNA6 IPOA7	4	2.09281	1
923	O60749	Sorting nexin-2	Homo sapiens	58471.1	SNX2 TRG9	2	3.58127	1
924	O60826	Coiled-coil domain-containing protein 22	Homo sapiens	70755.6	CCDC22 CXorf37 JM1	5	2.24949	1
925	O60879	Protein diaphanous homolog 2	Homo sapiens	125569	DIAPH2 DIA	5	1.3602	1
926	O60884	DnaJ homolog subfamily A member 2	Homo sapiens	45745.6	DNAJA2 CPR3 HIRIP4	5	4.78023	1
927	O60936	RecName: Full=Nucleolar protein 3; AltName: Full=Apoptosis repressor with CARD; AltName: Full=Muscle-enriched cytoplasmic protein; Short=Myp; AltName: Full=Nucleolar protein of 30 kDa; Short=Nop30	Homo sapiens	22629	NOL3 ARC NOP	4	2.27305	1
928	O75122	CLIP-associating protein 2	Homo sapiens	141133	CLASP2 KIAA0627	5	5.63849	1
929	O75146	Huntingtin-interacting protein 1-related protein	Homo sapiens	119388	HIP1R HIP12 KIAA0655	5	4.18529	1
930	O75153	Clustered mitochondria protein homolog	Homo sapiens	146670	CLUH KIAA0664	4	2.29732	1
931	O75175	CCR4-NOT transcription complex subunit 3	Homo sapiens	81872	CNOT3 KIAA0691 LENG2 NOT3	1	3.33697	1
932	O75223	Gamma-glutamylcyclotransferase	Homo sapiens	21007.7	GGCT C7orf24 CRF21	5	2.37921	1
933	O75306	NADH dehydrogenase [ubiquinone] iron-sulfur protein 2, mitochondrial	Homo sapiens	52545.7	NDUFS2	5	2.22884	1
934	O75367	Core histone macro-H2A.1	Homo sapiens	39617.1	H2AFY MACROH2A1	5	3.67858	1
935	O75436	Vacuolar protein sorting-associated protein 26A	Homo sapiens	38169.9	VPS26A VPS26	5	3.05685	1
936	O75475	PC4 and SFRS1-interacting protein	Homo sapiens	60103.3	PSIP1 DFS70 LEDGF PSIP2	3	1.72027	1
937	O75494	Serine/arginine-rich splicing factor 10	Homo sapiens	31300.6	SRSF10 FUSIP1 FUSIP2 SFRS13A TASR	5	3.53505	1
938	O75531	Barrier-to-autointegration factor	Homo sapiens	10058.6	BANF1 BAF BCRG1	5	3.16044	1
939	O75534	Cold shock domain-containing protein E1	Homo sapiens	88884.7	CSDE1 D1S155E KIAA0885 NRU UNR	5	4.20508	1
940	O75558	Syntaxin-11	Homo sapiens	33195.8	STX11	1	1.80044	1
941	O75608	Acyl-protein thioesterase 1	Homo sapiens	24669.6	LYPLA1 APT1 LPL1	5	4.8574	1
942	O75663	TIP41-like protein	Homo sapiens	31444	TIPRL	5	4.38584	1
943	O75689	Arf-GAP with dual PH domain-containing protein 1	Homo sapiens	43395.3	ADAP1 CENTA1	1	2.22076	1
944	O75746	Calcium-binding mitochondrial carrier protein Aralar1	Homo sapiens	74761.9	SLC25A12 ARALAR1	5	3.93135	1
945	O75762	Transient receptor potential cation channel subfamily A member 1	Homo sapiens	127501	TRPA1 ANKTM1	1	1.61999	1
946	O75787	Renin receptor	Homo sapiens	39008	ATP6AP2 ATP6IP2 CAPER ELDF10 HT028 MSTP009 PSEC0072	5	3.99124	1
947	O75832	26S proteasome non-ATPase regulatory subunit 10	Homo sapiens	24427.8	PSMD10	5	4.55155	1
948	O75843	AP-1 complex subunit gamma-like 2	Homo sapiens	87116.6	AP1G2	5	1.04442	1
949	O75899	Gamma-aminobutyric acid type B receptor subunit 2	Homo sapiens	105822	GABBR2 GPR51 GPRC3B	5	1.72163	1
950	O75935	Dynactin subunit 3	Homo sapiens	21119.4	DCTN3 DCTN22	1	2.67687	1
951	O75964	ATP synthase subunit g, mitochondrial	Homo sapiens	11428.5	ATP5L	5	2.31369	1
952	O75976	Carboxypeptidase D	Homo sapiens	152931	CPD	4	4.73457	1
953	O76001	Olfactory receptor 2J3	Homo sapiens	34950.4	OR2J3	5	2.00517	1
954	O76054	SEC14-like protein 2	Homo sapiens	46145.2	SEC14L2 C22orf6 KIAA1186 KIAA1658	5	5.80227	1
955	O76094	Signal recognition particle subunit SRP72	Homo sapiens	74606.2	SRP72	5	4.02188	1
956	O94832	Unconventional myosin-Id	Homo sapiens	116202	MYO1D KIAA0727	4	1.96668	1
957	O94915	Protein furry homolog-like	Homo sapiens	339598	FRYL AF4P12 KIAA0826	5	1.08708	1
958	O94967	WD repeat-containing protein 47	Homo sapiens	101949	WDR47 KIAA0893	4	2.61541	1
959	O94979	Protein transport protein Sec31A	Homo sapiens	133015	SEC31A KIAA0905 SEC31L1 HSPC275 HSPC334	2	2.36894	1
960	O94985	Calsyntenin-1	Homo sapiens	109793	CLSTN1 CS1 KIAA0911	5	1.98098	1
961	O95084	Serine protease 23	Homo sapiens	43001.3	PRSS23 ZSIG13 UNQ270/PRO307	5	4.82674	1
962	O95155	Ubiquitin conjugation factor E4 B	Homo sapiens	146185	UBE4B HDNB1 KIAA0684 UFD2	5	4.24682	1
963	O95159	Zinc finger protein-like 1	Homo sapiens	34114	ZFPL1	5	1.29248	1
964	O95197	Reticulon-3	Homo sapiens	112611	RTN3 ASYIP NSPL2	5	3.29115	1
965	O95208	Epsin-2	Homo sapiens	68481.6	EPN2 KIAA1065	3	2.75739	1
966	O95222	Olfactory receptor 6A2	Homo sapiens	36154	OR6A2 OR6A1 OR6A2P	1	1.95663	1
967	O95299	NADH dehydrogenase [ubiquinone] 1 alpha subcomplex subunit 10, mitochondrial	Homo sapiens	40750.6	NDUFA10	2	1.73514	1
968	O95336	6-phosphogluconolactonase	Homo sapiens	27546.9	PGLS	5	2.91673	1
969	O95372	Acyl-protein thioesterase 2	Homo sapiens	24737	LYPLA2 APT2	5	7.30182	1
970	O95433	Activator of 90 kDa heat shock protein ATPase homolog 1	Homo sapiens	38274.3	AHSA1 C14orf3 HSPC322	5	3.84433	1
971	O95455	dTDP-D-glucose 4,6-dehydratase	Homo sapiens	40213.9	TGDS	4	2.87776	1
972	O95497	Pantetheinase	Homo sapiens	57011.7	VNN1	5	4.50367	1
973	O95571	Persulfide dioxygenase ETHE1, mitochondrial	Homo sapiens	27872.9	ETHE1 HSCO	5	4.38198	1
974	O95602	DNA-directed RNA polymerase I subunit RPA1	Homo sapiens	194811	POLR1A	5	2.12605	1
975	O95620	tRNA-dihydrouridine(20a/20b) synthase [NAD(P)+]-like	Homo sapiens	35816.5	DUS4L	3	1.94094	1
976	O95670	V-type proton ATPase subunit G 2	Homo sapiens	13604.3	ATP6V1G2 ATP6G ATP6G2 NG38	4	1.78671	1
977	O95819	Mitogen-activated protein kinase kinase kinase kinase 4	Homo sapiens	142101	MAP4K4 HGK KIAA0687 NIK	5	3.18307	1
978	O95831	Apoptosis-inducing factor 1, mitochondrial	Homo sapiens	66900.6	AIFM1 AIF PDCD8	3	2.11355	1
979	O95865	N(G),N(G)-dimethylarginine dimethylaminohydrolase 2	Homo sapiens	29643.9	DDAH2 DDAH G6A NG30	5	4.04587	1
980	O95967	EGF-containing fibulin-like extracellular matrix protein 2	Homo sapiens	49405.5	EFEMP2 FBLN4 UNQ200/PRO226	5	4.79579	1
981	O95970	Leucine-rich glioma-inactivated protein 1	Homo sapiens	63818	LGI1 EPT UNQ775/PRO1569	2	3.0741	1
982	O96019	Actin-like protein 6A	Homo sapiens	47461	ACTL6A BAF53 BAF53A INO80K	2	5.11172	1
983	P00326	Alcohol dehydrogenase 1C	Homo sapiens	39867.6	ADH1C ADH3	4	3.36049	1
984	P00374	Dihydrofolate reductase	Homo sapiens	21452.7	DHFR	4	2.03044	1
985	P00395	Cytochrome c oxidase subunit 1	Homo sapiens	57041.4	MT-CO1 COI COXI MTCO1	5	2.5876	1
986	P00750	Tissue-type plasminogen activator	Homo sapiens	62917.1	PLAT	5	4.22068	1
987	P00918	Carbonic anhydrase 2	Homo sapiens	29246.1	CA2	5	2.84858	1
988	P01033	Metalloproteinase inhibitor 1	Homo sapiens	23170.9	TIMP1 CLGI TIMP	3	2.16999	1
989	P01137	Transforming growth factor beta-1	Homo sapiens	44341.2	TGFB1 TGFB	4	4.54281	1
990	P01222	Thyrotropin subunit beta	Homo sapiens	15639.3	TSHB	4	1.52084	1
991	P01876	Immunoglobulin heavy constant alpha 1	Homo sapiens	37654.7	IGHA1	1	2.23659	1
992	P02100	Hemoglobin subunit epsilon	Homo sapiens	16202.8	HBE1 HBE	1	2.44313	1
993	P02452	Collagen alpha-1(I) chain	Homo sapiens	138942	COL1A1	5	3.09667	1
994	P02462	Collagen alpha-1(IV) chain	Homo sapiens	160615	COL4A1	5	2.82407	1
995	P02656	Apolipoprotein C-III	Homo sapiens	10852.3	APOC3	5	4.28893	1
996	P02675	Fibrinogen beta chain	Homo sapiens	55928.2	FGB	2	1.96968	1
997	P03951	Coagulation factor XI	Homo sapiens	70109.1	F11	3	2.12985	1
998	P04062	Glucosylceramidase	Homo sapiens	59716.3	GBA GC GLUC	5	4.29084	1
999	P04179	Superoxide dismutase [Mn], mitochondrial	Homo sapiens	24750.2	SOD2	5	3.91083	1
1000	P04181	Ornithine aminotransferase, mitochondrial	Homo sapiens	48534.9	OAT	5	3.81824	1
1001	P04216	Thy-1 membrane glycoprotein	Homo sapiens	17934.7	THY1	5	4.39239	1
1002	P04436	T-cell receptor alpha chain V region HPB-MLT (Fragment)	Homo sapiens	14770.7	-	5	2.00444	1
1003	P04844	Dolichyl-diphosphooligosaccharide--protein glycosyltransferase subunit 2	Homo sapiens	69284	RPN2	5	3.58924	1
1004	P05067	Amyloid-beta A4 protein	Homo sapiens	86943.3	APP A4 AD1	4	2.64129	1
1005	P05106	Integrin beta-3	Homo sapiens	87057.9	ITGB3 GP3A	5	3.31818	1
1006	P05186	Alkaline phosphatase, tissue-nonspecific isozyme	Homo sapiens	57304.8	ALPL	4	2.54322	1
1007	P05455	Lupus La protein	Homo sapiens	46837.1	SSB	5	4.67928	1
1008	P05771	Protein kinase C beta type	Homo sapiens	76869	PRKCB PKCB PRKCB1	5	4.21914	1
1009	P05783	Keratin, type I cytoskeletal 18	Homo sapiens	48057.8	KRT18 CYK18 PIG46	2	3.20469	1
1010	P06681	Complement C2	Homo sapiens	83267.9	C2	5	4.49777	1
1011	P06730	Eukaryotic translation initiation factor 4E	Homo sapiens	25097.3	EIF4E EIF4EL1 EIF4F	4	2.36816	1
1012	P07686	Beta-hexosaminidase subunit beta	Homo sapiens	63111.4	HEXB HCC7	2	2.93737	1
1013	P07858	Cathepsin B	Homo sapiens	37821.6	CTSB CPSB	5	5.54187	1
1014	P07910	Heterogeneous nuclear ribonucleoproteins C1/C2	Homo sapiens	33670	HNRNPC HNRPC	5	2.97849	1
1015	P07988	Pulmonary surfactant-associated protein B	Homo sapiens	42117.2	SFTPB SFTP3	4	3.37098	1
1016	P08574	Cytochrome c1, heme protein, mitochondrial	Homo sapiens	35422	CYC1	5	4.22837	1
1017	P08708	40S ribosomal protein S17	Homo sapiens	15550.1	RPS17 RPS17L	5	5.38292	1
1018	P08922	Proto-oncogene tyrosine-protein kinase ROS	Homo sapiens	263915	ROS1 MCF3 ROS	5	1.89558	1
1019	P09110	3-ketoacyl-CoA thiolase, peroxisomal	Homo sapiens	44292	ACAA1 ACAA PTHIO	5	2.91816	1
1020	P09417	Dihydropteridine reductase	Homo sapiens	25789.5	QDPR DHPR SDR33C1	5	3.33691	1
1021	P09455	Retinol-binding protein 1	Homo sapiens	15850.2	RBP1 CRBP1	5	2.58113	1
1022	P09486	SPARC	Homo sapiens	34632.2	SPARC ON	5	3.91186	1
1023	P09525	Annexin A4	Homo sapiens	35882.7	ANXA4 ANX4	5	4.54386	1
1024	P09601	Heme oxygenase 1	Homo sapiens	32818.6	HMOX1 HO HO1	5	2.17916	1
1025	P09651	Heterogeneous nuclear ribonucleoprotein A1	Homo sapiens	38746.7	HNRNPA1 HNRPA1	5	4.49844	1
1026	P09661	U2 small nuclear ribonucleoprotein A'	Homo sapiens	28415.6	SNRPA1	1	3.46041	1
1027	P09874	Poly [ADP-ribose] polymerase 1	Homo sapiens	113084	PARP1 ADPRT PPOL	4	6.21101	1
1028	P0C7N5	Olfactory receptor 8U9	Homo sapiens	35053.9	OR8U9	3	2.45827	1
1029	P0C7T7	Putative uncharacterized protein FRMD6-AS1	Homo sapiens	38798.8	FRMD6-AS1 C14orf82	5	2.41616	1
1030	P10319	HLA class I histocompatibility antigen, B-58 alpha chain	Homo sapiens	40337.2	HLA-B HLAB	2	3.20016	1
1031	P10586	Receptor-type tyrosine-protein phosphatase F	Homo sapiens	212879	PTPRF LAR	5	4.11789	1
1032	P10599	Thioredoxin	Homo sapiens	11737.5	TXN TRDX TRX TRX1	5	4.02303	1
1033	P10636	Microtubule-associated protein tau	Homo sapiens	78927.6	MAPT MAPTL MTBT1 TAU	5	3.61402	1
1034	P10644	cAMP-dependent protein kinase type I-alpha regulatory subunit	Homo sapiens	42981.7	PRKAR1A PKR1 PRKAR1 TSE1	5	2.48679	1
1035	P10768	S-formylglutathione hydrolase	Homo sapiens	31462.8	ESD	3	2.51135	1
1036	P10909	Clusterin	Homo sapiens	52494.6	CLU APOJ CLI KUB1 AAG4	4	2.75974	1
1037	P10915	Hyaluronan and proteoglycan link protein 1	Homo sapiens	40165.6	HAPLN1 CRTL1	5	6.58755	1
1038	P11117	Lysosomal acid phosphatase	Homo sapiens	48344.3	ACP2	1	1.71675	1
1039	P11171	Protein 4.1	Homo sapiens	97016.9	EPB41 E41P	5	2.17811	1
1040	P11233	Ras-related protein Ral-A	Homo sapiens	23566.8	RALA RAL	5	4.46516	1
1041	P11279	Lysosome-associated membrane glycoprotein 1	Homo sapiens	44882.4	LAMP1	5	4.48648	1
1042	P11310	Medium-chain specific acyl-CoA dehydrogenase, mitochondrial	Homo sapiens	46588.4	ACADM	5	2.1101	1
1043	P11387	DNA topoisomerase 1	Homo sapiens	90725.8	TOP1	5	3.38075	1
1044	P11678	Eosinophil peroxidase	Homo sapiens	81040.5	EPX EPER EPO EPP	5	0.821829	1
1045	P12004	Proliferating cell nuclear antigen	Homo sapiens	28768.8	PCNA	4	3.51378	1
1046	P12429	Annexin A3	Homo sapiens	36375.3	ANXA3 ANX3	5	1.68344	1
1047	P12955	Xaa-Pro dipeptidase	Homo sapiens	54548.2	PEPD PRD	5	3.05043	1
1048	P13489	Ribonuclease inhibitor	Homo sapiens	49973.5	RNH1 PRI RNH	2	3.86769	1
1049	P13598	Intercellular adhesion molecule 2	Homo sapiens	30654.3	ICAM2	5	4.11221	1
1050	P13671	Complement component C6	Homo sapiens	104786	C6	5	2.58639	1
1051	P13797	Plastin-3	Homo sapiens	70811	PLS3	5	3.95751	1
1052	P13804	Electron transfer flavoprotein subunit alpha, mitochondrial	Homo sapiens	35079.6	ETFA	5	4.76957	1
1053	P13807	Glycogen [starch] synthase, muscle	Homo sapiens	83785.6	GYS1 GYS	5	4.74079	1
1054	P14324	Farnesyl pyrophosphate synthase	Homo sapiens	48275.5	FDPS FPS KIAA1293	5	2.19444	1
1055	P14415	Sodium/potassium-transporting ATPase subunit beta-2	Homo sapiens	33367.1	ATP1B2	5	3.72021	1
1056	P14543	Nidogen-1	Homo sapiens	136377	NID1 NID	5	3.81806	1
1057	P14550	Alcohol dehydrogenase [NADP(+)]	Homo sapiens	36573.1	AKR1A1 ALDR1 ALR	5	1.90143	1
1058	P14780	Matrix metalloproteinase-9	Homo sapiens	78458.3	MMP9 CLG4B	5	3.29696	1
1059	P15151	Poliovirus receptor	Homo sapiens	45302.6	PVR PVS	3	2.53077	1
1060	P15153	Ras-related C3 botulinum toxin substrate 2	Homo sapiens	21428.8	RAC2	5	4.97236	1
1061	P15531	Nucleoside diphosphate kinase A	Homo sapiens	17148.7	NME1 NDPKA NM23	5	3.06077	1
1062	P15559	NAD(P)H dehydrogenase [quinone] 1	Homo sapiens	30867.7	NQO1 DIA4 NMOR1	2	2.60598	1
1063	P15848	RecName: Full=Arylsulfatase B; Short=ASB; EC=3.1.6.12; AltName: Full=N-acetylgalactosamine-4-sulfatase; Short=G4S; Flags: Precursor	Homo sapiens	59687	ARSB	5	3.74293	1
1064	P15927	Replication protein A 32 kDa subunit	Homo sapiens	29246.9	RPA2 REPA2 RPA32 RPA34	5	4.51611	1
1065	P16083	Ribosyldihydronicotinamide dehydrogenase [quinone]	Homo sapiens	25918.6	NQO2 NMOR2	4	3.55057	1
1066	P17655	Calpain-2 catalytic subunit	Homo sapiens	79995.4	CAPN2 CANPL2	5	5.56285	1
1067	P17661	Desmin	Homo sapiens	53535.8	DES	1	2.5074	1
1068	P17812	CTP synthase 1	Homo sapiens	66690.4	CTPS1 CTPS	5	1.76737	1
1069	P17931	Galectin-3	Homo sapiens	26152.3	LGALS3 MAC2	5	3.8234	1
1070	P17980	26S proteasome regulatory subunit 6A	Homo sapiens	49203.6	PSMC3 TBP1	5	2.8308	1
1071	P18031	RecName: Full=Tyrosine-protein phosphatase non-receptor type 1; EC=3.1.3.48; AltName: Full=Protein-tyrosine phosphatase 1B; Short=PTP-1B	Homo sapiens	49967	PTPN1 PTP1B	1	2.61313	1
1072	P18084	Integrin beta-5	Homo sapiens	88054.2	ITGB5	5	4.24512	1
1073	P18433	Receptor-type tyrosine-protein phosphatase alpha	Homo sapiens	90600	PTPRA PTPA PTPRL2	5	2.65659	1
1074	P18440	Arylamine N-acetyltransferase 1	Homo sapiens	33898.7	NAT1 AAC1	5	4.88066	1
1075	P18621	60S ribosomal protein L17	Homo sapiens	21397	RPL17	5	4.63957	1
1076	P19320	Vascular cell adhesion protein 1	Homo sapiens	81276.2	VCAM1	5	4.03641	1
1077	P19404	NADH dehydrogenase [ubiquinone] flavoprotein 2, mitochondrial	Homo sapiens	27391.6	NDUFV2	3	3.36428	1
1078	P19623	Spermidine synthase	Homo sapiens	33824.7	SRM SPS1 SRML1	5	3.01956	1
1079	P20839	Inosine-5'-monophosphate dehydrogenase 1	Homo sapiens	55405.8	IMPDH1 IMPD1	5	2.75874	1
1080	P20936	Ras GTPase-activating protein 1	Homo sapiens	116403	RASA1 GAP RASA	5	2.23385	1
1081	P21912	Succinate dehydrogenase [ubiquinone] iron-sulfur subunit, mitochondrial	Homo sapiens	31629.7	SDHB SDH SDH1	3	2.38379	1
1082	P21926	CD9 antigen	Homo sapiens	25416.1	CD9 MIC3 TSPAN29 GIG2	5	7.37009	1
1083	P21941	Cartilage matrix protein	Homo sapiens	53700.5	MATN1 CMP CRTM	4	3.23462	1
1084	P22033	Methylmalonyl-CoA mutase, mitochondrial	Homo sapiens	83134.5	MUT	5	4.83283	1
1085	P22087	rRNA 2'-O-methyltransferase fibrillarin	Homo sapiens	33784.2	FBL FIB1 FLRN	5	3.26465	1
1086	P22105	Tenascin-X	Homo sapiens	458220	TNXB HXBL TNX TNXB1 TNXB2 XB	5	4.30492	1
1087	P22303	Acetylcholinesterase	Homo sapiens	67796.1	ACHE	1	1.97062	1
1088	P22392	Nucleoside diphosphate kinase B	Homo sapiens	17298	NME2 NM23B	5	4.31558	1
1089	P22695	Cytochrome b-c1 complex subunit 2, mitochondrial	Homo sapiens	48443	UQCRC2	5	3.95697	1
1090	P23246	Splicing factor, proline- and glutamine-rich	Homo sapiens	76149.4	SFPQ PSF	2	1.93881	1
1091	P23297	Protein S100-A1	Homo sapiens	10545.8	S100A1 S100A	5	4.87456	1
1092	P23470	Receptor-type tyrosine-protein phosphatase gamma	Homo sapiens	162004	PTPRG PTPG	2	2.78873	1
1093	P23919	Thymidylate kinase	Homo sapiens	23819.3	DTYMK CDC8 TMPK TYMK	5	2.72606	1
1094	P23946	Chymase	Homo sapiens	27324.8	CMA1 CYH CYM	5	1.93721	1
1095	P24534	Elongation factor 1-beta	Homo sapiens	24763.7	EEF1B2 EEF1B EF1B	4	4.41455	1
1096	P24666	Low molecular weight phosphotyrosine protein phosphatase	Homo sapiens	18042.5	ACP1	5	3.70239	1
1097	P25024	C-X-C chemokine receptor type 1	Homo sapiens	39791.2	CXCR1 CMKAR1 IL8RA	5	2.13383	1
1098	P25325	3-mercaptopyruvate sulfurtransferase	Homo sapiens	33178.5	MPST TST2	5	2.80131	1
1099	P25398	40S ribosomal protein S12	Homo sapiens	14514.9	RPS12	5	5.00604	1
1100	P25685	DnaJ homolog subfamily B member 1	Homo sapiens	38044.1	DNAJB1 DNAJ1 HDJ1 HSPF1	5	1.78214	1
1101	P25686	DnaJ homolog subfamily B member 2	Homo sapiens	35580.1	DNAJB2 HSJ1 HSPF3	4	2.03892	1
1102	P25788	Proteasome subunit alpha type-3	Homo sapiens	28433.2	PSMA3 HC8 PSC8	5	2.57968	1
1103	P26006	Integrin alpha-3	Homo sapiens	116612	ITGA3 MSK18	4	3.80241	1
1104	P26368	Splicing factor U2AF 65 kDa subunit	Homo sapiens	53501	U2AF2 U2AF65	5	3.37036	1
1105	P26640	Valine--tRNA ligase	Homo sapiens	140476	VARS G7A VARS2	5	3.48072	1
1106	P27144	Adenylate kinase 4, mitochondrial	Homo sapiens	25268	AK4 AK3 AK3L1	5	2.24381	1
1107	P27694	Replication protein A 70 kDa DNA-binding subunit	Homo sapiens	68138.2	RPA1 REPA1 RPA70	4	3.68374	1
1108	P27708	CAD protein	Homo sapiens	242984	CAD	5	3.84796	1
1109	P27824	Calnexin	Homo sapiens	67568.3	CANX	3	3.29556	1
1110	P28070	Proteasome subunit beta type-4	Homo sapiens	29204.2	PSMB4 PROS26	5	5.86266	1
1111	P28072	Proteasome subunit beta type-6	Homo sapiens	25357.7	PSMB6 LMPY Y	5	5.49291	1
1112	P28161	Glutathione S-transferase Mu 2	Homo sapiens	25744.7	GSTM2 GST4	5	5.43299	1
1113	P29317	Ephrin type-A receptor 2	Homo sapiens	108266	EPHA2 ECK	1	3.79991	1
1114	P29474	Nitric oxide synthase, endothelial	Homo sapiens	133289	NOS3	5	1.79291	1
1115	P29508	Serpin B3	Homo sapiens	44564.6	SERPINB3 SCCA SCCA1	1	2.40851	1
1116	P30040	Endoplasmic reticulum resident protein 29	Homo sapiens	28993.4	ERP29 C12orf8 ERP28	5	1.86744	1
1117	P30043	Flavin reductase (NADPH)	Homo sapiens	22119.4	BLVRB FLR	5	4.16879	1
1118	P30048	Thioredoxin-dependent peroxide reductase, mitochondrial	Homo sapiens	27692.7	PRDX3 AOP1	2	2.46974	1
1119	P30085	UMP-CMP kinase	Homo sapiens	22222.3	CMPK1 CMK CMPK UCK UMK UMPK	5	2.85793	1
1120	P30419	Glycylpeptide N-tetradecanoyltransferase 1	Homo sapiens	56806.2	NMT1 NMT	4	2.98045	1
1121	P30520	Adenylosuccinate synthetase isozyme 2	Homo sapiens	50097.4	ADSS ADSS2	4	3.45484	1
1122	P30825	High affinity cationic amino acid transporter 1	Homo sapiens	67638.4	SLC7A1 ATRC1 ERR REC1L	5	2.1411	1
1123	P30837	Aldehyde dehydrogenase X, mitochondrial	Homo sapiens	57206.3	ALDH1B1 ALDH5 ALDHX	5	1.79719	1
1124	P31689	DnaJ homolog subfamily A member 1	Homo sapiens	44868.2	DNAJA1 DNAJ2 HDJ2 HSJ2 HSPF4	5	2.83284	1
1125	P31937	3-hydroxyisobutyrate dehydrogenase, mitochondrial	Homo sapiens	35328.9	HIBADH	3	1.83988	1
1126	P31949	Protein S100-A11	Homo sapiens	11740.5	S100A11 MLN70 S100C	5	4.67009	1
1127	P32004	Neural cell adhesion molecule L1	Homo sapiens	140003	L1CAM CAML1 MIC5	5	5.607	1
1128	P32322	Pyrroline-5-carboxylate reductase 1, mitochondrial	Homo sapiens	33360.6	PYCR1	5	1.9027	1
1129	P32754	4-hydroxyphenylpyruvate dioxygenase	Homo sapiens	44934.4	HPD PPD	5	2.66192	1
1130	P33316	Deoxyuridine 5'-triphosphate nucleotidohydrolase, mitochondrial	Homo sapiens	26563.3	DUT	5	3.20344	1
1131	P33992	DNA replication licensing factor MCM5	Homo sapiens	82285.5	MCM5 CDC46	3	1.87082	1
1132	P34896	Serine hydroxymethyltransferase, cytosolic	Homo sapiens	53082.6	SHMT1	5	2.41214	1
1133	P34913	Bifunctional epoxide hydrolase 2	Homo sapiens	62615.8	EPHX2	5	3.00996	1
1134	P35080	Profilin-2	Homo sapiens	15046.2	PFN2	5	3.06646	1
1135	P35237	Serpin B6	Homo sapiens	42621.9	SERPINB6 PI6 PTI	5	3.14971	1
1136	P35270	Sepiapterin reductase	Homo sapiens	28048.5	SPR	5	4.78744	1
1137	P35590	Tyrosine-protein kinase receptor Tie-1	Homo sapiens	125090	TIE1 TIE	5	3.41639	1
1138	P35613	Basigin	Homo sapiens	42200.4	BSG UNQ6505/PRO21383	4	5.30905	1
1139	P35998	26S proteasome regulatory subunit 7	Homo sapiens	48633.9	PSMC2 MSS1	2	3.26388	1
1140	P36404	ADP-ribosylation factor-like protein 2	Homo sapiens	20878	ARL2	5	4.16488	1
1141	P36405	ADP-ribosylation factor-like protein 3	Homo sapiens	20455.5	ARL3 ARFL3	4	1.75782	1
1142	P36551	Oxygen-dependent coproporphyrinogen-III oxidase, mitochondrial	Homo sapiens	50152	CPOX CPO CPX	4	4.01031	1
1143	P36915	Guanine nucleotide-binding protein-like 1	Homo sapiens	68660.9	GNL1 HSR1	5	2.59556	1
1144	P36957	Dihydrolipoyllysine-residue succinyltransferase component of 2-oxoglutarate dehydrogenase complex, mitochondrial	Homo sapiens	48755.3	DLST DLTS	5	5.12096	1
1145	P38117	Electron transfer flavoprotein subunit beta	Homo sapiens	27843.6	ETFB FP585	5	2.93021	1
1146	P38398	Breast cancer type 1 susceptibility protein	Homo sapiens	207721	BRCA1 RNF53	5	1.45876	1
1147	P39060	Collagen alpha-1(XVIII) chain	Homo sapiens	178188	COL18A1	5	4.25168	1
1148	P40189	Interleukin-6 receptor subunit beta	Homo sapiens	103537	IL6ST	5	4.34489	1
1149	P40261	Nicotinamide N-methyltransferase	Homo sapiens	29574	NNMT	4	3.94563	1
1150	P40394	Alcohol dehydrogenase class 4 mu/sigma chain	Homo sapiens	41481.3	ADH7	5	1.70073	1
1151	P40939	Trifunctional enzyme subunit alpha, mitochondrial	Homo sapiens	82999.7	HADHA HADH	4	4.9778	1
1152	P41091	Eukaryotic translation initiation factor 2 subunit 3	Homo sapiens	51109.5	EIF2S3 EIF2G	5	5.55808	1
1153	P42224	Signal transducer and activator of transcription 1-alpha/beta	Homo sapiens	87334.8	STAT1	5	3.9797	1
1154	P42336	Phosphatidylinositol 4,5-bisphosphate 3-kinase catalytic subunit alpha isoform	Homo sapiens	124284	PIK3CA	5	3.52707	1
1155	P42345	Serine/threonine-protein kinase mTOR	Homo sapiens	288892	MTOR FRAP FRAP1 FRAP2 RAFT1 RAPT1	3	3.06628	1
1156	P42356	Phosphatidylinositol 4-kinase alpha	Homo sapiens	236831	PI4KA PIK4 PIK4CA	5	2.75069	1
1157	P42357	Histidine ammonia-lyase	Homo sapiens	72697.6	HAL HIS	5	2.64386	1
1158	P42785	Lysosomal Pro-X carboxypeptidase	Homo sapiens	55799.8	PRCP PCP	5	5.43995	1
1159	P43007	Neutral amino acid transporter A	Homo sapiens	55723.1	SLC1A4 ASCT1 SATT	5	1.8502	1
1160	P43155	Carnitine O-acetyltransferase	Homo sapiens	70857.7	CRAT CAT1	2	1.85811	1
1161	P43304	Glycerol-3-phosphate dehydrogenase, mitochondrial	Homo sapiens	80852.8	GPD2	5	2.22087	1
1162	P43490	Nicotinamide phosphoribosyltransferase	Homo sapiens	55521.2	NAMPT PBEF PBEF1	5	3.83136	1
1163	P43897	Elongation factor Ts, mitochondrial	Homo sapiens	35390.7	TSFM	5	1.91815	1
1164	P46778	60S ribosomal protein L21	Homo sapiens	18564.8	RPL21	5	5.70324	1
1165	P46926	Glucosamine-6-phosphate isomerase 1	Homo sapiens	32668.5	GNPDA1 GNPI HLN KIAA0060	5	5.09207	1
1166	P48163	NADP-dependent malic enzyme	Homo sapiens	64149.7	ME1	2	2.07219	1
1167	P48357	Leptin receptor	Homo sapiens	132494	LEPR DB OBR	4	2.31962	1
1168	P48539	Calmodulin regulator protein PCP4	Homo sapiens	6791.42	PCP4 PEP19	5	2.97577	1
1169	P48723	Heat shock 70 kDa protein 13	Homo sapiens	51927.5	HSPA13 STCH	5	4.6885	1
1170	P48739	Phosphatidylinositol transfer protein beta isoform	Homo sapiens	31540.1	PITPNB	5	2.93543	1
1171	P48740	Mannan-binding lectin serine protease 1	Homo sapiens	79246.7	MASP1 CRARF CRARF1 PRSS5	5	4.81049	1
1172	P48751	Anion exchange protein 3	Homo sapiens	135791	SLC4A3 AE3	4	2.06604	1
1173	P49207	60S ribosomal protein L34	Homo sapiens	13293	RPL34	5	1.98822	1
1174	P49257	Protein ERGIC-53	Homo sapiens	57549	LMAN1 ERGIC53 F5F8D	1	2.94418	1
1175	P49354	Protein farnesyltransferase/geranylgeranyltransferase type-1 subunit alpha	Homo sapiens	44408.6	FNTA	5	2.80044	1
1176	P49356	Protein farnesyltransferase subunit beta	Homo sapiens	48773.6	FNTB	5	4.69068	1
1177	P49418	Amphiphysin	Homo sapiens	76256.9	AMPH AMPH1	5	3.32002	1
1178	P49585	Choline-phosphate cytidylyltransferase A	Homo sapiens	41731	PCYT1A CTPCT PCYT1	3	2.22397	1
1179	P49588	Alanine--tRNA ligase, cytoplasmic	Homo sapiens	106810	AARS	2	4.14253	1
1180	P49593	Protein phosphatase 1F	Homo sapiens	49830.9	PPM1F KIAA0015 POPX2	2	1.75761	1
1181	P49758	Regulator of G-protein signaling 6	Homo sapiens	54423.1	RGS6	5	3.986	1
1182	P49821	NADH dehydrogenase [ubiquinone] flavoprotein 1, mitochondrial	Homo sapiens	50817.1	NDUFV1 UQOR1	5	4.58195	1
1183	P49840	Glycogen synthase kinase-3 alpha	Homo sapiens	50980.8	GSK3A	5	3.58427	1
1184	P49902	Cytosolic purine 5'-nucleotidase	Homo sapiens	64969.8	NT5C2 NT5B NT5CP PNT5	5	4.41761	1
1185	P50135	Histamine N-methyltransferase	Homo sapiens	33295.1	HNMT	5	3.44725	1
1186	P50281	Matrix metalloproteinase-14	Homo sapiens	65894	MMP14	1	4.78423	1
1187	P50452	Serpin B8	Homo sapiens	42766.9	SERPINB8 PI8	5	3.30129	1
1188	P50502	Hsc70-interacting protein	Homo sapiens	41331.7	ST13 AAG2 FAM10A1 HIP SNC6	1	4.71181	1
1189	P50549	ETS translocation variant 1	Homo sapiens	55130.9	ETV1 ER81	5	2.48847	1
1190	P50851	Lipopolysaccharide-responsive and beige-like anchor protein	Homo sapiens	319108	LRBA BGL CDC4L LBA	3	5.07836	1
1191	P50995	Annexin A11	Homo sapiens	54389.7	ANXA11 ANX11	5	2.71519	1
1192	P51452	Dual specificity protein phosphatase 3	Homo sapiens	20478.3	DUSP3 VHR	5	4.60993	1
1193	P51570	Galactokinase	Homo sapiens	42272.2	GALK1 GALK	5	3.21035	1
1194	P51571	Translocon-associated protein subunit delta	Homo sapiens	18998.6	SSR4 TRAPD	4	2.19396	1
1195	P51659	Peroxisomal multifunctional enzyme type 2	Homo sapiens	79686.4	HSD17B4 EDH17B4 SDR8C1	2	2.26937	1
1196	P51686	C-C chemokine receptor type 9	Homo sapiens	42015.8	CCR9 GPR28	5	2.29532	1
1197	P51858	Hepatoma-derived growth factor	Homo sapiens	26788.3	HDGF HMG1L2	5	4.41998	1
1198	P52294	Importin subunit alpha-5	Homo sapiens	60221.8	KPNA2 RCH1 SRP1	4	2.17908	1
1199	P52566	Rho GDP-dissociation inhibitor 2	Homo sapiens	22988	ARHGDIB GDIA2 GDID4 RAP1GN1	5	4.6209	1
1200	P52888	Thimet oligopeptidase	Homo sapiens	78839.8	THOP1	5	2.81183	1
1201	P52943	Cysteine-rich protein 2	Homo sapiens	22492.7	CRIP2 CRP2	5	5.92292	1
1202	P53004	Biliverdin reductase A	Homo sapiens	33428.5	BLVRA BLVR BVR	5	2.71208	1
1203	P53582	Methionine aminopeptidase 1	Homo sapiens	43215.2	METAP1 KIAA0094	5	2.62552	1
1204	P53602	Diphosphomevalonate decarboxylase	Homo sapiens	43404.6	MVD MPD	3	2.24478	1
1205	P53677	AP-3 complex subunit mu-2	Homo sapiens	46977.3	AP3M2	5	2.37596	1
1206	P53680	AP-2 complex subunit sigma	Homo sapiens	17017.7	AP2S1 AP17 CLAPS2	5	3.81893	1
1207	P53992	Protein transport protein Sec24C	Homo sapiens	118325	SEC24C KIAA0079	5	4.16082	1
1208	P54687	Branched-chain-amino-acid aminotransferase, cytosolic	Homo sapiens	42966.2	BCAT1 BCT1 ECA39	5	4.46968	1
1209	P54709	Sodium/potassium-transporting ATPase subunit beta-3	Homo sapiens	31512.6	ATP1B3	5	3.88201	1
1210	P54727	UV excision repair protein RAD23 homolog B	Homo sapiens	43171.2	RAD23B	5	4.2761	1
1211	P54764	Ephrin type-A receptor 4	Homo sapiens	109860	EPHA4 HEK8 SEK TYRO1	4	2.6433	1
1212	P54802	Alpha-N-acetylglucosaminidase	Homo sapiens	82265.7	NAGLU UFHSD1	2	4.33537	1
1213	P55083	Microfibril-associated glycoprotein 4	Homo sapiens	28648.2	MFAP4	5	5.02313	1
1214	P55160	Nck-associated protein 1-like	Homo sapiens	128153	NCKAP1L HEM1	5	1.86049	1
1215	P55196	Afadin	Homo sapiens	206804	AFDN AF6 MLLT4	5	2.40639	1
1216	P55212	Caspase-6	Homo sapiens	33310	CASP6 MCH2	5	2.40843	1
1217	P55285	Cadherin-6	Homo sapiens	88308.7	CDH6	5	2.08344	1
1218	P55327	Tumor protein D52	Homo sapiens	24327	TPD52	5	3.50295	1
1219	P55735	Protein SEC13 homolog	Homo sapiens	35540.5	SEC13 D3S1231E SEC13L1 SEC13R	1	2.19706	1
1220	P55769	NHP2-like protein 1	Homo sapiens	14173.5	SNU13 NHP2L1	5	4.30325	1
1221	P56134	ATP synthase subunit f, mitochondrial	Homo sapiens	10917.9	ATP5MF ATP5J2 ATP5JL	4	3.45472	1
1222	P56557	Transmembrane protein 50B	Homo sapiens	17935.8	TMEM50B C21orf4 UNQ167/PRO193	5	1.66293	1
1223	P57737	Coronin-7	Homo sapiens	100605	CORO7	5	4.72343	1
1224	P57772	Selenocysteine-specific elongation factor	Homo sapiens	65304.7	EEFSEC SELB	5	1.55103	1
1225	P58546	Myotrophin	Homo sapiens	12894.8	MTPN	5	6.24739	1
1226	P59103	RecName: Full=D-amino acid oxidase activator; AltName: Full=Protein G72	Homo sapiens	18108	DAOA G72	5	1.95955	1
1227	P59190	Ras-related protein Rab-15	Homo sapiens	24390.6	RAB15	5	2.60074	1
1228	P60033	CD81 antigen	Homo sapiens	25809.4	CD81 TAPA1 TSPAN28	5	5.4787	1
1229	P60880	Synaptosomal-associated protein 25	Homo sapiens	23315.1	SNAP25 SNAP	5	2.12899	1
1230	P60983	Glia maturation factor beta	Homo sapiens	16713.2	GMFB	5	4.9926	1
1231	P61006	Ras-related protein Rab-8A	Homo sapiens	23668.2	RAB8A MEL RAB8	5	3.23755	1
1232	P61077	Ubiquitin-conjugating enzyme E2 D3	Homo sapiens	16687.2	UBE2D3 UBC5C UBCH5C	3	4.25737	1
1233	P61088	Ubiquitin-conjugating enzyme E2 N	Homo sapiens	17137.8	UBE2N BLU	5	5.59281	1
1234	P61201	COP9 signalosome complex subunit 2	Homo sapiens	51596.7	COPS2 CSN2 TRIP15	5	2.69755	1
1235	P61247	40S ribosomal protein S3a	Homo sapiens	29944.9	RPS3A FTE1 MFTL	5	1.58634	1
1236	P61266	Syntaxin-1B	Homo sapiens	33244.7	STX1B STX1B1 STX1B2	5	2.23245	1
1237	P61313	60S ribosomal protein L15	Homo sapiens	24146.1	RPL15 EC45 TCBAP0781	5	3.22467	1
1238	P61353	60S ribosomal protein L27	Homo sapiens	15797.7	RPL27	5	2.00878	1
1239	P61457	Pterin-4-alpha-carbinolamine dehydratase	Homo sapiens	11999.6	PCBD1 DCOH PCBD	3	3.03926	1
1240	P61513	60S ribosomal protein L37a	Homo sapiens	10275.3	RPL37A	5	4.47937	1
1241	P61604	10 kDa heat shock protein, mitochondrial	Homo sapiens	10931.7	HSPE1	5	3.70925	1
1242	P61758	RecName: Full=Prefoldin subunit 3; AltName: Full=HIBBJ46; AltName: Full=Von Hippel-Lindau-binding protein 1; Short=VBP-1; Short=VHL-binding protein 1	Homo sapiens	22658	VBP1 PFDN3	5	3.01212	1
1243	P61769	Beta-2-microglobulin	Homo sapiens	13714.6	B2M CDABP0092 HDCMA22P	5	5.62119	1
1244	P62081	40S ribosomal protein S7	Homo sapiens	22126.9	RPS7	4	2.87953	1
1245	P62244	40S ribosomal protein S15a	Homo sapiens	14839.5	RPS15A OK/SW-cl.82	5	2.13397	1
1246	P62249	40S ribosomal protein S16	Homo sapiens	16445.3	RPS16	2	2.29909	1
1247	P62266	40S ribosomal protein S23	Homo sapiens	15807.6	RPS23	5	3.32104	1
1248	P62269	40S ribosomal protein S18	Homo sapiens	17718.7	RPS18 D6S218E	5	2.7829	1
1249	P62277	40S ribosomal protein S13	Homo sapiens	17222.3	RPS13	5	2.74129	1
1250	P62304	Small nuclear ribonucleoprotein E	Homo sapiens	10803.6	SNRPE	5	2.653	1
1251	P62314	Small nuclear ribonucleoprotein Sm D1	Homo sapiens	13281.6	SNRPD1	5	2.39676	1
1252	P62753	40S ribosomal protein S6	Homo sapiens	28680.7	RPS6 OK/SW-cl.2	5	4.96832	1
1253	P62820	Ras-related protein Rab-1A	Homo sapiens	22677.8	RAB1A RAB1	5	6.13231	1
1254	P62841	40S ribosomal protein S15	Homo sapiens	17040.1	RPS15 RIG	5	3.48011	1
1255	P62847	40S ribosomal protein S24	Homo sapiens	15423.2	RPS24	5	3.01648	1
1256	P62917	60S ribosomal protein L8	Homo sapiens	28024.7	RPL8	5	4.71561	1
1257	P62942	Peptidyl-prolyl cis-trans isomerase FKBP1A	Homo sapiens	11950.7	FKBP1A FKBP1 FKBP12	2	3.26327	1
1258	P63027	Vesicle-associated membrane protein 2	Homo sapiens	12662.7	VAMP2 SYB2	3	4.01513	1
1259	P63092	Guanine nucleotide-binding protein G(s) subunit alpha isoforms short	Homo sapiens	45664.6	GNAS GNAS1 GSP	5	2.91533	1
1260	P63098	Calcineurin subunit B type 1	Homo sapiens	19299.9	PPP3R1 CNA2 CNB	5	4.54778	1
1261	P63173	60S ribosomal protein L38	Homo sapiens	8217.89	RPL38	5	1.94134	1
1262	P63279	RecName: Full=SUMO-conjugating enzyme UBC9; EC=6.3.2.-; AltName: Full=SUMO-protein ligase; AltName: Full=Ubiquitin carrier protein 9; AltName: Full=Ubiquitin carrier protein I; AltName: Full=Ubiquitin-conjugating enzyme E2 I; AltName: Full=Ubiquitin-	Homo sapiens	18007	UBE2I UBC9 UBCE9	5	2.66298	1
1263	P67870	Casein kinase II subunit beta	Homo sapiens	24942.4	CSNK2B CK2N G5A	5	5.59326	1
1264	P68036	Ubiquitin-conjugating enzyme E2 L3	Homo sapiens	17861.6	UBE2L3 UBCE7 UBCH7	4	4.47203	1
1265	P78330	Phosphoserine phosphatase	Homo sapiens	25007.7	PSPH	5	3.05612	1
1266	P78344	Eukaryotic translation initiation factor 4 gamma 2	Homo sapiens	102362	EIF4G2 DAP5 OK/SW-cl.75	3	2.42493	1
1267	P78356	Phosphatidylinositol 5-phosphate 4-kinase type-2 beta	Homo sapiens	47378	PIP4K2B PIP5K2B	5	5.52235	1
1268	P78357	Contactin-associated protein 1	Homo sapiens	156267	CNTNAP1 CASPR NRXN4	5	3.31661	1
1269	P78367	Homeobox protein Nkx-3.2	Homo sapiens	34813.9	NKX3-2 BAPX1 NKX3B	1	2.41482	1
1270	P78368	RecName: Full=Casein kinase I isoform gamma-2; Short=CKI-gamma 2; EC=2.7.11.1	Homo sapiens	47457	CSNK1G2 CK1G2	4	3.26792	1
1271	P78417	Glutathione S-transferase omega-1	Homo sapiens	27565.9	GSTO1 GSTTLP28	5	3.15993	1
1272	P80192	Mitogen-activated protein kinase kinase kinase 9	Homo sapiens	121895	MAP3K9 MLK1 PRKE1	5	1.67185	1
1273	P81277	Prolactin-releasing peptide	Homo sapiens	9639.39	PRLH PRH	3	2.07179	1
1274	P81605	Dermcidin	Homo sapiens	11283.9	DCD AIDD DSEP	5	2.6244	1
1275	P84095	Rho-related GTP-binding protein RhoG	Homo sapiens	21308.5	RHOG ARHG	5	3.39437	1
1276	Q00325	Phosphate carrier protein, mitochondrial	Homo sapiens	40094.9	SLC25A3 PHC OK/SW-cl.48	5	1.90259	1
1277	Q00341	Vigilin	Homo sapiens	141456	HDLBP HBP VGL	5	2.4791	1
1278	Q00577	Transcriptional activator protein Pur-alpha	Homo sapiens	34910.8	PURA PUR1	1	3.98591	1
1279	Q00796	Sorbitol dehydrogenase	Homo sapiens	38324.6	SORD	5	6.30944	1
1280	Q01469	Fatty acid-binding protein, epidermal	Homo sapiens	15164.4	FABP5	5	2.45005	1
1281	Q01638	Interleukin-1 receptor-like 1	Homo sapiens	63357.9	IL1RL1 DER4 ST2 T1	5	2.28121	1
1282	Q01968	Inositol polyphosphate 5-phosphatase OCRL-1	Homo sapiens	104205	OCRL INPP5F OCRL1	4	2.31839	1
1283	Q01970	1-phosphatidylinositol 4,5-bisphosphate phosphodiesterase beta-3	Homo sapiens	138799	PLCB3	3	4.35543	1
1284	Q01995	Transgelin	Homo sapiens	22610.9	TAGLN SM22 WS3-10	5	1.99217	1
1285	Q02108	Guanylate cyclase soluble subunit alpha-3	Homo sapiens	77452.5	GUCY1A3 GUC1A3 GUCSA3 GUCY1A1	3	2.17241	1
1286	Q02246	Contactin-2	Homo sapiens	113393	CNTN2 AXT TAG1 TAX1	4	2.91596	1
1287	Q02252	Methylmalonate-semialdehyde dehydrogenase [acylating], mitochondrial	Homo sapiens	57839.8	ALDH6A1 MMSDH	5	3.4906	1
1288	Q02952	A-kinase anchor protein 12	Homo sapiens	191482	AKAP12 AKAP250	5	1.90362	1
1289	Q04206	Transcription factor p65	Homo sapiens	60219.2	RELA NFKB3	5	2.45226	1
1290	Q04609	Glutamate carboxypeptidase 2	Homo sapiens	84330.7	FOLH1 FOLH NAALAD1 PSM PSMA GIG27	5	3.71874	1
1291	Q04637	Eukaryotic translation initiation factor 4 gamma 1	Homo sapiens	175491	EIF4G1 EIF4F EIF4G EIF4GI	5	2.95488	1
1292	Q04941	Proteolipid protein 2	Homo sapiens	16690.7	PLP2 A4	4	2.51356	1
1293	Q05086	Ubiquitin-protein ligase E3A	Homo sapiens	100688	UBE3A E6AP EPVE6AP HPVE6A	1	1.93127	1
1294	Q05397	Focal adhesion kinase 1	Homo sapiens	119233	PTK2 FAK FAK1	5	5.28896	1
1295	Q05469	Hormone-sensitive lipase	Homo sapiens	116598	LIPE	5	2.1215	1
1296	Q06323	Proteasome activator complex subunit 1	Homo sapiens	28723.1	PSME1 IFI5111	5	3.53567	1
1297	Q06828	Fibromodulin	Homo sapiens	43178.8	FMOD FM SLRR2E	5	3.95533	1
1298	Q07020	60S ribosomal protein L18	Homo sapiens	21634.5	RPL18	5	2.67519	1
1299	Q07065	Cytoskeleton-associated protein 4	Homo sapiens	66022.5	CKAP4	5	3.69103	1
1300	Q08257	Quinone oxidoreductase	Homo sapiens	35206.6	CRYZ	5	3.35409	1
1301	Q08554	Desmocollin-1	Homo sapiens	99986.9	DSC1 CDHF1	5	3.01859	1
1302	Q08AF3	Schlafen family member 5	Homo sapiens	101055	SLFN5	2	2.59362	1
1303	Q09328	Alpha-1,6-mannosylglycoprotein 6-beta-N-acetylglucosaminyltransferase A	Homo sapiens	84542.7	MGAT5 GGNT5	5	4.10344	1
1304	Q0P6H9	Transmembrane protein 62	Homo sapiens	73133.3	TMEM62	1	2.06119	1
1305	Q0VAK6	Leiomodin-3	Homo sapiens	64914.3	LMOD3	4	2.37985	1
1306	Q0VDG4	Secernin-3	Homo sapiens	48544.4	SCRN3	5	2.75239	1
1307	Q10471	Polypeptide N-acetylgalactosaminyltransferase 2	Homo sapiens	64732.8	GALNT2	5	4.21781	1
1308	Q10472	Polypeptide N-acetylgalactosaminyltransferase 1	Homo sapiens	64219	GALNT1	4	2.83989	1
1309	Q12765	Secernin-1	Homo sapiens	46382.1	SCRN1 KIAA0193	5	4.19633	1
1310	Q12768	WASH complex subunit 5	Homo sapiens	134287	KIAA0196	5	2.38162	1
1311	Q12874	Splicing factor 3A subunit 3	Homo sapiens	58848.9	SF3A3 SAP61	5	2.35777	1
1312	Q12907	Vesicular integral-membrane protein VIP36	Homo sapiens	40228.7	LMAN2 C5orf8	4	6.16412	1
1313	Q12931	Heat shock protein 75 kDa, mitochondrial	Homo sapiens	80110	TRAP1 HSP75	5	3.7974	1
1314	Q12959	Disks large homolog 1	Homo sapiens	100455	DLG1	5	2.74534	1
1315	Q12982	BCL2/adenovirus E1B 19 kDa protein-interacting protein 2	Homo sapiens	36017.9	BNIP2 NIP2	2	2.73722	1
1316	Q13011	Delta(3,5)-Delta(2,4)-dienoyl-CoA isomerase, mitochondrial	Homo sapiens	35816.2	ECH1	2	3.82289	1
1317	Q13017	Rho GTPase-activating protein 5	Homo sapiens	172460	ARHGAP5 RHOGAP5	3	2.50385	1
1318	Q13112	RecName: Full=Chromatin assembly factor 1 subunit B; Short=CAF-1 subunit B; AltName: Full=Chromatin assembly factor I p60 subunit; Short=CAF-I 60 kDa subunit; Short=CAF-I p60; AltName: Full=M-phase phosphoprotein 7	Homo sapiens	61493	CHAF1B CAF1A CAF1P60 MPHOSPH7 MPP7	5	1.97484	1
1319	Q13148	TAR DNA-binding protein 43	Homo sapiens	44739.8	TARDBP TDP43	5	6.88454	1
1320	Q13155	Aminoacyl tRNA synthase complex-interacting multifunctional protein 2	Homo sapiens	35348.8	AIMP2 JTV1 PRO0992	5	3.59543	1
1321	Q13162	Peroxiredoxin-4	Homo sapiens	30539.9	PRDX4	5	5.84252	1
1322	Q13217	DnaJ homolog subfamily C member 3	Homo sapiens	57580.2	DNAJC3 P58IPK PRKRI	4	5.17705	1
1323	Q13231	RecName: Full=Chitotriosidase-1; EC=3.2.1.14; AltName: Full=Chitinase-1; Flags: Precursor	Homo sapiens	51681	CHIT1	5	1.7444	1
1324	Q13303	Voltage-gated potassium channel subunit beta-2	Homo sapiens	41000.2	KCNAB2 KCNA2B KCNK2	3	3.36935	1
1325	Q13332	Receptor-type tyrosine-protein phosphatase S	Homo sapiens	217041	PTPRS	5	4.03781	1
1326	Q13368	MAGUK p55 subfamily member 3	Homo sapiens	66152.3	MPP3 DLG3	5	2.20439	1
1327	Q13409	Cytoplasmic dynein 1 intermediate chain 2	Homo sapiens	71456.6	DYNC1I2 DNCI2 DNCIC2	5	6.21546	1
1328	Q13418	Integrin-linked protein kinase	Homo sapiens	51419.2	ILK ILK1 ILK2	5	3.10209	1
1329	Q13449	Limbic system-associated membrane protein	Homo sapiens	37393.5	LSAMP IGLON3 LAMP	5	3.93819	1
1330	Q13469	Nuclear factor of activated T-cells, cytoplasmic 2	Homo sapiens	100146	NFATC2 NFAT1 NFATP	5	2.26965	1
1331	Q13488	V-type proton ATPase 116 kDa subunit a isoform 3	Homo sapiens	92968.1	TCIRG1 ATP6N1C ATP6V0A3	2	3.43667	1
1332	Q13496	Myotubularin	Homo sapiens	69931.8	MTM1 CG2	5	4.43467	1
1333	Q13561	Dynactin subunit 2	Homo sapiens	44231	DCTN2 DCTN50	5	2.94558	1
1334	Q13610	Periodic tryptophan protein 1 homolog	Homo sapiens	55827.9	PWP1	5	2.00875	1
1335	Q13620	Cullin-4B	Homo sapiens	103982	CUL4B KIAA0695	5	4.09374	1
1336	Q13635	Protein patched homolog 1	Homo sapiens	160545	PTCH1 PTCH	5	1.70504	1
1337	Q13765	Nascent polypeptide-associated complex subunit alpha	Homo sapiens	23383.9	NACA HSD48	5	4.24641	1
1338	Q13825	Methylglutaconyl-CoA hydratase, mitochondrial	Homo sapiens	35608.6	AUH	5	2.47596	1
1339	Q13884	Beta-1-syntrophin	Homo sapiens	58061.1	SNTB1 SNT2B1	5	1.50965	1
1340	Q14004	Cyclin-dependent kinase 13	Homo sapiens	164923	CDK13 CDC2L CDC2L5 CHED KIAA1791	2	2.15484	1
1341	Q14019	Coactosin-like protein	Homo sapiens	15945	COTL1 CLP	5	4.94451	1
1342	Q14103	Heterogeneous nuclear ribonucleoprotein D0	Homo sapiens	38434.2	HNRNPD AUF1 HNRPD	5	2.37253	1
1343	Q14108	Lysosome membrane protein 2	Homo sapiens	54290.2	SCARB2 CD36L2 LIMP2 LIMPII	5	4.1939	1
1344	Q14117	Dihydropyrimidinase	Homo sapiens	56629.8	DPYS	5	1.71896	1
1345	Q14118	Dystroglycan	Homo sapiens	97441.5	DAG1	4	2.91733	1
1346	Q14156	Protein EFR3 homolog A	Homo sapiens	92924.4	EFR3A KIAA0143	3	2.5771	1
1347	Q14160	Protein scribble homolog	Homo sapiens	174885	SCRIB CRIB1 KIAA0147 LAP4 SCRB1 VARTUL	5	1.82513	1
1348	Q14165	Malectin	Homo sapiens	32233.9	MLEC KIAA0152	5	2.79948	1
1349	Q14254	Flotillin-2	Homo sapiens	47064.2	FLOT2 ESA1 M17S1	5	3.85863	1
1350	Q14353	Guanidinoacetate N-methyltransferase	Homo sapiens	26318.2	GAMT	5	5.08971	1
1351	Q14623	Indian hedgehog protein	Homo sapiens	45250.7	IHH	4	5.9859	1
1352	Q14644	Ras GTPase-activating protein 3	Homo sapiens	95698.9	RASA3	5	2.17781	1
1353	Q14667	Protein KIAA0100	Homo sapiens	253700	KIAA0100 BCOX1	5	2.58439	1
1354	Q14677	Clathrin interactor 1	Homo sapiens	68259.5	CLINT1 ENTH EPN4 EPNR KIAA0171	4	2.31517	1
1355	Q14694	Ubiquitin carboxyl-terminal hydrolase 10	Homo sapiens	87133.8	USP10 KIAA0190	5	2.0048	1
1356	Q14789	Golgin subfamily B member 1	Homo sapiens	376019	GOLGB1	5	3.00966	1
1357	Q14894	Ketimine reductase mu-crystallin	Homo sapiens	33775.6	CRYM THBP	1	2.3132	1
1358	Q14982	Opioid-binding protein/cell adhesion molecule	Homo sapiens	38007.6	OPCML IGLON1 OBCAM	5	5.41804	1
1359	Q15029	116 kDa U5 small nuclear ribonucleoprotein component	Homo sapiens	109436	EFTUD2 KIAA0031 SNRP116	5	2.94781	1
1360	Q15042	Rab3 GTPase-activating protein catalytic subunit	Homo sapiens	110524	RAB3GAP1 KIAA0066 RAB3GAP	5	3.80821	1
1361	Q15057	Arf-GAP with coiled-coil, ANK repeat and PH domain-containing protein 2	Homo sapiens	88028.7	ACAP2 CENTB2 KIAA0041	5	6.00596	1
1362	Q15075	Early endosome antigen 1	Homo sapiens	162466	EEA1 ZFYVE2	4	2.33056	1
1363	Q15113	Procollagen C-endopeptidase enhancer 1	Homo sapiens	47972.5	PCOLCE PCPE1	5	2.24013	1
1364	Q15185	Prostaglandin E synthase 3	Homo sapiens	18697.4	PTGES3 P23 TEBP	5	3.83269	1
1365	Q15262	Receptor-type tyrosine-protein phosphatase kappa	Homo sapiens	162102	PTPRK PTPK	5	2.02056	1
1366	Q15286	Ras-related protein Rab-35	Homo sapiens	23025.2	RAB35 RAB1C RAY	5	4.48219	1
1367	Q15369	Elongin-C	Homo sapiens	12473.2	ELOC TCEB1	5	2.45589	1
1368	Q15370	Elongin-B	Homo sapiens	13132.8	ELOB TCEB2	5	2.86008	1
1369	Q15386	Ubiquitin-protein ligase E3C	Homo sapiens	123923	UBE3C KIAA0010 KIAA10	5	2.45159	1
1370	Q15404	Ras suppressor protein 1	Homo sapiens	31540.3	RSU1 RSP1	3	3.42304	1
1371	Q15435	Protein phosphatase 1 regulatory subunit 7	Homo sapiens	41564.2	PPP1R7 SDS22	5	5.61848	1
1372	Q15459	Splicing factor 3A subunit 1	Homo sapiens	88886.2	SF3A1 SAP114	4	2.15766	1
1373	Q15517	Corneodesmosin	Homo sapiens	51522.1	CDSN	5	1.40835	1
1374	Q15569	Dual specificity testis-specific protein kinase 1	Homo sapiens	67684.4	TESK1	1	2.4032	1
1375	Q15691	Microtubule-associated protein RP/EB family member 1	Homo sapiens	29999.1	MAPRE1	5	4.08082	1
1376	Q15717	ELAV-like protein 1	Homo sapiens	36091.9	ELAVL1 HUR	5	1.96122	1
1377	Q15738	Sterol-4-alpha-carboxylate 3-dehydrogenase, decarboxylating	Homo sapiens	41900.3	NSDHL H105E3	4	2.52072	1
1378	Q15758	Neutral amino acid transporter B(0)	Homo sapiens	56598.4	SLC1A5 ASCT2 M7V1 RDR RDRC	5	2.71231	1
1379	Q15833	Syntaxin-binding protein 2	Homo sapiens	66452.6	STXBP2 UNC18B	5	3.94776	1
1380	Q16222	UDP-N-acetylhexosamine pyrophosphorylase	Homo sapiens	58769.1	UAP1 SPAG2	5	2.22339	1
1381	Q16394	Exostosin-1	Homo sapiens	86254.8	EXT1	5	3.6756	1
1382	Q16537	Serine/threonine-protein phosphatase 2A 56 kDa regulatory subunit epsilon isoform	Homo sapiens	54699.4	PPP2R5E	4	3.88654	1
1383	Q16543	Hsp90 co-chaperone Cdc37	Homo sapiens	44468.3	CDC37 CDC37A	1	3.20958	1
1384	Q16563	Synaptophysin-like protein 1	Homo sapiens	28565.3	SYPL1 SYPL	5	3.35602	1
1385	Q16666	Gamma-interferon-inducible protein 16	Homo sapiens	88255.6	IFI16 IFNGIP1	5	3.49269	1
1386	Q16670	Zinc finger and SCAN domain-containing protein 26	Homo sapiens	55253.6	ZSCAN26 ZNF187	5	1.18688	1
1387	Q16706	Alpha-mannosidase 2	Homo sapiens	131141	MAN2A1 MANA2	4	3.1025	1
1388	Q16772	Glutathione S-transferase A3	Homo sapiens	25301.7	GSTA3	3	2.45019	1
1389	Q16774	Guanylate kinase	Homo sapiens	21725.6	GUK1 GMK	5	2.84603	1
1390	Q16799	Reticulon-1	Homo sapiens	83617.6	RTN1 NSP	5	3.22066	1
1391	Q16822	Phosphoenolpyruvate carboxykinase [GTP], mitochondrial	Homo sapiens	70730	PCK2 PEPCK2	5	2.63147	1
1392	Q16853	Membrane primary amine oxidase	Homo sapiens	84621.9	AOC3 VAP1	1	1.71263	1
1393	Q16873	Leukotriene C4 synthase	Homo sapiens	16566.7	LTC4S	2	2.10261	1
1394	Q16891	MICOS complex subunit MIC60	Homo sapiens	83677.9	IMMT HMP MINOS2 PIG4 PIG52	1	2.05028	1
1395	Q1KMD3	Heterogeneous nuclear ribonucleoprotein U-like protein 2	Homo sapiens	85104.7	HNRNPUL2 HNRPUL2	5	2.05997	1
1396	Q1MX18	Protein inscuteable homolog	Homo sapiens	63469.4	INSC	5	2.40314	1
1397	Q27J81	Inverted formin-2	Homo sapiens	135624	INF2 C14orf151 C14orf173	5	2.18385	1
1398	Q2KHR3	Glutamine and serine-rich protein 1	Homo sapiens	189972	QSER1	5	1.34024	1
1399	Q2TAY7	WD40 repeat-containing protein SMU1	Homo sapiens	57543.9	SMU1	5	2.53402	1
1400	Q2VWP7	Protogenin	Homo sapiens	127076	PRTG	5	2.00344	1
1401	Q32MH5	Protein FAM214A	Homo sapiens	121670	FAM214A KIAA1370	3	1.52914	1
1402	Q32P28	Prolyl 3-hydroxylase 1	Homo sapiens	83394	P3H1 GROS1 LEPRE1 PSEC0109	5	2.9632	1
1403	Q3BBW0	Neuroblastoma breakpoint family member 9	Homo sapiens	99593.6	NBPF9	5	1.75754	1
1404	Q3YEC7	Rab-like protein 6	Homo sapiens	79548.8	RABL6 C9orf86 PARF	5	2.96105	1
1405	Q460N3	Poly [ADP-ribose] polymerase 15	Homo sapiens	74576.1	PARP15 BAL3	4	2.5935	1
1406	Q4G0Z9	Minichromosome maintenance domain-containing protein 2	Homo sapiens	76219	MCMDC2 C8orf45	5	2.38861	1
1407	Q4J6C6	Prolyl endopeptidase-like	Homo sapiens	83927	PREPL KIAA0436	5	3.90212	1
1408	Q502W6	von Willebrand factor A domain-containing protein 3B	Homo sapiens	145748	VWA3B	5	2.31581	1
1409	Q504Y2	Extracellular tyrosine-protein kinase PKDCC	Homo sapiens	54131.7	PKDCC {ECO:0000312|HGNC:HGNC:25123} SGK493 VLK {ECO:0000250|UniProtKB:Q5RJI4}	1	1.48651	1
1410	Q52LJ0	Protein FAM98B	Homo sapiens	37190.9	FAM98B	5	3.25916	1
1411	Q53EL6	Programmed cell death protein 4	Homo sapiens	51735.3	PDCD4 H731	5	2.61807	1
1412	Q53GQ0	Very-long-chain 3-oxoacyl-CoA reductase	Homo sapiens	34324.2	HSD17B12 SDR12C1	2	1.41175	1
1413	Q53GS9	U4/U6.U5 tri-snRNP-associated protein 2	Homo sapiens	65380.6	USP39 CGI-21 HSPC332 PRO2855	3	3.09528	1
1414	Q53H54	tRNA wybutosine-synthesizing protein 2 homolog	Homo sapiens	50235.7	TRMT12 TRM12 TYW2	5	1.54298	1
1415	Q5H9R7	Serine/threonine-protein phosphatase 6 regulatory subunit 3	Homo sapiens	97669.1	PPP6R3 C11orf23 KIAA1558 PP6R3 SAPL SAPS3	5	3.66173	1
1416	Q5JSH3	WD repeat-containing protein 44	Homo sapiens	101366	WDR44	5	4.98323	1
1417	Q5JUK3	Potassium channel subfamily T member 1	Homo sapiens	138343	KCNT1 KIAA1422	5	2.33972	1
1418	Q5SWX8	Protein odr-4 homolog	Homo sapiens	51103.1	ODR4 C1orf27 TTG1 TTG1A	5	2.02877	1
1419	Q5SY16	Polynucleotide 5'-hydroxyl-kinase NOL9	Homo sapiens	79322.8	NOL9	5	2.32784	1
1420	Q5T0U0	Coiled-coil domain-containing protein 122	Homo sapiens	32206.5	CCDC122	3	1.27556	1
1421	Q5T1R4	Transcription factor HIVEP3	Homo sapiens	259465	HIVEP3 KBP1 KIAA1555 KRC ZAS3	5	2.68398	1
1422	Q5T2Q4	Cyclin-Y-like protein 2	Homo sapiens	41278.4	CCNYL2 C10orf21	5	1.19052	1
1423	Q5T3U5	Multidrug resistance-associated protein 7	Homo sapiens	161629	ABCC10 MRP7 SIMRP7	4	1.25151	1
1424	Q5T5C0	Syntaxin-binding protein 5	Homo sapiens	127573	STXBP5 LLGL3	5	2.66573	1
1425	Q5TBA9	Protein furry homolog	Homo sapiens	338875	FRY C13orf14	5	1.86389	1
1426	Q5U651	Ras-interacting protein 1	Homo sapiens	103457	RASIP1	4	3.47031	1
1427	Q5VST9	Obscurin	Homo sapiens	868484	OBSCN KIAA1556 KIAA1639	1	2.36307	1
1428	Q5VUJ9	EF-hand calcium-binding domain-containing protein 2	Homo sapiens	29713.7	EFCAB2	1	1.40148	1
1429	Q5VW32	BRO1 domain-containing protein BROX	Homo sapiens	46476.1	BROX BROFTI C1orf58	5	5.55219	1
1430	Q5VYK3	Proteasome-associated protein ECM29 homolog	Homo sapiens	204291	ECPAS ECM29 KIAA0368	5	2.86016	1
1431	Q5VZ18	SH2 domain-containing adapter protein E	Homo sapiens	53950.3	SHE	5	2.3235	1
1432	Q5XPI4	E3 ubiquitin-protein ligase RNF123	Homo sapiens	148515	RNF123 KPC1 FP1477	5	1.83192	1
1433	Q68DU8	BTB/POZ domain-containing protein KCTD16	Homo sapiens	49137.6	KCTD16 KIAA1317	5	2.20021	1
1434	Q6DD88	Atlastin-3	Homo sapiens	60542	ATL3	5	3.23691	1
1435	Q6KC79	Nipped-B-like protein	Homo sapiens	316051	NIPBL IDN3 SCC2	5	2.15355	1
1436	Q6N063	2-oxoglutarate and iron-dependent oxygenase domain-containing protein 2	Homo sapiens	38996.4	OGFOD2	5	2.43948	1
1437	Q6NUI6	Chondroadherin-like protein	Homo sapiens	82388.3	CHADL SLRR4B	1	2.58171	1
1438	Q6NVY1	3-hydroxyisobutyryl-CoA hydrolase, mitochondrial	Homo sapiens	43482.3	HIBCH	5	3.41671	1
1439	Q6R2W3	SCAN domain-containing protein 3	Homo sapiens	151666	ZBED9 Buster4 KIAA1925 SCAND3 ZNF305P2 ZNF452	5	2.83771	1
1440	Q6SZW1	Sterile alpha and TIR motif-containing protein 1	Homo sapiens	79388.3	SARM1 KIAA0524 SAMD2 SARM	5	3.116	1
1441	Q6TFL3	Coiled-coil domain-containing protein 171	Homo sapiens	152810	CCDC171 C9orf93	5	1.89836	1
1442	Q6UX27	V-set and transmembrane domain-containing protein 1	Homo sapiens	26109.1	VSTM1 UNQ3033/PRO9835	1	1.58012	1
1443	Q6UX65	DNA damage-regulated autophagy modulator protein 2	Homo sapiens	29766	DRAM2 TMEM77 PSEC0031 UNQ154/PRO180	5	2.52316	1
1444	Q6VY07	Phosphofurin acidic cluster sorting protein 1	Homo sapiens	104898	PACS1 KIAA1175	5	3.67775	1
1445	Q6XQN6	Nicotinate phosphoribosyltransferase	Homo sapiens	57578.2	NAPRT FHIP NAPRT1	5	3.14252	1
1446	Q6YN16	Hydroxysteroid dehydrogenase-like protein 2	Homo sapiens	45394.8	HSDL2 C9orf99 SDR13C1	5	2.3507	1
1447	Q6ZMU1	RecName: Full=Putative protein C3P1	Homo sapiens	40197	C3P1	5	1.62742	1
1448	Q6ZN66	Guanylate-binding protein 6	Homo sapiens	72426.8	GBP6	5	2.6772	1
1449	Q6ZNW5	GDP-D-glucose phosphorylase 1	Homo sapiens	42362.5	GDPGP1 C15orf58	4	2.54108	1
1450	Q6ZU15	Septin-14	Homo sapiens	50024.9	SEPT14	5	3.98752	1
1451	Q6ZU52	Uncharacterized protein KIAA0408	Homo sapiens	79162.6	KIAA0408	5	2.23574	1
1452	Q6ZUX3	TOG array regulator of axonemal microtubules protein 2	Homo sapiens	111153	FAM179A	5	1.02875	1
1453	Q6ZV60	Putative uncharacterized protein encoded by LINC00173	Homo sapiens	16386	LINC00173 NCRNA00173	5	2.60384	1
1454	Q6ZVM7	TOM1-like protein 2	Homo sapiens	55556.4	TOM1L2	5	4.32264	1
1455	Q709C8	Vacuolar protein sorting-associated protein 13C	Homo sapiens	422390	VPS13C KIAA1421	5	2.64225	1
1456	Q71RH2	Protein FAM57B	Homo sapiens	30629.3	FAM57B FP1188	5	2.10225	1
1457	Q76LX8	A disintegrin and metalloproteinase with thrombospondin motifs 13	Homo sapiens	153604	ADAMTS13 C9orf8 UNQ6102/PRO20085	1	2.41627	1
1458	Q7L099	Protein RUFY3	Homo sapiens	52965	RUFY3 KIAA0871	5	2.49155	1
1459	Q7L1Q6	Basic leucine zipper and W2 domain-containing protein 1	Homo sapiens	48043.2	BZW1 BZAP45 KIAA0005	5	2.11486	1
1460	Q7L2H7	Eukaryotic translation initiation factor 3 subunit M	Homo sapiens	42502.9	EIF3M HFLB5 PCID1 GA17 PNAS-125	5	2.55236	1
1461	Q7L523	Ras-related GTP-binding protein A	Homo sapiens	36566.2	RRAGA	5	3.81549	1
1462	Q7L7V1	Putative pre-mRNA-splicing factor ATP-dependent RNA helicase DHX32	Homo sapiens	84418.6	DHX32 DDX32	5	2.83639	1
1463	Q7LGC8	Carbohydrate sulfotransferase 3	Homo sapiens	54706.1	CHST3	3	3.42793	1
1464	Q7RTY7	Ovochymase-1	Homo sapiens	125066	OVCH1	1	1.51289	1
1465	Q7Z3J2	UPF0505 protein C16orf62	Homo sapiens	109563	C16orf62 101F10.2	5	4.07293	1
1466	Q7Z3U7	Protein MON2 homolog	Homo sapiens	190359	MON2 KIAA1040 SF21	5	3.15734	1
1467	Q7Z460	CLIP-associating protein 1	Homo sapiens	169451	CLASP1 KIAA0622 MAST1	5	3.58855	1
1468	Q7Z4G1	COMM domain-containing protein 6	Homo sapiens	9638.1	COMMD6 MSTP076	5	2.06343	1
1469	Q7Z4W1	L-xylulose reductase	Homo sapiens	25913.1	DCXR SDR20C1	5	2.63443	1
1470	Q7Z5P9	Mucin-19	Homo sapiens	805253	MUC19	5	1.99345	1
1471	Q7Z6G3	N-terminal EF-hand calcium-binding protein 2	Homo sapiens	43193.8	NECAB2 EFCBP2	5	2.8455	1
1472	Q7Z6K1	THAP domain-containing protein 5	Homo sapiens	45416.2	THAP5	4	1.70913	1
1473	Q7Z7B0	Filamin-A-interacting protein 1	Homo sapiens	138109	FILIP1 KIAA1275	2	1.94617	1
1474	Q7Z7L7	Protein zer-1 homolog	Homo sapiens	88169.5	ZER1 C9orf60 ZYG ZYG11BL	4	2.52863	1
1475	Q7Z7M0	Multiple epidermal growth factor-like domains protein 8	Homo sapiens	303100	MEGF8 C19orf49 EGFL4 KIAA0817	5	3.4081	1
1476	Q7Z7M9	Polypeptide N-acetylgalactosaminyltransferase 5	Homo sapiens	106266	GALNT5	5	3.21291	1
1477	Q86T23	Putative ciliary rootlet coiled-coil protein-like 1 protein	Homo sapiens	12396	CROCCP2 CROCCL1	1	2.50591	1
1478	Q86UD0	Suppressor APC domain-containing protein 2	Homo sapiens	42636.6	SAPCD2 C9orf140	5	1.28757	1
1479	Q86UY8	5'-nucleotidase domain-containing protein 3	Homo sapiens	63419.8	NT5DC3 GNN TU12B1-TY	5	3.01557	1
1480	Q86V71	Zinc finger protein 429	Homo sapiens	78152.4	ZNF429	1	1.41085	1
1481	Q86VP3	Phosphofurin acidic cluster sorting protein 2	Homo sapiens	97702.4	PACS2 KIAA0602 PACS1L	3	2.6736	1
1482	Q86W92	Liprin-beta-1	Homo sapiens	114024	PPFIBP1 KIAA1230	1	2.22484	1
1483	Q86X27	Ras-specific guanine nucleotide-releasing factor RalGPS2	Homo sapiens	65167.1	RALGPS2	2	2.58768	1
1484	Q86X55	Histone-arginine methyltransferase CARM1	Homo sapiens	65853.7	CARM1 PRMT4	5	3.68584	1
1485	Q86X76	Deaminated glutathione amidase	Homo sapiens	35896.5	NIT1	5	3.06242	1
1486	Q86YZ3	Hornerin	Homo sapiens	282390	HRNR S100A18	2	4.37776	1
1487	Q8IV08	Phospholipase D3	Homo sapiens	54705.4	PLD3	5	2.50145	1
1488	Q8IV20	Laccase domain-containing protein 1	Homo sapiens	47780.1	LACC1 C13orf31 FAMIN	4	2.12257	1
1489	Q8IWQ3	Serine/threonine-protein kinase BRSK2	Homo sapiens	81633.4	BRSK2 C11orf7 PEN11B SADA STK29 HUSSY-12	5	3.82243	1
1490	Q8IWV2	Contactin-4	Homo sapiens	113454	CNTN4	5	3.37586	1
1491	Q8IYD9	Lung adenoma susceptibility protein 2	Homo sapiens	41810.9	LAS2 C18orf54	5	1.99298	1
1492	Q8IYR0	RecName: Full=UPF0704 protein C6orf165	Homo sapiens	71193	C6orf165	4	3.03427	1
1493	Q8IYT1	Protein FAM71A	Homo sapiens	63177.2	FAM71A	5	1.91866	1
1494	Q8IYU2	E3 ubiquitin-protein ligase HACE1	Homo sapiens	102342	HACE1 KIAA1320	5	3.12236	1
1495	Q8IZF6	Adhesion G-protein coupled receptor G4	Homo sapiens	333368	GPR112	5	1.55482	1
1496	Q8N163	Cell cycle and apoptosis regulator protein 2	Homo sapiens	102902	KIAA1967 DBC1	1	2.10406	1
1497	Q8N184	Zinc finger protein 567	Homo sapiens	75164.2	ZNF567	3	1.48041	1
1498	Q8N1G4	Leucine-rich repeat-containing protein 47	Homo sapiens	63473	LRRC47 KIAA1185	5	4.42653	1
1499	Q8N1I0	Dedicator of cytokinesis protein 4	Homo sapiens	225206	DOCK4 KIAA0716	3	1.98016	1
1500	Q8N2E2	von Willebrand factor D and EGF domain-containing protein	Homo sapiens	176780	VWDE	5	2.06342	1
1501	Q8N2K0	Monoacylglycerol lipase ABHD12	Homo sapiens	45096.8	ABHD12 C20orf22	2	2.71485	1
1502	Q8N2R8	RecName: Full=Protein FAM43A	Homo sapiens	45776	FAM43A PP7298	5	2.68749	1
1503	Q8N335	Glycerol-3-phosphate dehydrogenase 1-like protein	Homo sapiens	38418.8	GPD1L KIAA0089	5	3.70022	1
1504	Q8N3J6	Cell adhesion molecule 2	Homo sapiens	47554	CADM2 IGSF4D NECL3	3	5.54499	1
1505	Q8N3S3	Putative homeodomain transcription factor 2	Homo sapiens	88757.4	PHTF2	4	2.29916	1
1506	Q8N436	Inactive carboxypeptidase-like protein X2	Homo sapiens	85870	CPXM2 CPX2 UNQ676/PRO1310	5	3.1383	1
1507	Q8N543	Prolyl 3-hydroxylase OGFOD1	Homo sapiens	63246.2	OGFOD1 KIAA1612 TPA1	4	1.63857	1
1508	Q8N573	Oxidation resistance protein 1	Homo sapiens	97970.2	OXR1 Nbla00307	5	2.40899	1
1509	Q8N5S9	Calcium/calmodulin-dependent protein kinase kinase 1	Homo sapiens	55735.5	CAMKK1 CAMKKA	5	2.28882	1
1510	Q8N609	Translocating chain-associated membrane protein 1-like 1	Homo sapiens	42162.4	TRAM1L1	3	2.64068	1
1511	Q8N699	Myc target protein 1	Homo sapiens	26592.5	MYCT1 MTLC MTMC1	1	2.46922	1
1512	Q8N6T3	ADP-ribosylation factor GTPase-activating protein 1	Homo sapiens	44667.9	ARFGAP1 ARF1GAP	5	2.27917	1
1513	Q8N8G2	Transcription cofactor vestigial-like protein 2	Homo sapiens	33426.1	VGLL2 VITO1	5	2.00787	1
1514	Q8NA47	Coiled-coil domain-containing protein 63	Homo sapiens	66250.4	CCDC63	5	1.87389	1
1515	Q8NBF6	Late secretory pathway protein AVL9 homolog	Homo sapiens	71947.5	AVL9 KIAA0241	5	4.25079	1
1516	Q8NBX0	Saccharopine dehydrogenase-like oxidoreductase	Homo sapiens	47151.4	SCCPDH CGI-49	5	3.98992	1
1517	Q8NC96	Adaptin ear-binding coat-associated protein 1	Homo sapiens	29737.4	NECAP1	5	5.30562	1
1518	Q8NCB2	CaM kinase-like vesicle-associated protein	Homo sapiens	54353.8	CAMKV	4	2.75452	1
1519	Q8NCW5	NAD(P)H-hydrate epimerase	Homo sapiens	31674.6	NAXE AIBP APOA1BP YJEFN1	5	4.86395	1
1520	Q8NDA2	Hemicentin-2	Homo sapiens	541978	HMCN2	5	2.17609	1
1521	Q8NE62	Choline dehydrogenase, mitochondrial	Homo sapiens	65358.5	CHDH	3	2.74769	1
1522	Q8NE71	ATP-binding cassette sub-family F member 1	Homo sapiens	95925.8	ABCF1 ABC50	5	2.60307	1
1523	Q8NEE6	F-box/LRR-repeat protein 13	Homo sapiens	83923.6	FBXL13 FBL13	5	1.95198	1
1524	Q8NER5	Activin receptor type-1C	Homo sapiens	54870.8	ACVR1C ALK7	5	1.47275	1
1525	Q8NEY1	Neuron navigator 1	Homo sapiens	202472	NAV1 KIAA1151 KIAA1213 POMFIL3 STEERIN1	2	1.67785	1
1526	Q8NF91	Nesprin-1	Homo sapiens	1011090	SYNE1 C6orf98 KIAA0796 KIAA1262 KIAA1756 MYNE1	4	1.61447	1
1527	Q8NFW8	N-acylneuraminate cytidylyltransferase	Homo sapiens	48379.2	CMAS	3	3.44134	1
1528	Q8NGC4	Olfactory receptor 10G3	Homo sapiens	35054.9	OR10G3	1	2.09491	1
1529	Q8NGP2	Olfactory receptor 8J1	Homo sapiens	35415.1	OR8J1	1	1.62486	1
1530	Q8NHM5	Lysine-specific demethylase 2B	Homo sapiens	152615	KDM2B CXXC2 FBL10 FBXL10 JHDM1B PCCX2	3	1.80862	1
1531	Q8TB36	Ganglioside-induced differentiation-associated protein 1	Homo sapiens	41345.7	GDAP1	5	2.30278	1
1532	Q8TBF2	Prostamide/prostaglandin F synthase	Homo sapiens	21222.6	FAM213B C1orf93	4	2.06727	1
1533	Q8TBX8	Phosphatidylinositol 5-phosphate 4-kinase type-2 gamma	Homo sapiens	47299.9	PIP4K2C PIP5K2C	2	3.57868	1
1534	Q8TC21	Zinc finger protein 596	Homo sapiens	58512.7	ZNF596	5	2.3037	1
1535	Q8TCU4	Alstrom syndrome protein 1	Homo sapiens	460965	ALMS1 KIAA0328	5	2.67963	1
1536	Q8TD84	Down syndrome cell adhesion molecule-like protein 1	Homo sapiens	224463	DSCAML1 DSCAM2 KIAA1132	1	1.55663	1
1537	Q8TDF5	Neuropilin and tolloid-like protein 1	Homo sapiens	60191.4	NETO1 BTCL1	3	1.53076	1
1538	Q8TDI0	Chromodomain-helicase-DNA-binding protein 5	Homo sapiens	223050	CHD5 KIAA0444	4	1.88144	1
1539	Q8TDN6	Ribosome biogenesis protein BRX1 homolog	Homo sapiens	41401.4	BRIX1 BRIX BXDC2	5	2.00068	1
1540	Q8TDW0	Volume-regulated anion channel subunit LRRC8C	Homo sapiens	92449.6	LRRC8C AD158 FAD158	4	2.09558	1
1541	Q8TEA8	D-aminoacyl-tRNA deacylase 1	Homo sapiens	23423.6	DTD1 C20orf88 DUEB HARS2	4	2.08745	1
1542	Q8TEC5	Putative E3 ubiquitin-protein ligase SH3RF2	Homo sapiens	79319.7	SH3RF2 POSH3 POSHER PPP1R39 RNF158	5	1.84592	1
1543	Q8WU90	Zinc finger CCCH domain-containing protein 15	Homo sapiens	48602.5	ZC3H15 DFRP1 LEREPO4 HSPC303 HT010 MSTP012 PP730	5	2.64515	1
1544	Q8WUP2	Filamin-binding LIM protein 1	Homo sapiens	40669.8	FBLIM1 FBLP1	4	1.90516	1
1545	Q8WUX9	Charged multivesicular body protein 7	Homo sapiens	50910.9	CHMP7	5	4.71603	1
1546	Q8WWI5	Choline transporter-like protein 1	Homo sapiens	73302.1	SLC44A1 CD92 CDW92 CTL1	5	2.66317	1
1547	Q8WWX8	Sodium/myo-inositol cotransporter 2	Homo sapiens	74036.3	SLC5A11 KST1 SLGTX SMIT2	4	3.06458	1
1548	Q8WX92	Negative elongation factor B	Homo sapiens	65697.4	NELFB COBRA1 KIAA1182	1	2.69317	1
1549	Q8WXF7	Atlastin-1	Homo sapiens	63543.5	ATL1 GBP3 SPG3A	5	5.12874	1
1550	Q8WXG6	MAP kinase-activating death domain protein	Homo sapiens	183303	MADD DENN IG20 KIAA0358	5	2.43711	1
1551	Q8WY54	Protein phosphatase 1E	Homo sapiens	85002	PPM1E CAMKN KIAA1072 POPX1	5	4.17965	1
1552	Q92538	Golgi-specific brefeldin A-resistance guanine nucleotide exchange factor 1	Homo sapiens	206446	GBF1 KIAA0248	5	2.30958	1
1553	Q92692	RecName: Full=Poliovirus receptor-related protein 2; AltName: Full=Herpes virus entry mediator B; Short=Herpesvirus entry mediator B; Short=HveB; AltName: Full=Nectin-2; AltName: CD_antigen=CD112; Flags: Precursor	Homo sapiens	57742	PVRL2 HVEB PRR2	5	4.22909	1
1554	Q92696	Geranylgeranyl transferase type-2 subunit alpha	Homo sapiens	65071.8	RABGGTA	5	6.16271	1
1555	Q92823	Neuronal cell adhesion molecule	Homo sapiens	143890	NRCAM KIAA0343	5	2.81344	1
1556	Q92859	Neogenin	Homo sapiens	160017	NEO1 IGDCC2 NGN	5	3.82194	1
1557	Q92878	DNA repair protein RAD50	Homo sapiens	153892	RAD50	5	1.52097	1
1558	Q92882	Osteoclast-stimulating factor 1	Homo sapiens	23786.8	OSTF1	2	2.47011	1
1559	Q92900	Regulator of nonsense transcripts 1	Homo sapiens	124345	UPF1 KIAA0221 RENT1	5	3.40701	1
1560	Q92945	Far upstream element-binding protein 2	Homo sapiens	73115.4	KHSRP FUBP2	5	4.02575	1
1561	Q92979	Ribosomal RNA small subunit methyltransferase NEP1	Homo sapiens	26720.1	EMG1 C2F	2	1.95662	1
1562	Q93063	Exostosin-2	Homo sapiens	82254.6	EXT2	5	3.63329	1
1563	Q93099	Homogentisate 1,2-dioxygenase	Homo sapiens	49963.8	HGD HGO	5	4.97635	1
1564	Q969X5	RecName: Full=Endoplasmic reticulum-Golgi intermediate compartment protein 1; AltName: Full=ER-Golgi intermediate compartment 32 kDa protein; Short=ERGIC-32	Homo sapiens	32592	ERGIC1 ERGIC32 KIAA1181 HT034	5	3.44529	1
1565	Q96A08	Histone H2B type 1-A	Homo sapiens	14167.5	HIST1H2BA TSH2B	1	2.36702	1
1566	Q96AD5	Patatin-like phospholipase domain-containing protein 2	Homo sapiens	55315.9	PNPLA2 ATGL FP17548	4	2.1851	1
1567	Q96AE4	Far upstream element-binding protein 1	Homo sapiens	67560.4	FUBP1	5	1.96647	1
1568	Q96AP7	Endothelial cell-selective adhesion molecule	Homo sapiens	41176.4	ESAM UNQ220/PRO246	4	2.96126	1
1569	Q96AY2	Crossover junction endonuclease EME1	Homo sapiens	63251.9	EME1 MMS4	5	2.77406	1
1570	Q96B86	Repulsive guidance molecule A	Homo sapiens	49347.1	RGMA RGM	5	1.26518	1
1571	Q96BW9	Phosphatidate cytidylyltransferase, mitochondrial	Homo sapiens	51066.9	TAMM41 C3orf31	5	1.69691	1
1572	Q96C23	Aldose 1-epimerase	Homo sapiens	37765.6	GALM BLOCK25	5	5.28853	1
1573	Q96CN7	Isochorismatase domain-containing protein 1	Homo sapiens	32236.7	ISOC1 CGI-111	5	2.95195	1
1574	Q96DI7	RecName: Full=U5 small nuclear ribonucleoprotein 40 kDa protein; Short=U5 snRNP 40 kDa protein; Short=U5-40K; AltName: Full=38 kDa-splicing factor; AltName: Full=Prp8-binding protein; Short=hPRP8BP; AltName: Full=U5 snRNP-specific 40 kDa protein; Alt	Homo sapiens	39311	SNRNP40 PRP8BP SFP38 WDR57	1	2.83225	1
1575	Q96DX7	Tripartite motif-containing protein 44	Homo sapiens	38472.2	TRIM44 DIPB	5	3.32539	1
1576	Q96E40	Sperm acrosome-associated protein 9	Homo sapiens	25165.9	SPACA9 C9orf9	5	2.22323	1
1577	Q96EG1	Arylsulfatase G	Homo sapiens	57060.6	ARSG KIAA1001 UNQ839/PRO1777	5	2.56688	1
1578	Q96EK6	Glucosamine 6-phosphate N-acetyltransferase	Homo sapiens	20749.1	GNPNAT1 GNA1	5	2.05079	1
1579	Q96EV2	RNA-binding protein 33	Homo sapiens	129986	RBM33 PRR8	5	1.92425	1
1580	Q96F81	Protein dispatched homolog 1	Homo sapiens	170934	DISP1 DISPA	5	2.71002	1
1581	Q96FQ6	Protein S100-A16	Homo sapiens	11801.4	S100A16 S100F AAG13	5	3.35362	1
1582	Q96G03	Phosphoglucomutase-2	Homo sapiens	68283.4	PGM2 MSTP006	5	4.40348	1
1583	Q96GA7	Serine dehydratase-like	Homo sapiens	34674.3	SDSL	5	3.77632	1
1584	Q96GK7	Fumarylacetoacetate hydrolase domain-containing protein 2A	Homo sapiens	34596.2	FAHD2A CGI-105	5	5.63976	1
1585	Q96GW7	Brevican core protein	Homo sapiens	99118.2	BCAN BEHAB CSPG7 UNQ2525/PRO6018	5	2.90637	1
1586	Q96H40	Zinc finger protein 486	Homo sapiens	53630.6	ZNF486 KRBO2	5	1.77638	1
1587	Q96HP0	Dedicator of cytokinesis protein 6	Homo sapiens	229558	DOCK6 KIAA1395	4	3.30008	1
1588	Q96HU8	GTP-binding protein Di-Ras2	Homo sapiens	22484.9	DIRAS2	5	3.41684	1
1589	Q96K76	Ubiquitin carboxyl-terminal hydrolase 47	Homo sapiens	157311	USP47	5	3.03957	1
1590	Q96KP1	Exocyst complex component 2	Homo sapiens	104066	EXOC2 SEC5 SEC5L1	2	2.61163	1
1591	Q96KV7	WD repeat-containing protein 90	Homo sapiens	187437	WDR90 C16orf15 C16orf16 C16orf17 C16orf18 C16orf19 KIAA1924	1	1.37483	1
1592	Q96M27	Protein PRRC1	Homo sapiens	46701.2	PRRC1	3	1.97765	1
1593	Q96N76	Urocanate hydratase	Homo sapiens	74830.6	UROC1	5	5.70561	1
1594	Q96P44	Collagen alpha-1(XXI) chain	Homo sapiens	99368.6	COL21A1 COL1AL FP633	5	3.40334	1
1595	Q96P70	Importin-9	Homo sapiens	115963	IPO9 IMP9 KIAA1192 RANBP9 HSPC273	3	3.8799	1
1596	Q96PK6	RNA-binding protein 14	Homo sapiens	69491.7	RBM14 SIP	3	1.86369	1
1597	Q96PN6	Adenylate cyclase type 10	Homo sapiens	187149	ADCY10 SAC	1	3.14162	1
1598	Q96PU8	Protein quaking	Homo sapiens	37670.6	QKI HKQ	4	3.28233	1
1599	Q96PZ0	Pseudouridylate synthase 7 homolog	Homo sapiens	75035.5	PUS7 KIAA1897	3	2.51309	1
1600	Q96Q04	Serine/threonine-protein kinase LMTK3	Homo sapiens	153661	LMTK3 KIAA1883 TYKLM3	3	2.02745	1
1601	Q96Q89	Kinesin-like protein KIF20B	Homo sapiens	210630	KIF20B KRMP1 MPHOSPH1	5	2.29601	1
1602	Q96RQ3	Methylcrotonoyl-CoA carboxylase subunit alpha, mitochondrial	Homo sapiens	80473.1	MCCC1 MCCA	5	4.10753	1
1603	Q96RT1	Erbin	Homo sapiens	158298	ERBB2IP ERBIN KIAA1225 LAP2	3	2.50947	1
1604	Q96RW7	Hemicentin-1	Homo sapiens	613390	HMCN1 FIBL6	5	2.97718	1
1605	Q96S97	Myeloid-associated differentiation marker	Homo sapiens	35273.6	MYADM UNQ553/PRO1110	5	6.21197	1
1606	Q96SU4	Oxysterol-binding protein-related protein 9	Homo sapiens	83184.7	OSBPL9 ORP9 OSBP4	5	2.76226	1
1607	Q96TA1	Niban-like protein 1	Homo sapiens	84137.9	FAM129B C9orf88	5	4.56886	1
1608	Q99447	Ethanolamine-phosphate cytidylyltransferase	Homo sapiens	43835.5	PCYT2	5	3.01809	1
1609	Q99611	Selenide, water dikinase 2	Homo sapiens	47155	SEPHS2 SPS2	4	2.68256	1
1610	Q99613	Eukaryotic translation initiation factor 3 subunit C	Homo sapiens	105344	EIF3C EIF3S8	5	3.20996	1
1611	Q99614	Tetratricopeptide repeat protein 1	Homo sapiens	33526.1	TTC1 TPR1	4	2.7163	1
1612	Q99615	DnaJ homolog subfamily C member 7	Homo sapiens	56440.9	DNAJC7 TPR2 TTC2	4	2.358	1
1613	Q99650	Oncostatin-M-specific receptor subunit beta	Homo sapiens	110509	OSMR OSMRB	5	2.73367	1
1614	Q99714	3-hydroxyacyl-CoA dehydrogenase type-2	Homo sapiens	26923.1	HSD17B10 ERAB HADH2 MRPP2 SCHAD SDR5C1 XH98G2	5	4.35482	1
1615	Q99729	Heterogeneous nuclear ribonucleoprotein A/B	Homo sapiens	36224.9	HNRNPAB ABBP1 HNRPAB	5	3.69264	1
1616	Q99805	Transmembrane 9 superfamily member 2	Homo sapiens	75775.7	TM9SF2	5	2.89414	1
1617	Q99808	Equilibrative nucleoside transporter 1	Homo sapiens	50219.5	SLC29A1 ENT1	1	2.84903	1
1618	Q99816	Tumor susceptibility gene 101 protein	Homo sapiens	43944.3	TSG101	5	1.57572	1
1619	Q99967	Cbp/p300-interacting transactivator 2	Homo sapiens	28496.6	CITED2 MRG1	5	2.86214	1
1620	Q99988	Growth/differentiation factor 15	Homo sapiens	34140.2	GDF15 MIC1 PDF PLAB PTGFB	5	3.04218	1
1621	Q9BQ69	O-acetyl-ADP-ribose deacetylase MACROD1	Homo sapiens	35505.1	MACROD1 LRP16	5	2.53999	1
1622	Q9BR01	Sulfotransferase 4A1	Homo sapiens	33084.9	SULT4A1 SULTX3	5	3.27727	1
1623	Q9BR76	Coronin-1B	Homo sapiens	54234.7	CORO1B	5	3.20329	1
1624	Q9BSJ8	Extended synaptotagmin-1	Homo sapiens	122856	ESYT1 FAM62A KIAA0747 MBC2	3	2.66616	1
1625	Q9BT78	COP9 signalosome complex subunit 4	Homo sapiens	46268.8	COPS4 CSN4	5	4.48147	1
1626	Q9BTD3	Transmembrane protein 121	Homo sapiens	35813.8	TMEM121 HHOLE	5	2.05195	1
1627	Q9BTE3	Mini-chromosome maintenance complex-binding protein	Homo sapiens	72980.2	MCMBP C10orf119	4	2.0927	1
1628	Q9BTE6	Alanyl-tRNA editing protein Aarsd1	Homo sapiens	45479.6	AARSD1	5	2.26495	1
1629	Q9BTV4	Transmembrane protein 43	Homo sapiens	44875.6	TMEM43 UNQ2564/PRO6244	5	2.99441	1
1630	Q9BTV5	Fibronectin type III and SPRY domain-containing protein 1	Homo sapiens	55819.7	FSD1 GLFND MIR1 VLP27	1	2.17384	1
1631	Q9BUL8	Programmed cell death protein 10	Homo sapiens	24701.6	PDCD10 CCM3 TFAR15	5	3.81233	1
1632	Q9BUP3	Oxidoreductase HTATIP2	Homo sapiens	27049	HTATIP2 CC3 TIP30	4	3.22693	1
1633	Q9BUT1	3-hydroxybutyrate dehydrogenase type 2	Homo sapiens	26723.8	BDH2 DHRS6 SDR15C1 UNQ6308/PRO20933	3	4.18939	1
1634	Q9BV20	Methylthioribose-1-phosphate isomerase	Homo sapiens	39149.8	MRI1 MRDI UNQ6390/PRO21135	4	5.43382	1
1635	Q9BV79	Enoyl-[acyl-carrier-protein] reductase, mitochondrial	Homo sapiens	40461.8	MECR NBRF1 CGI-63	5	2.93873	1
1636	Q9BVG9	Phosphatidylserine synthase 2	Homo sapiens	56253	PTDSS2 PSS2	5	1.42857	1
1637	Q9BX68	Histidine triad nucleotide-binding protein 2, mitochondrial	Homo sapiens	17161.8	HINT2	5	5.03008	1
1638	Q9BX97	Plasmalemma vesicle-associated protein	Homo sapiens	50594.3	PLVAP FELS PV1	5	2.33218	1
1639	Q9BXF6	Rab11 family-interacting protein 5	Homo sapiens	70415.1	RAB11FIP5 GAF1 KIAA0857 RIP11	4	2.7465	1
1640	Q9BXN1	Asporin	Homo sapiens	43417.2	ASPN PLAP1 SLRR1C UNQ215/PRO241	5	2.46142	1
1641	Q9BXR5	Toll-like receptor 10	Homo sapiens	94564.4	TLR10 UNQ315/PRO358	5	2.39417	1
1642	Q9BXU1	Serine/threonine-protein kinase 31	Homo sapiens	115694	STK31 SGK396	5	1.89	1
1643	Q9BZ11	Disintegrin and metalloproteinase domain-containing protein 33	Homo sapiens	87738.9	ADAM33 C20orf153 UNQ873/PRO1891	1	1.12446	1
1644	Q9BZJ0	Crooked neck-like protein 1	Homo sapiens	100452	CRNKL1 CRN CGI-201 MSTP021	5	2.2078	1
1645	Q9BZQ8	Protein Niban	Homo sapiens	103135	FAM129A C1orf24 NIBAN GIG39	4	1.53728	1
1646	Q9BZZ5	Apoptosis inhibitor 5	Homo sapiens	59004.6	API5 MIG8	5	2.70986	1
1647	Q9C0C7	Activating molecule in BECN1-regulated autophagy protein 1	Homo sapiens	142507	AMBRA1 KIAA1736	4	2.89539	1
1648	Q9C0C9	(E3-independent) E2 ubiquitin-conjugating enzyme	Homo sapiens	141294	UBE2O KIAA1734	5	3.66917	1
1649	Q9C0D3	Protein zyg-11 homolog B	Homo sapiens	83921	ZYG11B KIAA1730	4	1.17758	1
1650	Q9C0F1	Centrosomal protein of 44 kDa	Homo sapiens	44139.6	CEP44 KIAA1712	5	2.31882	1
1651	Q9C0H2	Protein tweety homolog 3	Homo sapiens	57544.8	TTYH3 KIAA1691	5	3.35031	1
1652	Q9GZM8	Nuclear distribution protein nudE-like 1	Homo sapiens	38374.8	NDEL1 EOPA MITAP1 NUDEL	5	3.64942	1
1653	Q9GZN7	Protein rogdi homolog	Homo sapiens	32254.2	ROGDI	5	3.07456	1
1654	Q9GZN8	UPF0687 protein C20orf27	Homo sapiens	19291	C20orf27	2	2.30585	1
1655	Q9GZP4	PITH domain-containing protein 1	Homo sapiens	24177.9	PITHD1 C1orf128 AD039 HT014 PP603	5	2.37642	1
1656	Q9GZQ3	COMM domain-containing protein 5	Homo sapiens	24670.4	COMMD5 HT002	5	2.48714	1
1657	Q9GZS3	WD repeat-containing protein 61	Homo sapiens	33580.6	WDR61	5	3.53738	1
1658	Q9GZS9	Carbohydrate sulfotransferase 5	Homo sapiens	46160.5	CHST5	1	2.06543	1
1659	Q9GZV7	Hyaluronan and proteoglycan link protein 2	Homo sapiens	37775.1	HAPLN2 BRAL1	5	2.98525	1
1660	Q9H074	Polyadenylate-binding protein-interacting protein 1	Homo sapiens	53524.7	PAIP1	5	5.01194	1
1661	Q9H0E2	Toll-interacting protein	Homo sapiens	30281.8	TOLLIP	2	2.89665	1
1662	Q9H0N0	Ras-related protein Rab-6C	Homo sapiens	28355.2	RAB6C WTH3	5	3.24359	1
1663	Q9H0U4	Ras-related protein Rab-1B	Homo sapiens	22171.2	RAB1B	5	5.34701	1
1664	Q9H0W9	Ester hydrolase C11orf54	Homo sapiens	35117.4	C11orf54 LP4947 PTD012	5	3.16107	1
1665	Q9H1P3	Oxysterol-binding protein-related protein 2	Homo sapiens	55201.3	OSBPL2 KIAA0772 ORP2	4	3.79148	1
1666	Q9H1Z4	WD repeat-containing protein 13	Homo sapiens	53696	WDR13	5	2.34803	1
1667	Q9H254	Spectrin beta chain, non-erythrocytic 4	Homo sapiens	288985	SPTBN4 KIAA1642 SPTBN3	5	3.51306	1
1668	Q9H2A2	Aldehyde dehydrogenase family 8 member A1	Homo sapiens	53401.4	ALDH8A1 ALDH12	5	4.8425	1
1669	Q9H2M9	Rab3 GTPase-activating protein non-catalytic subunit	Homo sapiens	155985	RAB3GAP2 KIAA0839	1	2.22179	1
1670	Q9H2P9	Diphthine methyl ester synthase	Homo sapiens	31651.4	DPH5 AD-018 CGI-30 HSPC143 NPD015	2	2.62045	1
1671	Q9H2X9	Solute carrier family 12 member 5	Homo sapiens	126184	SLC12A5 KCC2 KIAA1176	5	2.90684	1
1672	Q9H3E2	Sorting nexin-25	Homo sapiens	97945.3	SNX25 MSTP043	3	2.20969	1
1673	Q9H3T2	Semaphorin-6C	Homo sapiens	99686.2	SEMA6C KIAA1869 SEMAY	5	1.83579	1
1674	Q9H479	Fructosamine-3-kinase	Homo sapiens	35171.2	FN3K	5	1.71563	1
1675	Q9H488	GDP-fucose protein O-fucosyltransferase 1	Homo sapiens	43955.8	POFUT1 FUT12 KIAA0180	4	2.83348	1
1676	Q9H4L4	Sentrin-specific protease 3	Homo sapiens	65009.8	SENP3 SSP3 SUSP3	5	1.35238	1
1677	Q9H568	Actin-like protein 8	Homo sapiens	41360.3	ACTL8	2	2.73012	1
1678	Q9H7D7	WD repeat-containing protein 26	Homo sapiens	72124	WDR26 CDW2 MIP2 PRO0852	5	3.95544	1
1679	Q9H8L6	Multimerin-2	Homo sapiens	104409	MMRN2 EMILIN3	5	2.77004	1
1680	Q9H9A6	Leucine-rich repeat-containing protein 40	Homo sapiens	68250	LRRC40	5	4.42359	1
1681	Q9H9A7	RecQ-mediated genome instability protein 1	Homo sapiens	70144.5	RMI1 C9orf76	2	1.87431	1
1682	Q9H9P8	L-2-hydroxyglutarate dehydrogenase, mitochondrial	Homo sapiens	50316.1	L2HGDH C14orf160	3	2.52675	1
1683	Q9H9Q2	COP9 signalosome complex subunit 7b	Homo sapiens	29622	COPS7B CSN7B	5	2.39687	1
1684	Q9HAQ2	Kinesin-like protein KIF9	Homo sapiens	89986.5	KIF9	1	1.3644	1
1685	Q9HB20	Pleckstrin homology domain-containing family A member 3	Homo sapiens	33861.2	PLEKHA3 FAPP1	4	2.73727	1
1686	Q9HB90	Ras-related GTP-binding protein C	Homo sapiens	44224	RRAGC	5	2.21213	1
1687	Q9HBV2	Sperm acrosome membrane-associated protein 1	Homo sapiens	32143.4	SPACA1 SAMP32	5	2.23557	1
1688	Q9HBW9	Adhesion G protein-coupled receptor L4	Homo sapiens	77810.8	ADGRL4 ELTD1 ETL UNQ202/PRO228	1	2.09515	1
1689	Q9HCE1	Putative helicase MOV-10	Homo sapiens	113671	MOV10 KIAA1631	5	2.69149	1
1690	Q9HCE7	E3 ubiquitin-protein ligase SMURF1	Homo sapiens	86113.6	SMURF1 KIAA1625	5	1.9571	1
1691	Q9HCL0	Protocadherin-18	Homo sapiens	126149	PCDH18 KIAA1562	1	2.5053	1
1692	Q9HDB5	Neurexin-3-beta	Homo sapiens	69305	NRXN3 KIAA0743	5	2.727	1
1693	Q9HDC5	Junctophilin-1	Homo sapiens	71686	JPH1 JP1	5	1.89359	1
1694	Q9HDC9	Adipocyte plasma membrane-associated protein	Homo sapiens	46480.4	APMAP C20orf3 UNQ1869/PRO4305	3	4.16242	1
1695	Q9NP72	Ras-related protein Rab-18	Homo sapiens	22977.1	RAB18	5	3.29943	1
1696	Q9NPG4	Protocadherin-12	Homo sapiens	128995	PCDH12 UNQ395/PRO731	5	3.08455	1
1697	Q9NPJ3	Acyl-coenzyme A thioesterase 13	Homo sapiens	14960.5	ACOT13 THEM2 HT012 PNAS-27	5	1.97006	1
1698	Q9NQH7	Probable Xaa-Pro aminopeptidase 3	Homo sapiens	57033.6	XPNPEP3	5	2.10426	1
1699	Q9NQW6	Anillin	Homo sapiens	124199	ANLN	5	4.51648	1
1700	Q9NQX3	Gephyrin	Homo sapiens	79748.4	GPHN GPH KIAA1385	5	4.71995	1
1701	Q9NR31	GTP-binding protein SAR1a	Homo sapiens	22366.8	SAR1A SAR1 SARA SARA1	4	4.42649	1
1702	Q9NR45	Sialic acid synthase	Homo sapiens	40307.5	NANS SAS	5	3.69615	1
1703	Q9NR46	Endophilin-B2	Homo sapiens	43973.9	SH3GLB2 KIAA1848 PP578	5	3.12774	1
1704	Q9NR50	Translation initiation factor eIF-2B subunit gamma	Homo sapiens	50240.3	EIF2B3	5	2.10859	1
1705	Q9NRN7	L-aminoadipate-semialdehyde dehydrogenase-phosphopantetheinyl transferase	Homo sapiens	35776	AASDHPPT CGI-80 HAH-P HSPC223 x0005	5	2.21279	1
1706	Q9NRW7	Vacuolar protein sorting-associated protein 45	Homo sapiens	65076.9	VPS45 VPS45A VPS45B	2	2.17045	1
1707	Q9NSE4	Isoleucine--tRNA ligase, mitochondrial	Homo sapiens	113792	IARS2	4	3.3139	1
1708	Q9NT62	Ubiquitin-like-conjugating enzyme ATG3	Homo sapiens	35864.4	ATG3 APG3 APG3L	1	2.61366	1
1709	Q9NUB1	Acetyl-coenzyme A synthetase 2-like, mitochondrial	Homo sapiens	74856.8	ACSS1 ACAS2L KIAA1846	5	2.52231	1
1710	Q9NUK0	Muscleblind-like protein 3	Homo sapiens	38531.8	MBNL3 CHCR MBLX39 MBXL	5	2.39426	1
1711	Q9NVE7	Pantothenate kinase 4	Homo sapiens	85991	PANK4	5	1.06118	1
1712	Q9NVR2	Integrator complex subunit 10	Homo sapiens	82236	INTS10 C8orf35	1	3.00759	1
1713	Q9NVT9	Armadillo repeat-containing protein 1	Homo sapiens	31280.6	ARMC1 ARCP	4	3.0815	1
1714	Q9NVU0	DNA-directed RNA polymerase III subunit RPC5	Homo sapiens	79898.1	POLR3E KIAA1452	5	2.46089	1
1715	Q9NVZ3	Adaptin ear-binding coat-associated protein 2	Homo sapiens	28338.8	NECAP2	4	2.24806	1
1716	Q9NX46	Poly(ADP-ribose) glycohydrolase ARH3	Homo sapiens	38946.8	ADPRHL2 ARH3	5	3.82977	1
1717	Q9NX62	Inositol monophosphatase 3	Homo sapiens	38681.4	IMPAD1 IMPA3	5	3.209	1
1718	Q9NY33	Dipeptidyl peptidase 3	Homo sapiens	82589.2	DPP3	5	3.43373	1
1719	Q9NZ01	Very-long-chain enoyl-CoA reductase	Homo sapiens	36034.4	TECR GPSN2 SC2	5	2.47118	1
1720	Q9NZ32	Actin-related protein 10	Homo sapiens	46307	ACTR10 ACTR11 ARP11	5	4.01002	1
1721	Q9NZI8	Insulin-like growth factor 2 mRNA-binding protein 1	Homo sapiens	63480.6	IGF2BP1 CRDBP VICKZ1 ZBP1	3	2.49955	1
1722	Q9NZL4	Hsp70-binding protein 1	Homo sapiens	39474	HSPBP1 HSPBP PP1845	5	5.51462	1
1723	Q9NZL9	Methionine adenosyltransferase 2 subunit beta	Homo sapiens	37551.8	MAT2B TGR MSTP045 Nbla02999 UNQ2435/PRO4995	2	3.03956	1
1724	Q9P035	Very-long-chain (3R)-3-hydroxyacyl-CoA dehydratase 3	Homo sapiens	43159.6	HACD3 BIND1 PTPLAD1	5	3.76215	1
1725	Q9P055	JNK1/MAPK8-associated membrane protein	Homo sapiens	36750.5	JKAMP C14orf100 JAMP CDA06 HSPC213 HSPC327	1	3.38184	1
1726	Q9P0K1	Disintegrin and metalloproteinase domain-containing protein 22	Homo sapiens	100433	ADAM22 MDC2	2	2.94633	1
1727	Q9P0L0	Vesicle-associated membrane protein-associated protein A	Homo sapiens	27893.2	VAPA VAP33	1	2.04457	1
1728	Q9P121	Neurotrimin	Homo sapiens	37971.5	NTM IGLON2 NT UNQ297/PRO337	5	2.92419	1
1729	Q9P265	Disco-interacting protein 2 homolog B	Homo sapiens	171492	DIP2B KIAA1463	4	2.93672	1
1730	Q9P2B2	Prostaglandin F2 receptor negative regulator	Homo sapiens	98556.5	PTGFRN CD9P1 EWIF FPRP KIAA1436	5	2.45412	1
1731	Q9P2D3	HEAT repeat-containing protein 5B	Homo sapiens	224302	HEATR5B KIAA1414	5	2.09699	1
1732	Q9P2D8	Protein unc-79 homolog	Homo sapiens	295327	UNC79 KIAA1409	5	2.45587	1
1733	Q9P2J5	Leucine--tRNA ligase, cytoplasmic	Homo sapiens	134466	LARS KIAA1352	5	2.03956	1
1734	Q9P2R3	Rabankyrin-5	Homo sapiens	128399	ANKFY1 ANKHZN KIAA1255	5	3.46732	1
1735	Q9P2T1	GMP reductase 2	Homo sapiens	37874.4	GMPR2	5	2.48408	1
1736	Q9UBF8	Phosphatidylinositol 4-kinase beta	Homo sapiens	91378.9	PI4KB PIK4CB	2	3.04968	1
1737	Q9UBG0	C-type mannose receptor 2	Homo sapiens	166675	MRC2 CLEC13E ENDO180 KIAA0709 UPARAP	5	1.6521	1
1738	Q9UBR1	Beta-ureidopropionase	Homo sapiens	43166.1	UPB1 BUP1	5	2.37135	1
1739	Q9UBV8	Peflin	Homo sapiens	30380.9	PEF1 ABP32 UNQ1845/PRO3573	5	2.84282	1
1740	Q9UBW8	COP9 signalosome complex subunit 7a	Homo sapiens	30276.6	COPS7A CSN7A DERP10	5	4.5721	1
1741	Q9UBX5	Fibulin-5	Homo sapiens	50180.5	FBLN5 DANCE UNQ184/PRO210	5	3.95507	1
1742	Q9UD71	Protein phosphatase 1 regulatory subunit 1B	Homo sapiens	22962.8	PPP1R1B DARPP32	5	2.05114	1
1743	Q9UDW3	Zinc finger matrin-type protein 5	Homo sapiens	19970.8	ZMAT5	1	1.93572	1
1744	Q9UDY4	DnaJ homolog subfamily B member 4	Homo sapiens	37806.8	DNAJB4 DNAJW HLJ1	5	1.44929	1
1745	Q9UGV2	Protein NDRG3	Homo sapiens	41408.7	NDRG3	2	2.26721	1
1746	Q9UHB6	LIM domain and actin-binding protein 1	Homo sapiens	85225.6	LIMA1 EPLIN SREBP3 PP624	4	1.62901	1
1747	Q9UHB9	Signal recognition particle subunit SRP68	Homo sapiens	70729.6	SRP68	3	2.95263	1
1748	Q9UI10	Translation initiation factor eIF-2B subunit delta	Homo sapiens	57557.3	EIF2B4 EIF2BD	4	3.91688	1
1749	Q9UI12	V-type proton ATPase subunit H	Homo sapiens	55883.1	ATP6V1H CGI-11	2	2.3242	1
1750	Q9UI15	Transgelin-3	Homo sapiens	22472.7	TAGLN3 NP25	5	3.2291	1
1751	Q9UJF2	Ras GTPase-activating protein nGAP	Homo sapiens	128558	RASAL2 NGAP	5	2.41667	1
1752	Q9UJY4	ADP-ribosylation factor-binding protein GGA2	Homo sapiens	67150.3	GGA2 KIAA1080	4	2.39542	1
1753	Q9UJY5	RecName: Full=ADP-ribosylation factor-binding protein GGA1; AltName: Full=Gamma-adaptin-related protein 1; AltName: Full=Golgi-localized, gamma ear-containing, ARF-binding protein 1	Homo sapiens	70384	GGA1	5	3.89743	1
1754	Q9UK22	F-box only protein 2	Homo sapiens	33327.7	FBXO2 FBX2	5	2.72612	1
1755	Q9UK80	Ubiquitin carboxyl-terminal hydrolase 21	Homo sapiens	62655.8	USP21 USP23 PP1490	1	1.55252	1
1756	Q9UK85	Dickkopf-like protein 1	Homo sapiens	27006.8	DKKL1 SGY1 UNQ735/PRO1429	1	1.7686	1
1757	Q9UKF5	Disintegrin and metalloproteinase domain-containing protein 29	Homo sapiens	92758.6	ADAM29	2	2.26001	1
1758	Q9UKF7	Cytoplasmic phosphatidylinositol transfer protein 1	Homo sapiens	38387.5	PITPNC1	5	4.22171	1
1759	Q9UKG1	DCC-interacting protein 13-alpha	Homo sapiens	79663.5	APPL1 APPL DIP13A KIAA1428	4	2.92868	1
1760	Q9UKP4	A disintegrin and metalloproteinase with thrombospondin motifs 7	Homo sapiens	184095	ADAMTS7	4	3.25675	1
1761	Q9UKT9	Zinc finger protein Aiolos	Homo sapiens	58023.2	IKZF3 ZNFN1A3	5	2.17611	1
1762	Q9UKV8	Protein argonaute-2	Homo sapiens	97208.1	AGO2 EIF2C2	2	2.82141	1
1763	Q9UKX3	Myosin-13	Homo sapiens	223605	MYH13	3	2.84626	1
1764	Q9UL40	Zinc finger protein 346	Homo sapiens	32932.6	ZNF346 JAZ	1	1.37342	1
1765	Q9UL46	Proteasome activator complex subunit 2	Homo sapiens	27401.6	PSME2	5	6.43864	1
1766	Q9ULC4	Malignant T-cell-amplified sequence 1	Homo sapiens	20555.3	MCTS1 MCT1	4	2.06742	1
1767	Q9ULH4	Leucine-rich repeat and fibronectin type-III domain-containing protein 2	Homo sapiens	84730.6	LRFN2 KIAA1246 SALM1	4	1.53843	1
1768	Q9ULK6	RING finger protein 150	Homo sapiens	48071.9	RNF150 KIAA1214	5	2.59346	1
1769	Q9ULR3	Protein phosphatase 1H	Homo sapiens	56448	PPM1H ARHCL1 KIAA1157 URCC2	5	2.428	1
1770	Q9ULT8	E3 ubiquitin-protein ligase HECTD1	Homo sapiens	289385	HECTD1 KIAA1131	5	2.31072	1
1771	Q9UMF0	Intercellular adhesion molecule 5	Homo sapiens	97116.4	ICAM5 TLCN TLN	5	2.9838	1
1772	Q9UNE7	E3 ubiquitin-protein ligase CHIP	Homo sapiens	34856.2	STUB1 CHIP PP1131	5	3.56066	1
1773	Q9UNM6	26S proteasome non-ATPase regulatory subunit 13	Homo sapiens	42945.5	PSMD13	5	4.68034	1
1774	Q9UNN8	RecName: Full=Endothelial protein C receptor; AltName: Full=Activated protein C receptor; Short=APC receptor; AltName: Full=Endothelial cell protein C receptor; AltName: CD_antigen=CD201; Flags: Precursor	Homo sapiens	26671	PROCR EPCR	5	4.47513	1
1775	Q9UNP9	Peptidyl-prolyl cis-trans isomerase E	Homo sapiens	33430.8	PPIE CYP33	5	2.6476	1
1776	Q9UNQ0	ATP-binding cassette sub-family G member 2	Homo sapiens	72314.2	ABCG2 ABCP BCRP BCRP1 MXR	5	2.20485	1
1777	Q9UPV7	PHD finger protein 24	Homo sapiens	45191.8	PHF24 KIAA1045	4	1.78808	1
1778	Q9UQ53	Alpha-1,3-mannosyl-glycoprotein 4-beta-N-acetylglucosaminyltransferase B	Homo sapiens	63198.5	MGAT4B UNQ906/PRO1927	5	2.18052	1
1779	Q9UQB8	Brain-specific angiogenesis inhibitor 1-associated protein 2	Homo sapiens	60867.6	BAIAP2	1	4.35161	1
1780	Q9UQM7	Calcium/calmodulin-dependent protein kinase type II subunit alpha	Homo sapiens	54087.7	CAMK2A CAMKA KIAA0968	3	3.37292	1
1781	Q9UQP3	Tenascin-N	Homo sapiens	144034	TNN TNW	5	3.68944	1
1782	Q9Y224	RNA transcription, translation and transport factor protein	Homo sapiens	28068.1	C14orf166 CGI-99	5	5.274	1
1783	Q9Y240	C-type lectin domain family 11 member A	Homo sapiens	35694.6	CLEC11A CLECSF3 LSLCL SCGF	5	4.06742	1
1784	Q9Y266	Nuclear migration protein nudC	Homo sapiens	38242.9	NUDC	5	2.47093	1
1785	Q9Y287	Integral membrane protein 2B	Homo sapiens	30338.1	ITM2B BRI BRI2	4	2.93989	1
1786	Q9Y295	Developmentally-regulated GTP-binding protein 1	Homo sapiens	40542.2	DRG1 NEDD3	2	2.552	1
1787	Q9Y2H0	Disks large-associated protein 4	Homo sapiens	108012	DLGAP4 DAP4 KIAA0964 SAPAP4	5	3.73124	1
1788	Q9Y2L5	Trafficking protein particle complex subunit 8	Homo sapiens	160997	TRAPPC8 KIAA1012	5	2.32413	1
1789	Q9Y2T3	Guanine deaminase	Homo sapiens	51003	GDA KIAA1258	2	4.31288	1
1790	Q9Y2V2	Calcium-regulated heat-stable protein 1	Homo sapiens	15892.1	CARHSP1	5	4.75015	1
1791	Q9Y2X3	Nucleolar protein 58	Homo sapiens	59578.2	NOP58 NOL5 NOP5 HSPC120	5	3.93956	1
1792	Q9Y2X7	ARF GTPase-activating protein GIT1	Homo sapiens	84341	GIT1	5	3.19398	1
1793	Q9Y316	Protein MEMO1	Homo sapiens	33733.2	MEMO1 C2orf4 MEMO NS5ATP7 CGI-27	4	5.77848	1
1794	Q9Y365	START domain-containing protein 10	Homo sapiens	33048.7	STARD10 SDCCAG28 CGI-52	5	4.22872	1
1795	Q9Y371	Endophilin-B1	Homo sapiens	40796.4	SH3GLB1 KIAA0491 CGI-61	5	4.54562	1
1796	Q9Y383	Putative RNA-binding protein Luc7-like 2	Homo sapiens	46513.9	LUC7L2 CGI-59 CGI-74	5	1.74757	1
1797	Q9Y3A5	Ribosome maturation protein SBDS	Homo sapiens	28763.5	SBDS CGI-97	5	4.02097	1
1798	Q9Y3B3	Transmembrane emp24 domain-containing protein 7	Homo sapiens	25171.6	TMED7 CGI-109	5	3.28783	1
1799	Q9Y3E7	Charged multivesicular body protein 3	Homo sapiens	25073.1	CHMP3 CGI149 NEDF VPS24 CGI-149	5	2.14194	1
1800	Q9Y3F4	Serine-threonine kinase receptor-associated protein	Homo sapiens	38438.3	STRAP MAWD UNRIP	5	3.38947	1
1801	Q9Y450	HBS1-like protein	Homo sapiens	75473	HBS1L HBS1 KIAA1038	5	2.5833	1
1802	Q9Y471	RecName: Full=Putative cytidine monophosphate-N-acetylneuraminic acid hydroxylase-like protein; Short=CMP-NeuAc hydroxylase-like protein; AltName: Full=Cytidine monophosphate-N-acetylneuraminic acid hydroxylase pseudogene	Homo sapiens	8042	CMAHP CMAH	4	2.90282	1
1803	Q9Y4E8	Ubiquitin carboxyl-terminal hydrolase 15	Homo sapiens	112419	USP15 KIAA0529	5	2.62555	1
1804	Q9Y4I1	Unconventional myosin-Va	Homo sapiens	215405	MYO5A MYH12	2	3.09186	1
1805	Q9Y5C1	Angiopoietin-related protein 3	Homo sapiens	53637.5	ANGPTL3 ANGPT5 UNQ153/PRO179	5	2.96814	1
1806	Q9Y5M1	Uncharacterized protein FAM215A	Homo sapiens	11972.5	FAM215A APR2 C17orf88	1	2.0261	1
1807	Q9Y5M8	Signal recognition particle receptor subunit beta	Homo sapiens	29702.2	SRPRB PSEC0230	5	2.62368	1
1808	Q9Y5P8	Serine/threonine-protein phosphatase 2A regulatory subunit B'' subunit beta	Homo sapiens	65060.8	PPP2R3B PPP2R3L	5	2.18352	1
1809	Q9Y5R8	Trafficking protein particle complex subunit 1	Homo sapiens	16831.6	TRAPPC1 BET5 MUM2	5	2.42757	1
1810	Q9Y5S2	Serine/threonine-protein kinase MRCK beta	Homo sapiens	194315	CDC42BPB KIAA1124	5	3.32364	1
1811	Q9Y5X1	Sorting nexin-9	Homo sapiens	66591.7	SNX9 SH3PX1 SH3PXD3A	5	2.71055	1
1812	Q9Y600	Cysteine sulfinic acid decarboxylase	Homo sapiens	55023.3	CSAD CSD	5	3.84357	1
1813	Q9Y639	Neuroplastin	Homo sapiens	44387.2	NPTN SDFR1 SDR1	1	2.41675	1
1814	Q9Y697	Cysteine desulfurase, mitochondrial	Homo sapiens	50195.7	NFS1 NIFS HUSSY-08	3	2.96799	1
1815	Q9Y6E0	Serine/threonine-protein kinase 24	Homo sapiens	49308	STK24 MST3 STK3	5	5.15072	1
1816	Q9Y6M1	Insulin-like growth factor 2 mRNA-binding protein 2	Homo sapiens	66121.5	IGF2BP2 IMP2 VICKZ2	5	2.59445	1
1817	Q9Y6M7	RecName: Full=Sodium bicarbonate cotransporter 3; AltName: Full=Sodium bicarbonate cotransporter 2; AltName: Full=Sodium bicarbonate cotransporter 2b; Short=Bicarbonate transporter; AltName: Full=Solute carrier family 4 member 7	Homo sapiens	136044	SLC4A7 BT NBC2 NBC2B NBC3 NBCn1 SBC2 SLC4A6	2	2.61053	1
1818	Q9Y6N7	Roundabout homolog 1	Homo sapiens	180930	ROBO1 DUTT1	4	3.89218	1
1819	Q9Y6R1	Electrogenic sodium bicarbonate cotransporter 1	Homo sapiens	121461	SLC4A4 NBC NBC1 NBCE1	5	3.23871	1
1820	Q9Y6Y8	SEC23-interacting protein	Homo sapiens	111077	SEC23IP MSTP053	5	4.10983	1
1821	A2A288	Probable ribonuclease ZC3H12D	Homo sapiens	58077.9	ZC3H12D C6orf95 MCPIP4 TFL	5	0	0
1822	A4D1U4	Protein LCHN	Homo sapiens	51445.9	LCHN KIAA1147	5	0	0
1823	A4D2G3	Olfactory receptor 2A25	Homo sapiens	34605.7	OR2A25 OR2A25P OR2A27	5	0	0
1824	A5PLN9	Trafficking protein particle complex subunit 13	Homo sapiens	46523.6	TRAPPC13 C5orf44	5	0	0
1825	A5YKK6	CCR4-NOT transcription complex subunit 1	Homo sapiens	266939	CNOT1 CDC39 KIAA1007 NOT1 AD-005	1	0	0
1826	A6ND91	Putative L-aspartate dehydrogenase	Homo sapiens	29946.2	ASPDH	4	0	0
1827	A6NER0	TBC1 domain family member 3F	Homo sapiens	62185	TBC1D3F TBC1D3E	5	0	0
1828	A6NFI3	Zinc finger protein 316	Homo sapiens	108437	ZNF316	5	0	0
1829	A6NGD5	Putative zinc finger and SCAN domain-containing protein 5C	Homo sapiens	55729.1	ZSCAN5C ZSCAN5CP	5	0	0
1830	A6NJL1	Zinc finger and SCAN domain-containing protein 5B	Homo sapiens	55825.9	ZSCAN5B	4	0	0
1831	A6NKG5	Retrotransposon-like protein 1	Homo sapiens	155048	RTL1 MAR1 MART1 PEG11	4	0	0
1832	A6NM28	Zinc finger protein 92 homolog	Homo sapiens	45791.1	ZFP92	5	0	0
1833	A8MPX8	Protein phosphatase 2C-like domain-containing protein 1	Homo sapiens	71642.9	PP2D1 C3orf48	2	0	0
1834	A8MW92	PHD finger protein 20-like protein 1	Homo sapiens	115010	PHF20L1 CGI-72	5	0	0
1835	E7EU14	Protein PPP5D1	Homo sapiens	19622.9	PPP5D1	2	0	0
1836	H7C350	Coiled-coil domain-containing protein 188	Homo sapiens	43548	CCDC188	5	0	0
1837	O00139	Kinesin-like protein KIF2A	Homo sapiens	79954.6	KIF2A KIF2 KNS2	5	0	0
1838	O00401	Neural Wiskott-Aldrich syndrome protein	Homo sapiens	54827	WASL	2	0	0
1839	O00442	RecName: Full=RNA 3'-terminal phosphate cyclase; Short=RNA cyclase; Short=RNA-3'-phosphate cyclase; EC=6.5.1.4; AltName: Full=RNA terminal phosphate cyclase domain-containing protein 1; Short=RTC domain-containing protein 1	Homo sapiens	39337	RTCA RPC RPC1 RTC1 RTCD1	4	0	0
1840	O00468	Agrin	Homo sapiens	217233	AGRN AGRIN	3	0	0
1841	O00624	Sodium-dependent phosphate transport protein 3	Homo sapiens	47276.9	SLC17A2 NPT3	5	0	0
1842	O00763	Acetyl-CoA carboxylase 2	Homo sapiens	276541	ACACB ACC2 ACCB	5	0	0
1843	O14511	Pro-neuregulin-2, membrane-bound isoform	Homo sapiens	91678.8	NRG2 NTAK	2	0	0
1844	O14513	Nck-associated protein 5	Homo sapiens	208537	NCKAP5 ERIH NAP5	5	0	0
1845	O14829	Serine/threonine-protein phosphatase with EF-hands 1	Homo sapiens	75792.1	PPEF1 PPEF PPP7C	5	0	0
1846	O14841	5-oxoprolinase	Homo sapiens	137457	OPLAH	1	0	0
1847	O14908	PDZ domain-containing protein GIPC1	Homo sapiens	36049.2	GIPC1 C19orf3 GIPC RGS19IP1	5	0	0
1848	O14910	Protein lin-7 homolog A	Homo sapiens	25996.7	LIN7A MALS1 VELI1	3	0	0
1849	O15067	Phosphoribosylformylglycinamidine synthase	Homo sapiens	144734	PFAS KIAA0361	2	0	0
1850	O15146	Muscle, skeletal receptor tyrosine-protein kinase	Homo sapiens	97056.3	MUSK	3	0	0
1851	O15269	Serine palmitoyltransferase 1	Homo sapiens	52744	SPTLC1 LCB1	5	0	0
1852	O15344	E3 ubiquitin-protein ligase Midline-1	Homo sapiens	75250.7	MID1 FXY RNF59 TRIM18 XPRF	4	0	0
1853	O15372	Eukaryotic translation initiation factor 3 subunit H	Homo sapiens	39930.3	EIF3H EIF3S3	5	0	0
1854	O43184	Disintegrin and metalloproteinase domain-containing protein 12	Homo sapiens	99542.2	ADAM12 MLTN UNQ346/PRO545	3	0	0
1855	O43395	U4/U6 small nuclear ribonucleoprotein Prp3	Homo sapiens	77529	PRPF3 HPRP3 PRP3	3	0	0
1856	O43432	Eukaryotic translation initiation factor 4 gamma 3	Homo sapiens	176652	EIF4G3	5	0	0
1857	O43566	Regulator of G-protein signaling 14	Homo sapiens	61447	RGS14	5	0	0
1858	O43592	Exportin-T	Homo sapiens	109964	XPOT	1	0	0
1859	O43617	Trafficking protein particle complex subunit 3	Homo sapiens	20274.1	TRAPPC3 BET3 CDABP0066	3	0	0
1860	O43692	Peptidase inhibitor 15	Homo sapiens	29065.3	PI15 CRISP8 P25TI	3	0	0
1861	O43719	HIV Tat-specific factor 1	Homo sapiens	85852.8	HTATSF1	5	0	0
1862	O43759	Synaptogyrin-1	Homo sapiens	25455.6	SYNGR1	5	0	0
1863	O43776	Asparagine--tRNA ligase, cytoplasmic	Homo sapiens	62942.9	NARS	4	0	0
1864	O43790	Keratin, type II cuticular Hb6	Homo sapiens	53500.6	KRT86 KRTHB6	4	0	0
1865	O60264	SWI/SNF-related matrix-associated actin-dependent regulator of chromatin subfamily A member 5	Homo sapiens	121905	SMARCA5 SNF2H WCRF135	5	0	0
1866	O60306	Intron-binding protein aquarius	Homo sapiens	171295	AQR KIAA0560	5	0	0
1867	O60331	Phosphatidylinositol 4-phosphate 5-kinase type-1 gamma	Homo sapiens	73260	PIP5K1C KIAA0589	5	0	0
1868	O60391	RecName: Full=Glutamate receptor ionotropic, NMDA 3B; Short=GluN3B; AltName: Full=N-methyl-D-aspartate receptor subtype 3B; Short=NMDAR3B; Short=NR3B; Flags: Precursor	Homo sapiens	112992	GRIN3B	2	0	0
1869	O60462	Neuropilin-2	Homo sapiens	104859	NRP2 VEGF165R2	5	0	0
1870	O60524	Nuclear export mediator factor NEMF	Homo sapiens	122954	NEMF SDCCAG1	5	0	0
1871	O60547	GDP-mannose 4,6 dehydratase	Homo sapiens	41949.7	GMDS	3	0	0
1872	O60645	Exocyst complex component 3	Homo sapiens	86844.8	EXOC3 SEC6 SEC6L1	3	0	0
1873	O60687	Sushi repeat-containing protein SRPX2	Homo sapiens	52971.9	SRPX2 SRPUL	2	0	0
1874	O60739	RecName: Full=Eukaryotic translation initiation factor 1b; Short=eIF1b; AltName: Full=Protein translation factor SUI1 homolog GC20	Homo sapiens	12824	EIF1B	5	0	0
1875	O60888	RecName: Full=Protein CutA; AltName: Full=Acetylcholinesterase-associated protein; AltName: Full=Brain acetylcholinesterase putative membrane anchor; Flags: Precursor	Homo sapiens	19116	CUTA ACHAP C6orf82	1	0	0
1876	O75179	Ankyrin repeat domain-containing protein 17	Homo sapiens	274258	ANKRD17 GTAR KIAA0697	3	0	0
1877	O75204	Transmembrane protein 127	Homo sapiens	25841.8	TMEM127	4	0	0
1878	O75325	Leucine-rich repeat neuronal protein 2	Homo sapiens	78858.8	LRRN2 GAC1 LRRN5 UNQ256/PRO293	4	0	0
1879	O75340	Programmed cell death protein 6	Homo sapiens	21868.5	PDCD6 ALG2	5	0	0
1880	O75445	Usherin	Homo sapiens	575601	USH2A	1	0	0
1881	O75533	Splicing factor 3B subunit 1	Homo sapiens	145830	SF3B1 SAP155	3	0	0
1882	O75556	Mammaglobin-B	Homo sapiens	10883.8	SCGB2A1 LIPHC MGB2 UGB3	5	0	0
1883	O75808	Calpain-15	Homo sapiens	117314	CAPN15 SOLH	1	0	0
1884	O76000	Putative olfactory receptor 2B3	Homo sapiens	35542.5	OR2B3 OR2B3P	5	0	0
1885	O76021	Ribosomal L1 domain-containing protein 1	Homo sapiens	54972.6	RSL1D1 CATX11 CSIG PBK1 L12	4	0	0
1886	O76024	Wolframin	Homo sapiens	100292	WFS1	5	0	0
1887	O94763	Unconventional prefoldin RPB5 interactor 1	Homo sapiens	59832.3	URI1 C19orf2 NNX3 PPP1R19 RMP URI	5	0	0
1888	O94776	Metastasis-associated protein MTA2	Homo sapiens	75023.1	MTA2 MTA1L1 PID	2	0	0
1889	O94910	Adhesion G protein-coupled receptor L1	Homo sapiens	162717	LPHN1 KIAA0821 LEC2	5	0	0
1890	O94972	E3 ubiquitin-protein ligase TRIM37	Homo sapiens	107906	TRIM37 KIAA0898 MUL POB1	5	0	0
1891	O95163	Elongator complex protein 1	Homo sapiens	150254	ELP1 IKAP IKBKAP	2	0	0
1892	O95319	CUGBP Elav-like family member 2	Homo sapiens	54284.8	CELF2 BRUNOL3 CUGBP2 ETR3 NAPOR	5	0	0
1893	O95394	Phosphoacetylglucosamine mutase	Homo sapiens	59852	PGM3 AGM1	5	0	0
1894	O95477	ATP-binding cassette sub-family A member 1	Homo sapiens	254302	ABCA1 ABC1 CERP	5	0	0
1895	O95479	GDH/6PGL endoplasmic bifunctional protein	Homo sapiens	88892.7	H6PD GDH	3	0	0
1896	O95498	Vascular non-inflammatory molecule 2	Homo sapiens	58503.1	VNN2	5	0	0
1897	O95714	E3 ubiquitin-protein ligase HERC2	Homo sapiens	527228	HERC2	5	0	0
1898	O95789	Zinc finger MYM-type protein 6	Homo sapiens	148089	ZMYM6 Buster2 KIAA1353 ZNF258	5	0	0
1899	O95948	One cut domain family member 2	Homo sapiens	54303.2	ONECUT2 HNF6B	1	0	0
1900	P00325	Alcohol dehydrogenase 1B	Homo sapiens	39854.5	ADH1B ADH2	5	0	0
1901	P00450	Ceruloplasmin	Homo sapiens	122205	CP	1	0	0
1902	P00739	Haptoglobin-related protein	Homo sapiens	39029.6	HPR	1	0	0
1903	P00740	Coagulation factor IX	Homo sapiens	51778.4	F9	2	0	0
1904	P01009	Alpha-1-antitrypsin	Homo sapiens	46736.6	SERPINA1 AAT PI PRO0684 PRO2209	5	0	0
1905	P01375	Tumor necrosis factor	Homo sapiens	25644.4	TNF TNFA TNFSF2	3	0	0
1906	P02458	Collagen alpha-1(II) chain	Homo sapiens	141785	COL2A1	4	0	0
1907	P02549	Spectrin alpha chain, erythrocytic 1	Homo sapiens	280015	SPTA1 SPTA	2	0	0
1908	P02679	Fibrinogen gamma chain	Homo sapiens	51511.7	FGG PRO2061	2	0	0
1909	P03952	Plasma kallikrein	Homo sapiens	71369.7	KLKB1 KLK3	5	0	0
1910	P03956	Interstitial collagenase	Homo sapiens	54006.9	MMP1 CLG	5	0	0
1911	P03973	Antileukoproteinase	Homo sapiens	14326.1	SLPI WAP4 WFDC4	5	0	0
1912	P04040	Catalase	Homo sapiens	59756.2	CAT	1	0	0
1913	P04196	Histidine-rich glycoprotein	Homo sapiens	59578.4	HRG	1	0	0
1914	P04745	Alpha-amylase 1	Homo sapiens	57767.9	AMY1A AMY1 AMY1B AMY1 AMY1C AMY1	1	0	0
1915	P05089	Arginase-1	Homo sapiens	34735	ARG1	5	0	0
1916	P05423	RecName: Full=DNA-directed RNA polymerase III subunit RPC4; Short=RNA polymerase III subunit C4; AltName: Full=DNA-directed RNA polymerase III subunit D; AltName: Full=Protein BN51; AltName: Full=RNA polymerase III 47 kDa subunit; AltName: Full=RPC53	Homo sapiens	44396	POLR3D BN51 BN51T	5	0	0
1917	P05937	Calbindin	Homo sapiens	30025.1	CALB1 CAB27	1	0	0
1918	P05981	Serine protease hepsin	Homo sapiens	45011.4	HPN TMPRSS1	3	0	0
1919	P06729	T-cell surface antigen CD2	Homo sapiens	39448.2	CD2 SRBC	4	0	0
1920	P07360	Complement component C8 gamma chain	Homo sapiens	22277.5	C8G	5	0	0
1921	P07998	Ribonuclease pancreatic	Homo sapiens	17644.2	RNASE1 RIB1 RNS1	5	0	0
1922	P08263	Glutathione S-transferase A1	Homo sapiens	25631.1	GSTA1	2	0	0
1923	P08581	Hepatocyte growth factor receptor	Homo sapiens	155541	MET	5	0	0
1924	P09488	Glutathione S-transferase Mu 1	Homo sapiens	25711.8	GSTM1 GST1	1	0	0
1925	P0CB33	Putative zinc finger protein 735	Homo sapiens	47565.4	ZNF735 ZNF735P	5	0	0
1926	P0CG24	Zinc finger protein 883	Homo sapiens	43966.7	ZNF883	5	0	0
1927	P0DN80	Olfactory receptor 5H8	Homo sapiens	34771.6	OR5H8 OR5H8P	3	0	0
1928	P0DP23	RecName: Full=Calmodulin-1 {ECO:0000312|HGNC:HGNC:1442}	Homo sapiens	16838	CALM1 CALM CAM CAM1	2	0	0
1929	P10155	60 kDa SS-A/Ro ribonucleoprotein	Homo sapiens	60670.6	TROVE2 RO60 SSA2	4	0	0
1930	P13798	Acylamino-acid-releasing enzyme	Homo sapiens	81224.6	APEH D3F15S2 D3S48E DNF15S2	3	0	0
1931	P14652	Homeobox protein Hox-B2	Homo sapiens	37913.8	HOXB2 HOX2H	2	0	0
1932	P14678	Small nuclear ribonucleoprotein-associated proteins B and B'	Homo sapiens	24610.1	SNRPB COD SNRPB1	5	0	0
1933	P15374	Ubiquitin carboxyl-terminal hydrolase isozyme L3	Homo sapiens	26182.6	UCHL3	2	0	0
1934	P15822	Zinc finger protein 40	Homo sapiens	296865	HIVEP1 ZNF40	2	0	0
1935	P15924	Desmoplakin	Homo sapiens	331774	DSP	1	0	0
1936	P16219	Short-chain specific acyl-CoA dehydrogenase, mitochondrial	Homo sapiens	44297.2	ACADS	5	0	0
1937	P16234	Platelet-derived growth factor receptor alpha	Homo sapiens	122670	PDGFRA PDGFR2 RHEPDGFRA	5	0	0
1938	P16383	GC-rich sequence DNA-binding factor 2	Homo sapiens	89384.7	GCFC2 C2orf3 GCF TCF9	5	0	0
1939	P16930	Fumarylacetoacetase	Homo sapiens	46374.3	FAH	1	0	0
1940	P17014	Zinc finger protein 12	Homo sapiens	81201.6	ZNF12 GIOT3 KOX3 ZNF325	4	0	0
1941	P17022	Zinc finger protein 18	Homo sapiens	62288	ZNF18 HDSG1 KOX11 ZKSCAN6 ZNF535	3	0	0
1942	P19022	Cadherin-2	Homo sapiens	99809.4	CDH2 CDHN NCAD	5	0	0
1943	P19634	Sodium/hydrogen exchanger 1	Homo sapiens	90763	SLC9A1 APNH1 NHE1	4	0	0
1944	P20062	Transcobalamin-2	Homo sapiens	47535	TCN2 TC2	1	0	0
1945	P20711	Aromatic-L-amino-acid decarboxylase	Homo sapiens	53926.4	DDC AADC	4	0	0
1946	P20774	Mimecan	Homo sapiens	33922.2	OGN OIF SLRR3A	4	0	0
1947	P20810	Calpastatin	Homo sapiens	76572.9	CAST	4	0	0
1948	P20849	Collagen alpha-1(IX) chain	Homo sapiens	91869.3	COL9A1	5	0	0
1949	P20908	Collagen alpha-1(V) chain	Homo sapiens	183560	COL5A1	3	0	0
1950	P20929	Nebulin	Homo sapiens	772915	NEB	5	0	0
1951	P21266	Glutathione S-transferase Mu 3	Homo sapiens	26559.6	GSTM3 GST5	1	0	0
1952	P21359	Neurofibromin	Homo sapiens	319372	NF1	4	0	0
1953	P22090	40S ribosomal protein S4, Y isoform 1	Homo sapiens	29455.6	RPS4Y1 RPS4Y PRO2646	5	0	0
1954	P22307	Non-specific lipid-transfer protein	Homo sapiens	58993.6	SCP2	1	0	0
1955	P22352	Glutathione peroxidase 3	Homo sapiens	25402.3	GPX3 GPXP	1	0	0
1956	P22626	Heterogeneous nuclear ribonucleoproteins A2/B1	Homo sapiens	37429.7	HNRNPA2B1 HNRPA2B1	3	0	0
1957	P23468	Receptor-type tyrosine-protein phosphatase delta	Homo sapiens	214760	PTPRD	5	0	0
1958	P25311	Zinc-alpha-2-glycoprotein	Homo sapiens	34258.7	AZGP1 ZAG ZNGP1	3	0	0
1959	P25774	Cathepsin S	Homo sapiens	37495.7	CTSS	2	0	0
1960	P26012	Integrin beta-8	Homo sapiens	85631.9	ITGB8	5	0	0
1961	P26373	60S ribosomal protein L13	Homo sapiens	24261.5	RPL13 BBC1 OK/SW-cl.46	3	0	0
1962	P26927	Hepatocyte growth factor-like protein	Homo sapiens	80319.9	MST1 D3F15S2 DNF15S2 HGFL	1	0	0
1963	P27986	Phosphatidylinositol 3-kinase regulatory subunit alpha	Homo sapiens	83598.4	PIK3R1 GRB1	3	0	0
1964	P28221	5-hydroxytryptamine receptor 1D	Homo sapiens	41907	HTR1D HTR1DA HTRL	5	0	0
1965	P28476	Gamma-aminobutyric acid receptor subunit rho-2	Homo sapiens	54150.9	GABRR2	5	0	0
1966	P29279	Connective tissue growth factor	Homo sapiens	38091.4	CTGF CCN2 HCS24 IGFBP8	1	0	0
1967	P29400	Collagen alpha-5(IV) chain	Homo sapiens	161044	COL4A5	4	0	0
1968	P30039	Phenazine biosynthesis-like domain-containing protein	Homo sapiens	31785.3	PBLD MAWBP	5	0	0
1969	P30044	Peroxiredoxin-5, mitochondrial	Homo sapiens	22086.4	PRDX5 ACR1 SBBI10	1	0	0
1970	P30047	GTP cyclohydrolase 1 feedback regulatory protein	Homo sapiens	9698.21	GCHFR GFRP	3	0	0
1971	P30519	Heme oxygenase 2	Homo sapiens	36032.9	HMOX2 HO2	1	0	0
1972	P30613	Pyruvate kinase PKLR	Homo sapiens	61830.2	PKLR PK1 PKL	5	0	0
1973	P30876	DNA-directed RNA polymerase II subunit RPB2	Homo sapiens	133897	POLR2B	1	0	0
1974	P31327	Carbamoyl-phosphate synthase [ammonia], mitochondrial	Homo sapiens	164940	CPS1	4	0	0
1975	P31644	Gamma-aminobutyric acid receptor subunit alpha-5	Homo sapiens	52146.1	GABRA5	5	0	0
1976	P31930	Cytochrome b-c1 complex subunit 1, mitochondrial	Homo sapiens	52645.8	UQCRC1	5	0	0
1977	P34810	Macrosialin	Homo sapiens	37408.2	CD68	2	0	0
1978	P35030	Trypsin-3	Homo sapiens	32528.8	PRSS3 PRSS4 TRY3 TRY4	1	0	0
1979	P35212	Gap junction alpha-4 protein	Homo sapiens	37414.2	GJA4	3	0	0
1980	P35268	60S ribosomal protein L22	Homo sapiens	14787	RPL22	3	0	0
1981	P35555	Fibrillin-1	Homo sapiens	312238	FBN1 FBN	3	0	0
1982	P35858	Insulin-like growth factor-binding protein complex acid labile subunit	Homo sapiens	66035	IGFALS ALS	1	0	0
1983	P38405	Guanine nucleotide-binding protein G(olf) subunit alpha	Homo sapiens	44308.5	GNAL	4	0	0
1984	P38570	Integrin alpha-E	Homo sapiens	130159	ITGAE	3	0	0
1985	P39900	Macrophage metalloelastase	Homo sapiens	54001.6	MMP12 HME	1	0	0
1986	P40306	Proteasome subunit beta type-10	Homo sapiens	28936.3	PSMB10 LMP10 MECL1	1	0	0
1987	P40429	60S ribosomal protein L13a	Homo sapiens	23577.2	RPL13A	4	0	0
1988	P40763	Signal transducer and activator of transcription 3	Homo sapiens	88067.8	STAT3 APRF	5	0	0
1989	P42331	Rho GTPase-activating protein 25	Homo sapiens	73435.2	ARHGAP25 KIAA0053	1	0	0
1990	P42858	Huntingtin	Homo sapiens	347603	HTT HD IT15	4	0	0
1991	P43351	DNA repair protein RAD52 homolog	Homo sapiens	46168.7	RAD52	5	0	0
1992	P43365	RecName: Full=Melanoma-associated antigen 12; AltName: Full=Cancer/testis antigen 1.12; Short=CT1.12; AltName: Full=MAGE-12 antigen; AltName: Full=MAGE12F antigen	Homo sapiens	34836	MAGEA12 MAGE12	5	0	0
1993	P43630	Killer cell immunoglobulin-like receptor 3DL2	Homo sapiens	50230.3	KIR3DL2 CD158K NKAT4	5	0	0
1994	P45877	Peptidyl-prolyl cis-trans isomerase C	Homo sapiens	22763.3	PPIC CYPC	1	0	0
1995	P46060	Ran GTPase-activating protein 1	Homo sapiens	63542	RANGAP1 KIAA1835 SD	5	0	0
1996	P46781	40S ribosomal protein S9	Homo sapiens	22591.4	RPS9	5	0	0
1997	P46976	Glycogenin-1	Homo sapiens	39383.8	GYG1 GYG	2	0	0
[truncated: 400 more rows]

## Sheet: Protein list HSS-sEVs
Sample: HSS-sEVs
#	Identifier	Description	Species	Mol. weight (Da)	Gene Name	Times found (visible)	Score (best Analysis)	Matching peptides
								All in best Analysis
1	P98160	Basement membrane-specific heparan sulfate proteoglycan core protein	Homo sapiens	468830	HSPG2	5	213.735	58
2	Q00610	Clathrin heavy chain 1	Homo sapiens	191615	CLTC CLH17 CLTCL2 KIAA0034	5	148	35
3	P02751	Fibronectin	Homo sapiens	262625	FN1 FN	5	116.063	33
4	P07900	Heat shock protein HSP 90-alpha	Homo sapiens	84659.7	HSP90AA1 HSP90A HSPC1 HSPCA	5	107.384	29
5	P07996	Thrombospondin-1	Homo sapiens	129383	THBS1 TSP TSP1	5	90.3886	29
6	Q16555	Dihydropyrimidinase-related protein 2	Homo sapiens	62293.6	DPYSL2 CRMP2 ULIP2	5	117.422	29
7	P11142	Heat shock cognate 71 kDa protein	Homo sapiens	70898.1	HSPA8 HSC70 HSP73 HSPA10	5	101.364	28
8	Q9Y490	Talin-1	Homo sapiens	269767	TLN1 KIAA1027 TLN	5	85.6875	25
9	P14618	Pyruvate kinase PKM	Homo sapiens	57936.9	PKM OIP3 PK2 PK3 PKM2	5	77.0329	24
10	P60709	Actin, cytoplasmic 1	Homo sapiens	41736.8	ACTB	5	96.0979	23
11	P07437	Tubulin beta chain	Homo sapiens	49670.8	TUBB TUBB5 OK/SW-cl.56	5	80.4405	21
12	Q71U36	Tubulin alpha-1A chain	Homo sapiens	50135.6	TUBA1A TUBA3	5	78.8824	20
13	P68363	Tubulin alpha-1B chain	Homo sapiens	50151.6	TUBA1B	5	75.278	19
14	P68371	Tubulin beta-4B chain	Homo sapiens	49831	TUBB4B TUBB2C	5	76.1024	19
15	O75369	Filamin-B	Homo sapiens	278164	FLNB FLN1L FLN3 TABP TAP	5	68.5586	18
16	P21333	Filamin-A	Homo sapiens	280739	FLNA FLN FLN1	5	68.4375	18
17	P04350	Tubulin beta-4A chain	Homo sapiens	49585.8	TUBB4A TUBB4 TUBB5	5	61.7516	17
18	P08238	Heat shock protein HSP 90-beta	Homo sapiens	83264.2	HSP90AB1 HSP90B HSPC2 HSPCB	5	65.4375	17
19	Q01082	Spectrin beta chain, non-erythrocytic 1	Homo sapiens	274609	SPTBN1 SPTB2	5	64.0488	17
20	Q13885	Tubulin beta-2A chain	Homo sapiens	49907	TUBB2A TUBB2	5	73.9913	17
21	Q9BQE3	Tubulin alpha-1C chain	Homo sapiens	49895.4	TUBA1C TUBA6	2	65.0403	17
22	Q9BVA1	Tubulin beta-2B chain	Homo sapiens	49953.1	TUBB2B	1	65.4319	17
23	P12277	Creatine kinase B-type	Homo sapiens	42644.3	CKB CKBB	5	63.4531	16
24	P31150	Rab GDP dissociation inhibitor alpha	Homo sapiens	50582.7	GDI1 GDIL OPHN2 RABGDIA XAP4	5	69.8259	16
25	P22314	Ubiquitin-like modifier-activating enzyme 1	Homo sapiens	117849	UBA1 A1S9T UBE1	5	48.8293	15
26	P68104	Elongation factor 1-alpha 1	Homo sapiens	50140.9	EEF1A1 EEF1A EF1A LENG7	5	54.6081	15
27	Q15063	Periostin	Homo sapiens	93314	POSTN OSF2	5	55.1595	15
28	Q86VP6	Cullin-associated NEDD8-dissociated protein 1	Homo sapiens	136376	CAND1 KIAA0829 TIP120 TIP120A	5	46.9066	15
29	P04406	Glyceraldehyde-3-phosphate dehydrogenase	Homo sapiens	36053.2	GAPDH GAPD CDABP0047 OK/SW-cl.12	5	70.6486	14
30	P05121	Plasminogen activator inhibitor 1	Homo sapiens	45060	SERPINE1 PAI1 PLANH1	5	45.7051	14
31	P14625	Endoplasmin	Homo sapiens	92468.9	HSP90B1 GRP94 TRA1	5	45.2174	14
32	P50395	Rab GDP dissociation inhibitor beta	Homo sapiens	50663.3	GDI2 RABGDIB	5	52.7438	14
33	Q13509	Tubulin beta-3 chain	Homo sapiens	50432.7	TUBB3 TUBB4	5	57.7548	14
34	Q13813	Spectrin alpha chain, non-erythrocytic 1	Homo sapiens	284539	SPTAN1 NEAS SPTA2	5	45.2923	14
35	P00558	Phosphoglycerate kinase 1	Homo sapiens	44614.7	PGK1 PGKA MIG10 OK/SW-cl.110	5	49.9036	13
36	P11021	78 kDa glucose-regulated protein	Homo sapiens	72333	HSPA5 GRP78	5	42.3196	13
37	P55786	Puromycin-sensitive aminopeptidase	Homo sapiens	103276	NPEPPS PSA	5	44.628	13
38	P68366	Tubulin alpha-4A chain	Homo sapiens	49924.4	TUBA4A TUBA1	5	52.9365	13
39	O95782	AP-2 complex subunit alpha-1	Homo sapiens	107546	AP2A1 ADTAA CLAPA1	5	35.9524	12
40	P04264	Keratin, type II cytoskeletal 1	Homo sapiens	66038.8	KRT1 KRTA	5	43.5322	12
41	P08670	Vimentin	Homo sapiens	53651.7	VIM	5	42.5148	12
42	P49327	Fatty acid synthase	Homo sapiens	273427	FASN FAS	5	44.6416	12
43	P61764	Syntaxin-binding protein 1	Homo sapiens	67568.7	STXBP1 UNC18A	5	46.7343	12
44	P63104	14-3-3 protein zeta/delta	Homo sapiens	27745.1	YWHAZ	5	38.8631	12
45	Q12860	Contactin-1	Homo sapiens	113320	CNTN1	5	44.6763	12
46	Q14194	Dihydropyrimidinase-related protein 1	Homo sapiens	62183.8	CRMP1 DPYSL1 ULIP3	5	43.9671	12
47	Q14195	Dihydropyrimidinase-related protein 3	Homo sapiens	61963.3	DPYSL3 CRMP4 DRP3 ULIP ULIP1	5	41.2142	12
48	Q14204	Cytoplasmic dynein 1 heavy chain 1	Homo sapiens	532408	DYNC1H1 DHC1 DNCH1 DNCL DNECL DYHC KIAA0325	5	47.0184	12
49	P00367	Glutamate dehydrogenase 1, mitochondrial	Homo sapiens	61397.9	GLUD1 GLUD	5	33.2057	11
50	P01024	Complement C3	Homo sapiens	187148	C3 CPAMD1	5	33.3551	11
51	P04114	Apolipoprotein B-100	Homo sapiens	515605	APOB	5	33.0096	11
52	P06576	ATP synthase subunit beta, mitochondrial	Homo sapiens	56559.9	ATP5F1B ATP5B ATPMB ATPSB	5	41.6532	11
53	P09104	Gamma-enolase	Homo sapiens	47268.6	ENO2	5	46.2592	11
54	P10809	60 kDa heat shock protein, mitochondrial	Homo sapiens	61054.7	HSPD1 HSP60	5	41.1566	11
55	P11217	Glycogen phosphorylase, muscle form	Homo sapiens	97092.1	PYGM	5	37.309	11
56	P13639	Elongation factor 2	Homo sapiens	95338.2	EEF2 EF2	5	34.0524	11
57	P35908v2	RecName: Full=Keratin, type II cytoskeletal 2 epidermal; AltName: Full=Cytokeratin-2e; Short=CK-2e; AltName: Full=Epithelial keratin-2e; AltName: Full=Keratin-2 epidermis; AltName: Full=Keratin-2e; Short=K2e; AltName: Full=Type-II keratin Kb2	Homo sapiens	65433	KRT2 KRT2A KRT2E	4	44.3032	11
58	P63010	AP-2 complex subunit beta	Homo sapiens	104553	AP2B1 ADTB2 CLAPB1	5	36.6016	11
59	Q05639	Elongation factor 1-alpha 2	Homo sapiens	50470.2	EEF1A2 EEF1AL STN	5	36.8735	11
60	Q9BUF5	Tubulin beta-6 chain	Homo sapiens	49857.1	TUBB6	5	41.9847	11
61	P05091	Aldehyde dehydrogenase, mitochondrial	Homo sapiens	56381.3	ALDH2 ALDM	5	33.4878	10
62	P06396	Gelsolin	Homo sapiens	85697.5	GSN	4	38.5332	10
63	P06733	Alpha-enolase	Homo sapiens	47169	ENO1 ENO1L1 MBPB1 MPB1	5	39.0944	10
64	P09972	Fructose-bisphosphate aldolase C	Homo sapiens	39455.9	ALDOC ALDC	5	36.0406	10
65	P11216	Glycogen phosphorylase, brain form	Homo sapiens	96696	PYGB	5	35.2975	10
66	P18206	Vinculin	Homo sapiens	123799	VCL	5	32.8334	10
67	P25705	ATP synthase subunit alpha, mitochondrial	Homo sapiens	59750.6	ATP5F1A ATP5A ATP5A1 ATP5AL2 ATPM	5	30.2534	10
68	Q07954	Prolow-density lipoprotein receptor-related protein 1	Homo sapiens	504606	LRP1 A2MR APR	5	34.5726	10
69	Q12805	EGF-containing fibulin-like extracellular matrix protein 1	Homo sapiens	54640.6	EFEMP1 FBLN3 FBNL	5	29.2843	10
70	Q9BPU6	Dihydropyrimidinase-related protein 5	Homo sapiens	61421.3	DPYSL5 CRMP5 ULIP6	5	39.8214	10
71	O43707	Alpha-actinin-4	Homo sapiens	104854	ACTN4	5	29.2458	9
72	O75083	WD repeat-containing protein 1	Homo sapiens	66193.5	WDR1	5	35.2614	9
73	O94925	Glutaminase kidney isoform, mitochondrial	Homo sapiens	73461.1	GLS GLS1 KIAA0838	5	35.3818	9
74	P01023	Alpha-2-macroglobulin	Homo sapiens	163291	A2M CPAMD5 FWP007	5	28.6487	9
75	P07195	L-lactate dehydrogenase B chain	Homo sapiens	36638.5	LDHB	5	30.3227	9
76	P07355	Annexin A2	Homo sapiens	38604.1	ANXA2 ANX2 ANX2L4 CAL1H LPC2D	5	36.1763	9
77	P0C0L4	Complement C4-A	Homo sapiens	192786	C4A CO4 CPAMD2	5	28.3175	9
78	P13645	Keratin, type I cytoskeletal 10	Homo sapiens	58827.1	KRT10 KPP	5	32.0447	9
79	P18669	Phosphoglycerate mutase 1	Homo sapiens	28803.9	PGAM1 PGAMA CDABP0006	5	37.2332	9
80	P38606	V-type proton ATPase catalytic subunit A	Homo sapiens	68304.1	ATP6V1A ATP6A1 ATP6V1A1 VPP2	5	35.5518	9
81	P54652	Heat shock-related 70 kDa protein 2	Homo sapiens	70021	HSPA2	5	32.0118	9
82	P62258	14-3-3 protein epsilon	Homo sapiens	29173.9	YWHAE	5	29.1326	9
83	P68032	Actin, alpha cardiac muscle 1	Homo sapiens	42019	ACTC1 ACTC	5	27.3741	9
84	Q13201	Multimerin-1	Homo sapiens	138110	MMRN1 ECM EMILIN4 GPIA* MMRN	5	29.9057	9
85	P00492	Hypoxanthine-guanine phosphoribosyltransferase	Homo sapiens	24579.4	HPRT1 HPRT	5	26.0218	8
86	P04075	Fructose-bisphosphate aldolase A	Homo sapiens	39420	ALDOA ALDA	5	37.2424	8
87	P04275	von Willebrand factor	Homo sapiens	309265	VWF F8VWF	5	31.8183	8
88	P09936	Ubiquitin carboxyl-terminal hydrolase isozyme L1	Homo sapiens	24824.3	UCHL1	5	37.1129	8
89	P0DMV9	RecName: Full=Heat shock 70 kDa protein 1B {ECO:0000312|HGNC:HGNC:5233}; AltName: Full=Heat shock 70 kDa protein 2; Short=HSP70-2 {ECO:0000303|PubMed:14656967, ECO:0000303|PubMed:2538825}; Short=HSP70.2	Homo sapiens	70052	HSPA1B HSP72	5	26.0073	8
90	P12814	Alpha-actinin-1	Homo sapiens	103058	ACTN1	5	31.3401	8
91	P13929	Beta-enolase	Homo sapiens	46986.9	ENO3	5	28.8936	8
92	P29401	Transketolase	Homo sapiens	67877.7	TKT	5	33.1452	8
93	P30153	Serine/threonine-protein phosphatase 2A 65 kDa regulatory subunit A alpha isoform	Homo sapiens	65308.6	PPP2R1A	5	24.2455	8
94	P35579	Myosin-9	Homo sapiens	226532	MYH9	5	30.7029	8
95	P38646	Stress-70 protein, mitochondrial	Homo sapiens	73680.5	HSPA9 GRP75 HSPA9B mt-HSP70	5	26.3316	8
96	P40926	Malate dehydrogenase, mitochondrial	Homo sapiens	35503.3	MDH2	5	27.5105	8
97	P53396	ATP-citrate synthase	Homo sapiens	120839	ACLY	5	29.717	8
98	Q01064	Calcium/calmodulin-dependent 3',5'-cyclic nucleotide phosphodiesterase 1B	Homo sapiens	61379.8	PDE1B PDE1B1 PDES1B	5	23.0824	8
99	Q99798	Aconitate hydratase, mitochondrial	Homo sapiens	85425.5	ACO2	5	26.6317	8
100	Q9NY65	Tubulin alpha-8 chain	Homo sapiens	50093.6	TUBA8 TUBAL2	2	30.9435	8
101	O00429	Dynamin-1-like protein	Homo sapiens	81877.2	DNM1L DLP1 DRP1	5	21.2088	7
102	O60641	Clathrin coat assembly protein AP180	Homo sapiens	92502.2	SNAP91 KIAA0656	5	28.7349	7
103	O94973	AP-2 complex subunit alpha-2	Homo sapiens	103960	AP2A2 ADTAB CLAPA2 HIP9 HYPJ KIAA0899	5	23.2194	7
104	P08237	ATP-dependent 6-phosphofructokinase, muscle type	Homo sapiens	85182.6	PFKM PFKX	5	29.326	7
105	P08865	40S ribosomal protein SA	Homo sapiens	32854.1	RPSA LAMBR LAMR1	5	27.3149	7
106	P15104	Glutamine synthetase	Homo sapiens	42064.4	GLUL GLNS	5	27.2849	7
107	P23526	Adenosylhomocysteinase	Homo sapiens	47716.1	AHCY SAHH	5	23.3654	7
108	P27348	14-3-3 protein theta	Homo sapiens	27764.3	YWHAQ	4	20.4289	7
109	P31939	Bifunctional purine biosynthesis protein PURH	Homo sapiens	64615.9	ATIC PURH OK/SW-cl.86	5	18.7166	7
110	P34932	Heat shock 70 kDa protein 4	Homo sapiens	94331	HSPA4 APG2	5	29.0735	7
111	P35443	Thrombospondin-4	Homo sapiens	105869	THBS4 TSP4	5	22.8777	7
112	P35527	Keratin, type I cytoskeletal 9	Homo sapiens	62064.4	KRT9	5	40.2854	7
113	P35908	Keratin, type II cytoskeletal 2 epidermal	Homo sapiens	65432.9	KRT2 KRT2A KRT2E	1	21.0008	7
114	P36871	Phosphoglucomutase-1	Homo sapiens	61449.1	PGM1	5	24.8622	7
115	P46821	Microtubule-associated protein 1B	Homo sapiens	270634	MAP1B	5	25.2367	7
116	P55072	Transitional endoplasmic reticulum ATPase	Homo sapiens	89321.8	VCP	5	20.1576	7
117	P60174	Triosephosphate isomerase	Homo sapiens	30791	TPI1 TPI	5	27.8786	7
118	P60842	Eukaryotic initiation factor 4A-I	Homo sapiens	46153.9	EIF4A1 DDX2A EIF4A	5	25.3771	7
119	P61158	Actin-related protein 3	Homo sapiens	47371.2	ACTR3 ARP3	5	28.3888	7
120	P62826	GTP-binding nuclear protein Ran	Homo sapiens	24423.1	RAN ARA24 OK/SW-cl.81	5	26.5879	7
121	P62937	Peptidyl-prolyl cis-trans isomerase A	Homo sapiens	18012.5	PPIA CYPA	5	19.5647	7
122	P69905	Hemoglobin subunit alpha	Homo sapiens	15257.5	HBA1 HBA2	5	20.4992	7
123	P78371	T-complex protein 1 subunit beta	Homo sapiens	57488.2	CCT2 99D8.1 CCTB	5	27.9291	7
124	Q02750	Dual specificity mitogen-activated protein kinase kinase 1	Homo sapiens	43439	MAP2K1 MEK1 PRKMK1	5	26.9577	7
125	Q06830	Peroxiredoxin-1	Homo sapiens	22110.4	PRDX1 PAGA PAGB TDPX2	5	20.9051	7
126	Q14697	Neutral alpha-glucosidase AB	Homo sapiens	106874	GANAB G2AN KIAA0088	5	25.3434	7
127	Q15582	Transforming growth factor-beta-induced protein ig-h3	Homo sapiens	74680.9	TGFBI BIGH3	5	20.7029	7
128	Q16851	UTP--glucose-1-phosphate uridylyltransferase	Homo sapiens	56940.3	UGP2 UGP1	5	24.2056	7
129	Q99536	Synaptic vesicle membrane protein VAT-1 homolog	Homo sapiens	41920.3	VAT1	5	21.4597	7
130	Q9NVA2	Septin-11	Homo sapiens	49398.3	SEPT11	5	25.6714	7
131	O43426	Synaptojanin-1	Homo sapiens	173103	SYNJ1 KIAA0910	5	22.3983	6
132	O75390	Citrate synthase, mitochondrial	Homo sapiens	51712.5	CS	5	16.8224	6
133	P00338	L-lactate dehydrogenase A chain	Homo sapiens	36688.7	LDHA PIG19	5	16.6662	6
134	P00352	Retinal dehydrogenase 1	Homo sapiens	54861.9	ALDH1A1 ALDC ALDH1 PUMB1	3	18.0515	6
135	P04745	Alpha-amylase 1	Homo sapiens	57767.9	AMY1A AMY1 AMY1B AMY1 AMY1C AMY1	1	16.6351	6
136	P06737	Glycogen phosphorylase, liver form	Homo sapiens	97148.6	PYGL	5	15.8576	6
137	P06744	Glucose-6-phosphate isomerase	Homo sapiens	63147.1	GPI	4	18.8803	6
138	P08253	72 kDa type IV collagenase	Homo sapiens	73882.3	MMP2 CLG4A	5	26.5278	6
139	P12259	Coagulation factor V	Homo sapiens	251704	F5	5	13.6929	6
140	P17600	Synapsin-1	Homo sapiens	74111.4	SYN1	5	24.8922	6
141	P17987	T-complex protein 1 subunit alpha	Homo sapiens	60343.6	TCP1 CCT1 CCTA	5	22.1087	6
142	P20742	Pregnancy zone protein	Homo sapiens	163863	PZP CPAMD6	5	19.1018	6
143	P21399	Cytoplasmic aconitate hydratase	Homo sapiens	98398.9	ACO1 IREB1	5	18.7671	6
144	P26038	Moesin	Homo sapiens	67820.1	MSN	5	17.7245	6
145	P26641	Elongation factor 1-gamma	Homo sapiens	50118.8	EEF1G EF1G PRO1608	5	16.1487	6
146	P30101	Protein disulfide-isomerase A3	Homo sapiens	56782.4	PDIA3 ERP57 ERP60 GRP58	3	18.9264	6
147	P43034	Platelet-activating factor acetylhydrolase IB subunit alpha	Homo sapiens	46638	PAFAH1B1 LIS1 MDCR MDS PAFAHA	5	21.5851	6
148	P50990	T-complex protein 1 subunit theta	Homo sapiens	59620.6	CCT8 C21orf112 CCTQ KIAA0002	5	18.5399	6
149	P61204	ADP-ribosylation factor 3	Homo sapiens	20600.8	ARF3	4	23.0639	6
150	P61981	14-3-3 protein gamma	Homo sapiens	28302.6	YWHAG	5	17.6429	6
151	P62140	Serine/threonine-protein phosphatase PP1-beta catalytic subunit	Homo sapiens	37186.9	PPP1CB	5	20.4889	6
152	P84077	ADP-ribosylation factor 1	Homo sapiens	20696.8	ARF1	4	23.0639	6
153	Q05193	Dynamin-1	Homo sapiens	97408.3	DNM1 DNM	5	26.0952	6
154	Q10567	AP-1 complex subunit beta-1	Homo sapiens	104637	AP1B1 ADTB1 BAM22 CLAPB2	5	15.1159	6
155	Q14240	Eukaryotic initiation factor 4A-II	Homo sapiens	46402.3	EIF4A2 DDX2B EIF4F	5	21.8262	6
156	Q14315	Filamin-C	Homo sapiens	291022	FLNC ABPL FLN2	5	17.1896	6
157	Q14974	Importin subunit beta-1	Homo sapiens	97170.2	KPNB1 NTF97	5	21.1542	6
158	Q16658	Fascin	Homo sapiens	54530	FSCN1 FAN1 HSN SNL	5	19.2337	6
159	Q92598	Heat shock protein 105 kDa	Homo sapiens	96865	HSPH1 HSP105 HSP110 KIAA0201	5	24.0507	6
160	Q92747	Actin-related protein 2/3 complex subunit 1A	Homo sapiens	41569.3	ARPC1A SOP2L	5	26.9804	6
161	Q96QK1	Vacuolar protein sorting-associated protein 35	Homo sapiens	91707.1	VPS35 MEM3 TCCCTA00141	5	16.553	6
162	Q9UBB6	Neurochondrin	Homo sapiens	78864.3	NCDN KIAA0607	5	21.686	6
163	Q9Y4G6	Talin-2	Homo sapiens	271613	TLN2 KIAA0320	4	20.5364	6
164	O00148	ATP-dependent RNA helicase DDX39A	Homo sapiens	49129.5	DDX39A DDX39	5	14.1231	5
165	O00391	Sulfhydryl oxidase 1	Homo sapiens	82577.8	QSOX1 QSCN6 UNQ2520/PRO6013	5	15.0841	5
166	O15144	Actin-related protein 2/3 complex subunit 2	Homo sapiens	34333	ARPC2 ARC34 PRO2446	5	12.5714	5
167	O94760	N(G),N(G)-dimethylarginine dimethylaminohydrolase 1	Homo sapiens	31121.8	DDAH1 DDAH	5	14.5004	5
168	O95757	Heat shock 70 kDa protein 4L	Homo sapiens	94512.5	HSPA4L APG1 OSP94	5	17.6398	5
169	P02452	Collagen alpha-1(I) chain	Homo sapiens	138942	COL1A1	5	18.4722	5
170	P02768-1	SWISS-PROT:P02768-1 Tax_Id=9606 Gene_Symbol=ALB Isoform 1 of Serum albumin precursor	Homo sapiens	69366.7	ALB GIG20 GIG42 PRO0903 PRO1708 PRO2044 PRO2619 PRO2675 UNQ696/PRO1341	4	18.7261	5
171	P04899	Guanine nucleotide-binding protein G(i) subunit alpha-2	Homo sapiens	40450.9	GNAI2 GNAI2B	5	17.4287	5
172	P05388	60S acidic ribosomal protein P0	Homo sapiens	34273.5	RPLP0	5	17.2718	5
173	P05546	Heparin cofactor 2	Homo sapiens	57070.6	SERPIND1 HCF2	5	16.3233	5
174	P07237	Protein disulfide-isomerase	Homo sapiens	57116.4	P4HB ERBA2L PDI PDIA1 PO4DB	5	15.3116	5
175	P07954	Fumarate hydratase, mitochondrial	Homo sapiens	54637	FH	5	27.6882	5
176	P08134	Rho-related GTP-binding protein RhoC	Homo sapiens	22006.4	RHOC ARH9 ARHC	5	18.7844	5
177	P12111	Collagen alpha-3(VI) chain	Homo sapiens	343670	COL6A3	5	15.7147	5
178	P15121	Aldose reductase	Homo sapiens	35853.4	AKR1B1 ALDR1	5	17.8376	5
179	P17612	cAMP-dependent protein kinase catalytic subunit alpha	Homo sapiens	40589.7	PRKACA PKACA	5	21.3281	5
180	P18124	60S ribosomal protein L7	Homo sapiens	29225.8	RPL7	5	14.8866	5
181	P21281	V-type proton ATPase subunit B, brain isoform	Homo sapiens	56500.8	ATP6V1B2 ATP6B2 VPP3	5	23.1443	5
182	P21796	Voltage-dependent anion-selective channel protein 1	Homo sapiens	30772.6	VDAC1 VDAC	5	17.4235	5
183	P23528	Cofilin-1	Homo sapiens	18502.5	CFL1 CFL	5	22.6417	5
184	P26639	Threonine--tRNA ligase, cytoplasmic	Homo sapiens	83435.1	TARS	5	18.7226	5
185	P30041	Peroxiredoxin-6	Homo sapiens	25035	PRDX6 AOP2 KIAA0106	5	15.8364	5
186	P31323	cAMP-dependent protein kinase type II-beta regulatory subunit	Homo sapiens	46302.1	PRKAR2B	5	20.8768	5
187	P34931	Heat shock 70 kDa protein 1-like	Homo sapiens	70375.1	HSPA1L	5	16.2433	5
188	P40925	Malate dehydrogenase, cytoplasmic	Homo sapiens	36426.1	MDH1 MDHA	5	20.4351	5
189	P48735	Isocitrate dehydrogenase [NADP], mitochondrial	Homo sapiens	50909.3	IDH2	5	15.0944	5
190	P49721	Proteasome subunit beta type-2	Homo sapiens	22836.3	PSMB2	5	22.2713	5
191	P49747	Cartilage oligomeric matrix protein	Homo sapiens	82860.5	COMP	5	14.3938	5
192	P54578	Ubiquitin carboxyl-terminal hydrolase 14	Homo sapiens	56069.1	USP14 TGT	5	17.4294	5
193	P61586	Transforming protein RhoA	Homo sapiens	21768.1	RHOA ARH12 ARHA RHO12	4	18.7844	5
194	P61978	Heterogeneous nuclear ribonucleoprotein K	Homo sapiens	50976.3	HNRNPK HNRPK	5	20.3109	5
195	P67775	Serine/threonine-protein phosphatase 2A catalytic subunit alpha isoform	Homo sapiens	35594.2	PPP2CA	5	18.4449	5
196	Q08209	Serine/threonine-protein phosphatase 2B catalytic subunit alpha isoform	Homo sapiens	58687.9	PPP3CA CALNA CNA	5	18.3634	5
197	Q15149	Plectin	Homo sapiens	531791	PLEC PLEC1	5	16.511	5
198	Q92777	Synapsin-2	Homo sapiens	62847.2	SYN2	5	18.4178	5
199	Q96CW1	AP-2 complex subunit mu	Homo sapiens	49654.7	AP2M1 CLAPM1 KIAA0109	5	17.418	5
200	Q99497	Protein/nucleic acid deglycase DJ-1	Homo sapiens	19891.1	PARK7	5	22.2071	5
201	Q9UQ16	Dynamin-3	Homo sapiens	97746.1	DNM3 KIAA0820	5	17.8261	5
202	Q9Y2A7	Nck-associated protein 1	Homo sapiens	128790	NCKAP1 HEM2 KIAA0587 NAP1	5	21.5612	5
203	O14786	Neuropilin-1	Homo sapiens	103134	NRP1 NRP VEGF165R	5	11.6738	4
204	O14818	Proteasome subunit alpha type-7	Homo sapiens	27886.9	PSMA7 HSPC	5	16.1454	4
205	O43505	Beta-1,4-glucuronyltransferase 1	Homo sapiens	47119.1	B3GNT1 B3GNT6	5	17.1582	4
206	O94856	Neurofascin	Homo sapiens	150027	NFASC KIAA0756	5	16.8292	4
207	P00505	Aspartate aminotransferase, mitochondrial	Homo sapiens	47517.7	GOT2	5	12.883	4
208	P02771	Alpha-fetoprotein	Homo sapiens	68677.6	AFP HPAFP	5	18.0126	4
209	P07196	Neurofilament light polypeptide	Homo sapiens	61516.6	NEFL NF68 NFL	5	12.679	4
210	P07205	Phosphoglycerate kinase 2	Homo sapiens	44796.1	PGK2 PGKB	5	14.6396	4
211	P07737	Profilin-1	Homo sapiens	15054.2	PFN1	5	11.4379	4
212	P07814	Bifunctional glutamate/proline--tRNA ligase	Homo sapiens	170591	EPRS GLNS PARS QARS QPRS PIG32	5	12.3478	4
213	P08123	Collagen alpha-2(I) chain	Homo sapiens	129314	COL1A2	5	13.52	4
214	P09211	Glutathione S-transferase P	Homo sapiens	23355.8	GSTP1 FAEES3 GST3	5	10.9347	4
215	P09471	Guanine nucleotide-binding protein G(o) subunit alpha	Homo sapiens	40050.6	GNAO1	5	12.3255	4
216	P09622	Dihydrolipoyl dehydrogenase, mitochondrial	Homo sapiens	54177.3	DLD GCSL LAD PHE3	5	17.3293	4
217	P0CG39	POTE ankyrin domain family member J	Homo sapiens	117390	POTEJ	5	8.38399	4
218	P10515	Dihydrolipoyllysine-residue acetyltransferase component of pyruvate dehydrogenase complex, mitochondrial	Homo sapiens	68996.7	DLAT DLTA	5	15.9477	4
219	P11413	Glucose-6-phosphate 1-dehydrogenase	Homo sapiens	59256.8	G6PD	5	11.7684	4
220	P11940	Polyadenylate-binding protein 1	Homo sapiens	70670.9	PABPC1 PAB1 PABP1 PABPC2	5	12.3436	4
221	P12236	ADP/ATP translocase 3	Homo sapiens	32866.3	SLC25A6 ANT3 CDABP0051	5	13.4026	4
222	P15311	Ezrin	Homo sapiens	69412.8	EZR VIL2	5	12.0215	4
223	P15531	Nucleoside diphosphate kinase A	Homo sapiens	17148.7	NME1 NDPKA NM23	5	11.6216	4
224	P17174	Aspartate aminotransferase, cytoplasmic	Homo sapiens	46247.5	GOT1	5	7.92048	4
225	P18085	ADP-ribosylation factor 4	Homo sapiens	20510.8	ARF4 ARF2	3	17.0588	4
226	P20336	Ras-related protein Rab-3A	Homo sapiens	24983.9	RAB3A	5	12.4685	4
227	P21810	Biglycan	Homo sapiens	41654.1	BGN SLRR1A	5	12.4736	4
228	P22061	Protein-L-isoaspartate(D-aspartate) O-methyltransferase	Homo sapiens	24636.4	PCMT1	5	11.9412	4
229	P22234	Multifunctional protein ADE2	Homo sapiens	47079.2	PAICS ADE2 AIRC PAIS	5	12.4708	4
230	P22392	Nucleoside diphosphate kinase B	Homo sapiens	17298	NME2 NM23B	5	11.7513	4
231	P22694	cAMP-dependent protein kinase catalytic subunit beta	Homo sapiens	40622.7	PRKACB	5	15.0854	4
232	P23921	Ribonucleoside-diphosphate reductase large subunit	Homo sapiens	90070.2	RRM1 RR1	5	16.3488	4
233	P25786	Proteasome subunit alpha type-1	Homo sapiens	29555.6	PSMA1 HC2 NU PROS30 PSC2	5	16.0716	4
234	P25787	Proteasome subunit alpha type-2	Homo sapiens	25898.6	PSMA2 HC3 PSC3	5	17.1257	4
235	P26599	Polypyrimidine tract-binding protein 1	Homo sapiens	57221.4	PTBP1 PTB	5	17.0265	4
236	P30086	Phosphatidylethanolamine-binding protein 1	Homo sapiens	21056.8	PEBP1 PBP PEBP	5	16.39	4
237	P31146	Coronin-1A	Homo sapiens	51026.3	CORO1A CORO1	5	11.6891	4
238	P31946	14-3-3 protein beta/alpha	Homo sapiens	28082.4	YWHAB	1	9.13717	4
239	P35241	Radixin	Homo sapiens	68563.9	RDX	5	11.0792	4
240	P48668	Keratin, type II cytoskeletal 6C	Homo sapiens	60025	KRT6C KRT6E	2	10.2546	4
241	P49189	4-trimethylaminobutyraldehyde dehydrogenase	Homo sapiens	53801.9	ALDH9A1 ALDH4 ALDH7 ALDH9	5	9.79085	4
242	P49368	T-complex protein 1 subunit gamma	Homo sapiens	60533.9	CCT3 CCTG TRIC5	5	11.3551	4
243	P49419	Alpha-aminoadipic semialdehyde dehydrogenase	Homo sapiens	58487.2	ALDH7A1 ATQ1	5	14.1607	4
244	P49591	Serine--tRNA ligase, cytoplasmic	Homo sapiens	58777.3	SARS SERS	5	11.966	4
245	P49720	Proteasome subunit beta type-3	Homo sapiens	22948.9	PSMB3	5	15.3675	4
246	P50213	Isocitrate dehydrogenase [NAD] subunit alpha, mitochondrial	Homo sapiens	39591.7	IDH3A	5	13.6491	4
247	P50454	Serpin H1	Homo sapiens	46440.6	SERPINH1 CBP1 CBP2 HSP47 SERPINH2 PIG14	5	13.2422	4
248	P51149	Ras-related protein Rab-7a	Homo sapiens	23489.8	RAB7A RAB7	5	10.4129	4
249	P55263	Adenosine kinase	Homo sapiens	40545.4	ADK	5	17.8235	4
250	P59998	Actin-related protein 2/3 complex subunit 4	Homo sapiens	19667	ARPC4 ARC20	5	17.9565	4
251	P60891	Ribose-phosphate pyrophosphokinase 1	Homo sapiens	34834.2	PRPS1	5	13.4355	4
252	P60953	Cell division control protein 42 homolog	Homo sapiens	21258.6	CDC42	5	16.811	4
253	P61106	Ras-related protein Rab-14	Homo sapiens	23897	RAB14	5	14.9947	4
254	P61160	Actin-related protein 2	Homo sapiens	44760.8	ACTR2 ARP2	5	19.083	4
255	P62805	Histone H4	Homo sapiens	11367.3	HIST1H4A H4/A H4FA HIST1H4B H4/I H4FI HIST1H4C H4/G H4FG HIST1H4D H4/B H4FB HIST1H4E H4/J H4FJ HIST1H4F H4/C H4FC HIST1H4H H4/H H4FH HIST1H4I H4/M H4FM HIST1H4J H4/E H4FE HIST1H4K H4/D H4FD HIST1H4L H4/K H4FK HIST2H4A H4/N H4F2 H4FN HIST2H4 HIST2H4B H4/O H4FO HIST4H4	5	9.5223	4
256	P63000	Ras-related C3 botulinum toxin substrate 1	Homo sapiens	21450.1	RAC1 TC25 MIG5	5	14.677	4
257	P63096	Guanine nucleotide-binding protein G(i) subunit alpha-1	Homo sapiens	40361.1	GNAI1	5	14.6383	4
258	P68402	Platelet-activating factor acetylhydrolase IB subunit beta	Homo sapiens	25569.3	PAFAH1B2 PAFAHB	5	19.1597	4
259	P80404	4-aminobutyrate aminotransferase, mitochondrial	Homo sapiens	56438.9	ABAT GABAT	5	15.4184	4
260	Q00839	Heterogeneous nuclear ribonucleoprotein U	Homo sapiens	90584.5	HNRNPU C1orf199 HNRPU SAFA U21.1	5	12.0285	4
261	Q01484	Ankyrin-2	Homo sapiens	433715	ANK2 ANKB	5	15.9009	4
262	Q01518	Adenylyl cyclase-associated protein 1	Homo sapiens	51901.5	CAP1 CAP	5	17.8615	4
263	Q01813	ATP-dependent 6-phosphofructokinase, platelet type	Homo sapiens	85596.1	PFKP PFKF	5	17.3466	4
264	Q04917	14-3-3 protein eta	Homo sapiens	28218.7	YWHAH YWHA1	1	8.75669	4
265	Q06124	Tyrosine-protein phosphatase non-receptor type 11	Homo sapiens	68436.3	PTPN11 PTP2C SHPTP2	5	11.4714	4
266	Q13838	Spliceosome RNA helicase DDX39B	Homo sapiens	48991.4	DDX39B BAT1 UAP56	5	11.2345	4
267	Q15019	Septin-2	Homo sapiens	41487.5	SEPT2 DIFF6 KIAA0158 NEDD5	5	15.3214	4
268	Q16181	Septin-7	Homo sapiens	50680	SEPT7 CDC10	5	17.5637	4
269	Q16798	NADP-dependent malic enzyme, mitochondrial	Homo sapiens	67068.5	ME3	5	17.8817	4
270	Q16881	Thioredoxin reductase 1, cytoplasmic	Homo sapiens	70756.1	TXNRD1 GRIM12 KDRF	5	19.8353	4
271	Q92743	Serine protease HTRA1	Homo sapiens	51287	HTRA1 HTRA PRSS11	5	19.1913	4
272	Q96F07	Cytoplasmic FMR1-interacting protein 2	Homo sapiens	148399	CYFIP2 KIAA1168 PIR121	5	15.1015	4
273	Q96FW1	Ubiquitin thioesterase OTUB1	Homo sapiens	31284.1	OTUB1 OTB1 OTU1 HSPC263	5	10.6033	4
274	Q99460	26S proteasome non-ATPase regulatory subunit 1	Homo sapiens	105836	PSMD1	5	9.07108	4
275	Q99715	Collagen alpha-1(XII) chain	Homo sapiens	333147	COL12A1 COL12A1L	5	12.6058	4
276	Q99719	Septin-5	Homo sapiens	42777	SEPT5 PNUTL1	5	12.0666	4
277	Q99832	T-complex protein 1 subunit eta	Homo sapiens	59366.6	CCT7 CCTH NIP7-1	5	12.9779	4
[truncated: 2,026 more rows]

## Sheet: Protein list LSS-sEVs
Sample: LSS-sEVs
[truncated: 2,330 more rows]

## Sheet: Quantif. HSS-lEV vs LSS-lEV
	Gene & Synonyms	HSS-lEV/LSS-lEV							Total peptides in set	MW (kDa)	Description	Species
[truncated: 1,605 more rows]

[truncated: 4 more sheets: Quantif. HSS-sEV vs LSS-sEV, Quantif. LSS-lEV vs LSS-sEV, Quantif. HSS-lEV vs HSS-sEV, Antiox. machinery proteins]
